# Supplementary material for: Small RNA Profiling in Dengue Virus 2-Infected Aedes Mosquito Cells Reveals Viral piRNAs and Novel Host miRNAs
Source: PLoS Negl Trop Dis. 2016 Feb 25;10(2):e0004452. doi: 10.1371/journal.pntd.0004452 (PMC4767436; doi:10.1371/journal.pntd.0004452)
Supplement: S2 Table — Sheet 1 provides an overview of the selection procedure to reach the final miRNA predictions. Sheets 2 to 6 show the unfiltered miRNA predictions and the filtered miRNA predictions after the individual rounds of selection. (XLSX) [file pntd.0004452.s006.xlsx]

## Sheet: 1. overview
	number of prediced miRNAs
mirBase miRNAs	73
published elsewhere	16
did not pass 1st selection	170
did not pass 2nd selection	72
did not pass 3rd selection	29
novel predictions	39
	399
Predictions are color-coded according to the following criteria:
known miRNA from mirbase
published by Akbari et al or Hu et al
having a seed that is present in insects
having a seed that is present in metazoan species other than insects
no miRNA seed in metazoan
Within each category, predictions were sorted according to the total number of reads/prediction
The list was then manually curated and novel miRNAs were predicted in three rounds of selection
1st selection:
All predictions that have a known insect seed are retained
All predictions with more than 1000 reads for the mature miRNA are retained
All predictions that do not fullfill these requirements and do not have a predicted star read are discarded
2nd selection:
All miRNA predictions are inspected for having a sharp 5' end
Predictions that do not have >80% of the mature miRNA reads starting at a single position are discarded
3rd selection:
All miRNA predictions with at least one star strand are inspected for being a (near) perfect Dicer product
miRNA duplex predictions that do not have 3' end overhangs of 1 to 3 nt in size are discarded

## Sheet: 2. all predictions
miRDeep2.id	miRDeep2.score	total.read.count	mature.read.count	loop.read.count	star.read.count	significant.randfold.p.value	miRBase.miRNA	example.miRBase.miRNA.with.the.same.seed	name.miesen.mature	name.miesen.star	References	consensts.mature.sequence	consensus.star.sequence	consensts.precursor.sequence	precursor.coordinate
AAGE02019030.1|:AaegL3:AAGE02019030.1:1:26211:1_35244	1211056.4	2375427	2370059	2	5366	yes	bmo-miR-184-3p	aae-miR-184	aae-miR-184-3p	aae-miR-184-5p	Li et al, Skalsky et al	tggacggagaactgataagggc	ccttatcattcttgcgccccgt	ccttatcattcttgcgccccgtgttatattgttggcgactggacggagaactgataagggc	AAGE02019030.1|:AaegL3:AAGE02019030.1:1:26211:1:3461..3522:-
AAGE02003301.1|:AaegL3:AAGE02003301.1:1:317380:1_7868	825017.5	1618240	1571796	0	46444	no	aae-bantam-5p	aga-bantam	aae-bantam-3p	aae-bantam-5p	Li et al, Skalsky et al	tgagatcattttgaaagctgatt	ccggttttcattttcgatctgac(t)	ccggttttcattttcgatctgacttatttgatttaacaagagtgagatcattttgaaagctgatt	AAGE02003301.1|:AaegL3:AAGE02003301.1:1:317380:1:208329..208394:-
AAGE02023911.1|:AaegL3:AAGE02023911.1:1:88496:1_40861	476514.6	934654	874761	0	59893	yes	cqu-miR-11-5p	aae-miR-2b	aae-miR-11-3p	aae-miR-11-5p	Li et al, Skalsky et al	catcacagtctgagttcttgct	(cg)agaactccggctgtgacctgtg	cgagaactccggctgtgacctgtgtacactttatccaaatcacatcacagtctgagttcttgct	AAGE02023911.1|:AaegL3:AAGE02023911.1:1:88496:1:46414..46478:+
AAGE02024640.1|:AaegL3:AAGE02024640.1:1:72204:1_41810	42039	908231	908231	0	0	yes	aae-miR-306-5p	aae-miR-306-5p	aae-miR-306-5p	no reads	Li et al, Skalsky et al	tcaggtactgagtgactctca	ctcgtcctcaggacctgagg (daim)	tcaggtactgagtgactctcagatgtgcatttctcaagcaatctcgtcctcaggacctgagg (daib)	AAGE02024640.1|:AaegL3:AAGE02024640.1:1:72204:1:55021..55083:+
AAGE02006824.1|:AaegL3:AAGE02006824.1:1:7745:1_13113	434726.1	852688	852126	0	562	yes	aae-miR-92b-5p	aca-miR-32-5p	aae-miR-92b-3p	aae-miR-92b-5p	Li et al	aattgcacttgtcccggcctgc	aggtcgtgacttgtgcccgtttg	aggtcgtgacttgtgcccgtttgctgaattttaatggtcaaattgcacttgtcccggcctgc	AAGE02006824.1|:AaegL3:AAGE02006824.1:1:7745:1:4060..4122:+
AAGE02027100.1|:AaegL3:AAGE02027100.1:1:40373:1_44228	326038.2	639502	637030	0	2472	yes	aae-miR-281-5p	aae-miR-281-5p	aae-miR-281-5p	aae-miR-281-3p	Li et al, Skalsky et al	aagagagctatccgtcgacagt	tgtcatggaattgctctcttta	aagagagctatccgtcgacagtagggatatgattcactgtcatggaattgctctcttta	AAGE02027100.1|:AaegL3:AAGE02027100.1:1:40373:1:34093..34152:+
AAGE02004323.1|:AaegL3:AAGE02004323.1:1:248655:1_9353	221480.5	434416	434233	2	181	yes	cqu-miR-283	aae-miR-283	aae-miR-283-5p	aae-miR-283-3p	Li et al, Skalsky et al	caatatcagctggtaattctgggc	cggaattccaactgatatccac	caatatcagctggtaattctgggcttaccccaccgttatacgcttcccggaattccaactgatatccac	AAGE02004323.1|:AaegL3:AAGE02004323.1:1:248655:1:32344..32413:-
AAGE02012793.1|:AaegL3:AAGE02012793.1:1:61390:1_23868	216268.3	424192	417227	0	6965	yes	aae-miR-71-5p	hme-miR-71	aae-miR-71-3p	aae-miR-71-5p	Li et al, Skalsky et al	tctcactaccttgtctttcatg	agaaagacatgggtagtgagat	agaaagacatgggtagtgagatagtttcaccctattgcactgggatctcactaccttgtctttcatg	AAGE02012793.1|:AaegL3:AAGE02012793.1:1:61390:1:18268..18335:-
AAGE02007617.1|:AaegL3:AAGE02007617.1:1:55610:1_14319	166700.2	326967	326096	0	871	yes	dme-miR-276b-5p	aae-miR-276-3p	aae-miR-276-3p	aae-miR-276-5p	Li et al, Skalsky et al (miR-276-1)	taggaacttcataccgtgctc(t)	agcgaggtatagagttcctac(g)	agcgaggtatagagttcctacgttgcgtgtgcgaaattggtaggaacttcataccgtgctct	AAGE02007617.1|:AaegL3:AAGE02007617.1:1:55610:1:38986..39048:+
AAGE02000417.1|:AaegL3:AAGE02000417.1:1:70751:1_2706	166260.5	326104	326096	0	8	yes	dvi-miR-276a-5p	aae-miR-276-3p	aae-miR-276-3p	aae-miR-276-5p	Li et al (miR-276-2)	taggaacttcataccgtgctc(t)	agcgaggtatagagttcct	agcgaggtatagagttcctatgcgttcggataaaatattccataggaacttcataccgtgctct	AAGE02000417.1|:AaegL3:AAGE02000417.1:1:70751:1:11050..11114:-
AAGE02001651.1|:AaegL3:AAGE02001651.1:1:145800:1_5983	161252.3	316281	277074	0	39207	yes	aae-miR-275-5p	aae-miR-306-5p	aae-miR-275-3p	aae-miR-275-5p	Li et al, Skalsky et al	tcaggtacctgaagtagcgc(gc)	cgcgctaagcaggaaccgagac(t)	cgcgctaagcaggaaccgagactttgtcatttgctagcagtcaggtacctgaagtagcgcgc	AAGE02001651.1|:AaegL3:AAGE02001651.1:1:145800:1:96642..96704:+
AAGE02012640.1|:AaegL3:AAGE02012640.1:1:90338:1_23769	42251	220396	220396	0	0	yes	cqu-miR-317-5p	aae-miR-317	aae-miR-317	no reads	Li et al, Skalsky et al (miR-317-1)	tgaacacagctggtggtatct	atacaccctgtgctcgct	atacaccctgtgctcgctttgcattcgaaactagtgaacacagctggtggtatct	AAGE02012640.1|:AaegL3:AAGE02012640.1:1:90338:1:88455..88510:+
AAGE02008451.1|:AaegL3:AAGE02008451.1:1:18973:1_15552	42036	220396	220396	0	0	no	cqu-miR-317-5p	aae-miR-317	aae-miR-317	no reads	Li et al, Skalsky et al (miR-317-1)	tgaacacagctggtggtatct	atacaccctgtgctcgct	atacaccctgtgctcgctttgcattcgaaactagtgaacacagctggtggtatct	AAGE02008451.1|:AaegL3:AAGE02008451.1:1:18973:1:9564..9619:-
AAGE02012793.1|:AaegL3:AAGE02012793.1:1:61390:1_23860	42040	219354	219337	0	17	yes	aae-miR-2a-5p	aae-miR-2b	aae-miR-2a-3p	aae-miR-2a-5p	Li et al, Skalsky et al	tatcacagccagctttgaagaGC	ACtctcaaagtggttgtgaaa(tg)	tctcaaagtggttgtgaaatgagttactcttgaacgatctcatatcacagccagctttgaaga	AAGE02012793.1|:AaegL3:AAGE02012793.1:1:61390:1:17484..17547:-
AAGE02012112.1|:AaegL3:AAGE02012112.1:1:18512:1_23104	81955.7	160745	160395	0	350	yes	bmo-miR-14-3p	aae-miR-14	aae-miR-14-3p	aae-miR-14-5p	Li et al, Skalsky et al	tcagtctttttctctctcctat	gggagcgagattaaggcttgct	gggagcgagattaaggcttgctggtcatttattacactcgaagtcagtctttttctctctcctat	AAGE02012112.1|:AaegL3:AAGE02012112.1:1:18512:1:706..771:-
AAGE02017556.1|:AaegL3:AAGE02017556.1:1:206990:1_32430	64210.6	125939	125836	0	103	yes	bmo-miR-279a	aae-miR-279	aae-miR-279-3p	aae-miR-279-5p	Li et al, Skalsky et al	tgactagatccacactcattaa	gatgggtgtgaatctagtgtttcaca	gatgggtgtgaatctagtgtttcacatgattttcgatagcctgtgactagatccacactcattaa	AAGE02017556.1|:AaegL3:AAGE02017556.1:1:206990:1:116936..117001:-
AAGE02001651.1|:AaegL3:AAGE02001651.1:1:145800:1_5986	42250	123410	86507	0	36903	yes	tca-miR-305-5p	aae-miR-305-5p	aae-miR-305-5p	aae-miR-305-3p	Li et al, Skalsky et al	attgtacttcatcaggtgctctGG	cggcacatgttggagtacacttA	attgtacttcatcaggtgctctggttgttttcgatacccggcacatgttggagtacactt	AAGE02001651.1|:AaegL3:AAGE02001651.1:1:145800:1:105692..105752:+
AAGE02017556.1|:AaegL3:AAGE02017556.1:1:206990:1_32428	57009.2	111813	111777	2	34	yes	cqu-miR-996	aae-miR-279	aae-miR-996-3p	aae-miR-996-5p	Li et al, Skalsky et al	tgactagattacatgctcgtc(t)	cggcgtgcatgaatctggtgca	cggcgtgcatgaatctggtgcacggttttccagttgtaatatcgcttcgtgactagattacatgctcgtct	AAGE02017556.1|:AaegL3:AAGE02017556.1:1:206990:1:112184..112255:-
AAGE02003685.1|:AaegL3:AAGE02003685.1:1:144574:1_8393	52040.3	102068	101700	0	368	yes	tca-miR-252a-5p	ame-miR-252a	aae-miR-252-5p	aae-miR-252-3p	Li et al, Skalsky et al	(c)taagtactagtgccgcaggag	(c)ctgctgcccaagtgcttatcg	ctaagtactagtgccgcaggagagatttgaacccctgctgcccaagtgcttatcg	AAGE02003685.1|:AaegL3:AAGE02003685.1:1:144574:1:79058..79113:-
AAGE02001172.1|:AaegL3:AAGE02001172.1:1:95366:1_4007	30681.8	60172	46624	0	13548	yes	aae-miR-278-5p	aga-miR-278	aae-miR-278-3p	aae-miR-278-5p	Li et al, Skalsky et al	tcggtgggactttcgtccgttt	acggacgatagtcttcagcggcc	acggacgatagtcttcagcggccgtgcatttgatagaattggtcggtgggactttcgtccgtt	AAGE02001172.1|:AaegL3:AAGE02001172.1:1:95366:1:33053..33116:+
AAGE02011324.1|:AaegL3:AAGE02011324.1:1:34870:1_21427	29270.4	57405	57378	0	27	yes	dvi-miR-970-3p	aae-miR-970	aae-miR-970-3p	aae-miR-970-5p	Li et al, Skalsky et al	tcataagacacacgcggctat	agcttgcgtttgtcttagctggta	agcttgcgtttgtcttagctggtattgaatgtgataggtatcataagacacacgcggctat	AAGE02011324.1|:AaegL3:AAGE02011324.1:1:34870:1:29268..29329:+
AAGE02012793.1|:AaegL3:AAGE02012793.1:1:61390:1_23866	5	56281	56270	11	0	yes	dpe-miR-2a	cte-miR-2b	aae-miR-2c-3p	no reads	Li et al, Skalsky et al	tAtcacagccagctttgatgagc(a)	ggcatcaaatttggttgtttta	ggcatcaaatttggttgttttagtacgacctctttgaaacccctatcacagccagctttgatgagca	AAGE02012793.1|:AaegL3:AAGE02012793.1:1:61390:1:17975..18042:-
AAGE02004323.1|:AaegL3:AAGE02004323.1:1:248655:1_9347	28251.3	55407	41049	3	14355	yes	tur-miR-12a-5p	aae-miR-12-5p	aae-miR-12-5p	aae-miR-12-3p	Li et al, Skalsky et al	tgagtattacatcaggtactggt	cagtacttatgttatgctctct	tgagtattacatcaggtactggtgtcgatattcgaatcaccaacgaatcgggttcctttgattaacttaccagtacttatgttatgctctct	AAGE02004323.1|:AaegL3:AAGE02004323.1:1:248655:1:23395..23487:-
AAGE02012793.1|:AaegL3:AAGE02012793.1:1:61390:1_23858	26253.9	51487	51464	0	23	yes	tca-miR-2c-3p	cte-miR-2b	aae-miR-2b-3p	aae-miR-2b-5p (NYA)	Li et al	tAtcacagccagctttgatgagCt	tctcaaagtggctgtgaaatg	tctcaaagtggctgtgaaatggttttattttgctcatatcacagccagctttgatgag	AAGE02012793.1|:AaegL3:AAGE02012793.1:1:61390:1:16143..16201:-
AAGE02024640.1|:AaegL3:AAGE02024640.1:1:72204:1_41808	25026.7	49081	36430	18	12633	yes	dse-miR-9c	aae-miR-9a	aae-miR-9c-5p	aae-miR-9c-3p	Li et al, Skalsky et al	tctttggtattctagctgtaga	taaagctttagtaccagaggtc	tctttggtattctagctgtagaatgttgagctttgtgatatggtatcttctaaagctttagtaccagaggtc	AAGE02024640.1|:AaegL3:AAGE02024640.1:1:72204:1:28174..28246:+
AAGE02012793.1|:AaegL3:AAGE02012793.1:1:61390:1_23862	21734.5	42623	38861	0	3762	yes	aae-miR-13-5p	aae-miR-2b	aae-miR-13-3p	aae-miR-13-5p	Li et al, Skalsky et al	tatcacagccattttgacgagtt	tcgtaaaaatggttgtgctgtg	tcgtaaaaatggttgtgctgtgttgttacgctcgaaattcatatcacagccattttgacgagtt	AAGE02012793.1|:AaegL3:AAGE02012793.1:1:61390:1:17629..17693:-
AAGE02010108.1|:AaegL3:AAGE02010108.1:1:3535:1_18419	16385.6	32132	32114	0	18	yes	tca-miR-190-5p	aae-miR-190	aae-miR-190-5p	aae-miR-190-3p	Li et al, Skalsky et al	agatatgtttgatattcttggttg	cccaggaatcaaacatattatta	agatatgtttgatattcttggttgttaaattttatattatcacccaggaatcaaacatattatta	AAGE02010108.1|:AaegL3:AAGE02010108.1:1:3535:1:2102..2167:-
AAGE02006821.1|:AaegL3:AAGE02006821.1:1:96731:1_13105	15751.4	30888	28685	0	2203	yes	aae-miR-92a-5p	aca-miR-32-5p	aae-miR-92a-3p	aae-miR-92a-5p	Li et al, Skalsky et al	tattgcacttgtcccggccta(t)	cggtacggacaggggcaacatt	cggtacggacaggggcaacattgtgacatttgaaagctaatattgcacttgtcccggcctat	AAGE02006821.1|:AaegL3:AAGE02006821.1:1:96731:1:67764..67826:+
AAGE02023911.1|:AaegL3:AAGE02023911.1:1:88496:1_40863	13623.5	26713	26078	0	635	yes	aae-miR-998	aae-miR-285	aae-miR-998-3p	aae-miR-998-5p	Li et al, Skalsky et al	tagcaccatgagattcagc(tc)	actgaactctcgtgggtctgca	actgaactctcgtgggtctgcagttgatatttcgaaagcttgtagcaccatgagattcagctc	AAGE02023911.1|:AaegL3:AAGE02023911.1:1:88496:1:46690..46753:+
AAGE02012646.1|:AaegL3:AAGE02012646.1:1:87948:1_23805	8730.5	17116	17028	3	85	yes	aae-miR-277-5p	aga-miR-277	aae-miR-277-3p	aae-miR-277-5p	Li et al, Skalsky et al	taaatgcactatctggtacgac	cgtgtcagaagtgcatttaca	cgtgtcagaagtgcatttacataggtatttcccgtttagcagtatttgtaaatgcactatctggtacgac	AAGE02012646.1|:AaegL3:AAGE02012646.1:1:87948:1:3566..3636:+
AAGE02018815.1|:AaegL3:AAGE02018815.1:1:158239:1_34747	7925.7	15537	6803	2	8732	yes	nvi-miR-33	mtr-miR2637	aae-miR-33-3p	aae-miR-33-5p	Li et al, Skalsky et al	caatacttctgcaatgcaagcc	gtgcattgtagttgcattgca	gtgcattgtagttgcattgcacttttgcgttcgataacacggtgcaatacttctgcaatgcaagcc	AAGE02018815.1|:AaegL3:AAGE02018815.1:1:158239:1:108795..108861:+
AAGE02002929.1|:AaegL3:AAGE02002929.1:1:567491:1_7495	4910.3	9623	9613	0	10	yes	aae-miR-2945-5p	aae-miR-279	aae-miR-2945-3p	aae-miR-2945-5p	Li et al	tgactagaggcagactcgtttA	agcgggtccgtttctagtgtcatg	agcgggtccgtttctagtgtcatgtgctgtattcgaatatcatgactagaggcagactcgttt	AAGE02002929.1|:AaegL3:AAGE02002929.1:1:567491:1:123984..124047:+
AAGE02024640.1|:AaegL3:AAGE02024640.1:1:72204:1_41814	4748.4	9306	9003	3	300	yes	dse-miR-9b	aae-miR-9a	aae-miR-9b-5p	aae-miR-9b-3p	Li et al	tctttggtgattttagctgtatgc	tatagctttatcaccaaaaacc	tctttggtgattttagctgtatgctgatacgtttctgattgcatatagctttatcaccaaaaacc	AAGE02024640.1|:AaegL3:AAGE02024640.1:1:72204:1:55527..55592:+
AAGE02015805.1|:AaegL3:AAGE02015805.1:1:32045:1_28608	3710.2	7269	6396	0	873	yes	aae-miR-282-5p	dme-miR-282-5p	aae-miR-282-5p	aae-miR-282-3p	Li et al (miR-282-1)	AAtCtagcctctcctaggctttgtctG	acatagcctgacagaggttagg	tagcctctcctaggctttgtctgttaccttccttgggaattccactagccagacatagcctgacagaggttagg	AAGE02015805.1|:AaegL3:AAGE02015805.1:1:32045:1:19446..19520:+
AAGE02015982.1|:AaegL3:AAGE02015982.1:1:17984:1_28811	3710.2	7269	6396	0	873	yes	aae-miR-282-5p	dme-miR-282-5p	aae-miR-282-5p	aae-miR-282-3p	Li et al (miR-282-2)	AAtCtagcctctcctaggctttgtctG	acatagcctgacagaggttagg	tagcctctcctaggctttgtctgttaccttccttgggaattccactagccagacatagcctgacagaggttagg	AAGE02015982.1|:AaegL3:AAGE02015982.1:1:17984:1:5507..5581:-
AAGE02000085.1|:AaegL3:AAGE02000085.1:1:92764:1_1950	42009	6267	6267	0	0	yes	hme-miR-2765	aae-miR-2765	aae-miR-2765	no reads	Skalsky et al	tggtaactccaccaccgttggc	caatgggagctggagttcccgcg	tggtaactccaccaccgttggcgatatttgacagccaatgggagctggagttcccgcg	AAGE02000085.1|:AaegL3:AAGE02000085.1:1:92764:1:52327..52385:+
AAGE02015587.1|:AaegL3:AAGE02015587.1:1:30313:1_28345	2910.4	5701	4218	0	1483	yes	aae-miR-87	aae-miR-87	aae-miR-87-5p	aae-miR-87-3p	Li et al, Skalsky et al	gtgagcaaattttcaggtgtgt	cagcctgaaatttgctaaacct	cagcctgaaatttgctaaacctgtgtgtatttgattcaaacaatcaaggtgagcaaattttcaggtgtgt	AAGE02015587.1|:AaegL3:AAGE02015587.1:1:30313:1:30170..30240:+
AAGE02017684.1|:AaegL3:AAGE02017684.1:1:99568:1_32586	2535.8	4965	4809	0	156	yes	aae-miR-988-5p	aga-miR-988	aae-miR-988-3p	aae-miR-988-5p	Li et al, Skalsky et al	ccccttgttgcaaacctcacgc	gtgtgctttgtgacaatgaga(t)	gtgtgctttgtgacaatgagattcggttcgatatcatccccttgttgcaaacctcacgc	AAGE02017684.1|:AaegL3:AAGE02017684.1:1:99568:1:77993..78052:-
AAGE02006324.1|:AaegL3:AAGE02006324.1:1:127824:1_12266	2488.8	4873	3845	0	1028	yes	aae-miR-308-5p	aae-miR-308-5p	aae-miR-308-5p	aae-miR-308-3p	Li et al, Skalsky et al	cgcggtatattcttgtggcttg	aatcacaggagtatactg(t)	cgcggtatattcttgtggcttgatgcatttgaaaaatctcaaatcacaggagtatactgt	AAGE02006324.1|:AaegL3:AAGE02006324.1:1:127824:1:6465..6525:+
AAGE02016241.1|:AaegL3:AAGE02016241.1:1:360695:1_29450	42098	2683	2683	0	0	yes	cqu-miR-2941-3p	aae-miR-2941	aae-miR-2941	no reads	Li et al, Skalsky et al (miR-2941-1)	tagtacggctagaactccacgg(a)	cgtggtgtttagacgtattaca	cgtggtgtttagacgtattacatgattttttgaacataactgtagtacggctagaactccacgga	AAGE02016241.1|:AaegL3:AAGE02016241.1:1:360695:1:317715..317780:-
AAGE02016241.1|:AaegL3:AAGE02016241.1:1:360695:1_29452	42067	2539	2539	0	0	yes	cqu-miR-2941-3p	aae-miR-2941	aae-miR-2941	no reads	Li et al, Skalsky et al (miR-2941-2)	tagtacggctagaactccacgg(a)	cgtgaagctcagctgcattaca	cgtgaagctcagctgcattacacgatatggaatacggtttgtagtacggctagaactccacgga	AAGE02016241.1|:AaegL3:AAGE02016241.1:1:360695:1:318019..318083:-
AAGE02006774.1|:AaegL3:AAGE02006774.1:1:80227:1_13046	1193.9	2334	2319	0	15	yes	tca-miR-989-3p	aae-miR-989	aae-miR-989-3p	aae-miR-989-5p	Li et al, Skalsky et al	tgtgatgtgacgtagtggtac(c)	cgccgctacctcgctttcacttg	cgccgctacctcgctttcacttggtaccgatttcccataatccatgtgatgtgacgtagtggtacc	AAGE02006774.1|:AaegL3:AAGE02006774.1:1:80227:1:51058..51124:-
AAGE02019443.1|:AaegL3:AAGE02019443.1:1:168216:1_35998	0.2	1984	1979	0	5	no	cqu-miR-210-5p	aae-miR-210	aae-miR-210-3p	aae-miR-210-5p	Li et al, Skalsky et al	cttgtgcgtgtgacaacgg(ct)	agctgctgaccactgcacaaga	agctgctgaccactgcacaagattagattatgactcttgtgcgtgtgacaacggct	AAGE02019443.1|:AaegL3:AAGE02019443.1:1:168216:1:85228..85284:-
AAGE02027430.1|:AaegL3:AAGE02027430.1:1:5006:1_44531	514.3	1001	920	0	81	yes	dpu-miR-263a	aae-miR-263a-5p	aae-miR-263a-5p	aae-miR-263-3p	Li et al, Skalsky et al	aatggcactggaagaattcacgg(g)	cgtgttctggcagtggcatccc	aatggcactggaagaattcacgggtatattttgaaatccccgtgttctggcagtggcatccc	AAGE02027430.1|:AaegL3:AAGE02027430.1:1:5006:1:4751..4813:-
AAGE02010435.1|:AaegL3:AAGE02010435.1:1:76883:1_18779	42251	958	956	0	2	yes	aga-miR-1890	aae-miR-1890	aae-miR-1890-3p	aae-miR-1890-5p	Li et al, Skalsky et al	tgaaatctttgattaggtctgg	agctaattggagagttcttgaa	agctaattggagagttcttgaatagtgttgtgaaccttcatgaaatctttgattaggtctgg	AAGE02010435.1|:AaegL3:AAGE02010435.1:1:76883:1:60824..60886:+
AAGE02031115.1|:AaegL3:AAGE02031115.1:1:103267:1_47206	42066	885	752	0	133	yes	hme-miR-7	aae-miR-7	aae-miR-7-5p	aae-miR-7-3p	Li et al, Skalsky et al	tggaagactagtgattttgttgt(t)	caataaatctcaagtctttcta	tggaagactagtgattttgttgttttgcttacgataataacaataaatctcaagtctttcta	AAGE02031115.1|:AaegL3:AAGE02031115.1:1:103267:1:46041..46103:+
AAGE02014081.1|:AaegL3:AAGE02014081.1:1:243510:1_26990	4	817	817	0	0	yes	aae-miR-375	aae-miR-375	aae-miR-375	no reads	Li et al, Skalsky et al	tttgttcgtttggctcgagtta	acttaagcccaacgtacagaaact	acttaagcccaacgtacagaaacttgaatctgaatgccgttctagattggcttgctagaagtttgttcgtttggctcgagtta	AAGE02014081.1|:AaegL3:AAGE02014081.1:1:243510:1:238846..238929:-
AAGE02002929.1|:AaegL3:AAGE02002929.1:1:567491:1_7498	368.3	714	708	0	6	yes	nvi-miR-100	aae-miR-100	aae-miR-100-5p	aae-miR-100-3p	Li et al, Skalsky et al	aacccgtagatccgaacttgtg	caagaacggatgtatgggattc	aacccgtagatccgaacttgtgctgccgtttcacatgttacaagaacggatgtatgggattc	AAGE02002929.1|:AaegL3:AAGE02002929.1:1:567491:1:307472..307534:+
AAGE02024640.1|:AaegL3:AAGE02024640.1:1:72204:1_41811	282.5	546	472	0	74	yes	dme-miR-79-5p	api-miR-3041	aae-miR-79-3p	aae-miR-79-5p	Li et al, Skalsky et al	(a)taaagctagattaccaaagcat	Gctttggcgctttagctgtatga	ctttggcgctttagctgtatgatagaatttaatatttcataaagctagattaccaaagcat	AAGE02024640.1|:AaegL3:AAGE02024640.1:1:72204:1:55221..55282:+
AAGE02007232.1|:AaegL3:AAGE02007232.1:1:70540:1_13828	243.6	471	241	0	230	yes	cqu-miR-1175-5p	aae-miR-1175-5p	aae-miR-1175-5p	aae-miR-1175-3p	Li et al, Skalsky et al	aagtggagtagtggtctcatcg(ct)	tgagattctacttctccgacttAA	aagtggagtagtggtctcatcgcttagtattagaaaagtgagattctacttctccgact	AAGE02007232.1|:AaegL3:AAGE02007232.1:1:70540:1:17747..17806:+
AAGE02024522.1|:AaegL3:AAGE02024522.1:1:196940:1_41608	42189	385	385	0	0	yes	nvi-miR-133	aae-miR-133	aae-miR-133	no reads	Li et al, Skalsky et al	ttggtccccttcaaccagctgt	agctggttgacttcgggtcaaat	agctggttgacttcgggtcaaatcgtcaaatatttgcaaagatatttcctcagtgaaatcatttggtccccttcaaccagctgt	AAGE02024522.1|:AaegL3:AAGE02024522.1:1:196940:1:50251..50335:-
AAGE02021960.1|:AaegL3:AAGE02021960.1:1:135162:1_38883	195.3	377	375	0	2	yes	cqu-miR-31-5p	aae-miR-31	aae-miR-31-5p	aae-miR-31-3p	Li et al, Skalsky et al	tggcaagatgttggcatagctga	tagctattcaacttcttgtct	tggcaagatgttggcatagctgaaagttttgagtttagctattcaacttcttgtct	AAGE02021960.1|:AaegL3:AAGE02021960.1:1:135162:1:98197..98253:-
AAGE02000591.1|:AaegL3:AAGE02000591.1:1:168589:1_2821	42129	329	329	0	0	yes	dme-miR-957-3p	aae-miR-957	aae-miR-957	no reads	Li et al, Skalsky et al	tgaaaccgtccaaaactgaggc	gttagttttgggcgggttttagt	gttagttttgggcgggttttagtgtatttcgattagagtatcaattgaaaccgtccaaaactgaggc	AAGE02000591.1|:AaegL3:AAGE02000591.1:1:168589:1:147659..147726:+
AAGE02008291.1|:AaegL3:AAGE02008291.1:1:58216:1_15285	116.2	219	213	0	6	yes	aae-miR-286b	aae-miR-279	aae-miR-286-3p	aae-miR-286-5p	Li et al (miR-286b-1)	tgactagaccgaacactcgtatccC	ggcgattgtcggcttagtcgc	ggcgattgtcggcttagtcgctgtatcatttcaactgctgtgcagttcttcgctagtgactagaccgaacactcgtatcc	AAGE02008291.1|:AaegL3:AAGE02008291.1:1:58216:1:17665..17745:+
AAGE02021241.1|:AaegL3:AAGE02021241.1:1:27762:1_38057	116.2	219	213	0	6	yes	aae-miR-286b	aae-miR-279	aae-miR-286-3p	aae-miR-286-5p	Li et al (miR-286b-2)	tgactagaccgaacactcgtatccC	ggcgattgtcggcttagtcgc	ggcgattgtcggcttagtcgctgtatcatttcaactgctgtgcagttcttcgctagtgactagaccgaacactcgtatcc	AAGE02021241.1|:AaegL3:AAGE02021241.1:1:27762:1:18416..18496:+
AAGE02016241.1|:AaegL3:AAGE02016241.1:1:360695:1_29454	42009	207	207	0	0	yes	aae-miR-2946	aae-miR-2941	aae-miR2946	no reads	Li et al	tagtacggaaaagatatgggga	gccatatttttaccgctactgca	gccatatttttaccgctactgcatttcattgtaataattgtagtacggaaaagatatgggga	AAGE02016241.1|:AaegL3:AAGE02016241.1:1:360695:1:318146..318208:-
AAGE02035246.1|:AaegL3:AAGE02035246.1:1:5900:1_48163	104.7	198	196	0	2	yes	tca-miR-1000-5p	aae-miR-1000	aae-miR-1000-5p	aae-miR-1000-3p	Li et al, Skalsky et al (miR-1000-1)	atattgtcctgtcacagcagt	ctgttgtttcgggacatttaca	atattgtcctgtcacagcagtactgttacaaatttactgttgtttcgggacatttaca	AAGE02035246.1|:AaegL3:AAGE02035246.1:1:5900:1:186..244:-
AAGE02009774.1|:AaegL3:AAGE02009774.1:1:27432:1_17976	104.6	198	196	0	2	yes	tca-miR-1000-5p	aae-miR-1000	aae-miR-1000-5p	aae-miR-1000-3p	Li et al, Skalsky et al (miR-1000-2)	atattgtcctgtcacagcagt	ctgttgtttcgggacatttaca	atattgtcctgtcacagcagtactgttacaaatttactgttgtttcgggacatttaca	AAGE02009774.1|:AaegL3:AAGE02009774.1:1:27432:1:13006..13064:+
AAGE02002929.1|:AaegL3:AAGE02002929.1:1:567491:1_7500	42189	198	198	0	0	yes	aga-let-7	aae-let-7	aae-let-7	no reads	Li et al	tgaggtagttggttgtatagt	tatgcaatctgctagcttgtc	tgaggtagttggttgtatagtagtgactgattaaatatctgctatgcaatctgctagcttgtc	AAGE02002929.1|:AaegL3:AAGE02002929.1:1:567491:1:321619..321682:+
AAGE02021501.1|:AaegL3:AAGE02021501.1:1:214551:1_38290	4	197	197	0	0	yes	ame-miR-315	aae-miR-315-5p	aae-miR-315-5p	aae-miR-315-3p	Li et al, Skalsky et al	ttttgattgttgctcagaaagc(c)	ctttcgagcagtaatcaaagtc	ttttgattgttgctcagaaagccgtgcatttgaaacgggtcgctttcgagcagtaatcaaagtc	AAGE02021501.1|:AaegL3:AAGE02021501.1:1:214551:1:12499..12563:+
AAGE02001157.1|:AaegL3:AAGE02001157.1:1:480034:1_3972	42068	194	194	0	0	yes	dme-miR-307a-5p	aga-miR-307	aae-miR-307-3p	no reads	Li et al, Skalsky et al	(t)cacaacctccttgagtgagcga	actcactcaacctgggtgtgatg	actcactcaacctgggtgtgatgcttatttgaatcatcacaacctccttgagtgagcga	AAGE02001157.1|:AaegL3:AAGE02001157.1:1:480034:1:147964..148023:-
AAGE02015776.1|:AaegL3:AAGE02015776.1:1:81112:1_28567	84.4	159	142	0	17	yes	tca-miR-219-5p	ipu-miR-219b	aae-miR-219-3p	aae-miR-219-5p	Li et al	agagttgtgactggacatccgtg	tgattgtccaaacgcaattcttg	tgattgtccaaacgcaattcttgttttattcgaatatgatatccaagagttgtgactggacatccgtg	AAGE02015776.1|:AaegL3:AAGE02015776.1:1:81112:1:57003..57071:+
AAGE02001613.1|:AaegL3:AAGE02001613.1:1:432445:1_5647	69.6	128	126	0	2	yes	aae-miR-980-5p	age-miR-22	aae-miR-980-3p	aae-miR-980-5p	Skalsky et al	tagctgcctagtgaagggc(aat)	cggccgttcattgggtcatctagc	cggccgttcattgggtcatctagctcgtgttggaaacagttagctgcctagtgaagggcaat	AAGE02001613.1|:AaegL3:AAGE02001613.1:1:432445:1:384327..384389:+
AAGE02018252.1|:AaegL3:AAGE02018252.1:1:142192:1_33376	0.8	89	89	0	0	no	aae-miR-2944a-5p	aae-miR-2944a-5p	aae-miR-2944a-5p	aae-miR-2944a-3p	Li et al	gaaggaacttctgctgtgatctGA	atcacagtagttgtactttaa	gaaggaacttctgctgtgatctgagttagatacatatcacagtagttgtactttaa	AAGE02018252.1|:AaegL3:AAGE02018252.1:1:142192:1:93872..93928:+
AAGE02019539.1|:AaegL3:AAGE02019539.1:1:117645:1_36082	42067	48	48	0	0	yes	tca-miR-9a-5p	aae-miR-9a	aae-miR-9a	no reads	Li et al (miR-9a-1)	tctttggttatctagctgtatga	ataaagctagcataccgaagtta	tctttggttatctagctgtatgagtgaatttagaacatcataaagctagcataccgaagtta	AAGE02019539.1|:AaegL3:AAGE02019539.1:1:117645:1:116881..116943:+
AAGE02019541.1|:AaegL3:AAGE02019541.1:1:37995:1_36084	42067	48	48	0	0	yes	tca-miR-9a-5p	aae-miR-9a	aae-miR-9a	no reads	Li et al (miR-9a-2)	tctttggttatctagctgtatga	ataaagctagcataccgaagtta	tctttggttatctagctgtatgagtgaatttagaacatcataaagctagcataccgaagtta	AAGE02019541.1|:AaegL3:AAGE02019541.1:1:37995:1:4071..4133:+
AAGE02018287.1|:AaegL3:AAGE02018287.1:1:5289:1_33407	42147	39	37	0	2	yes	aae-miR-1891	cca-miR6114-3p	aae-miR-1891-3p	aae-miR-1891-5p	Li et al, Skalsky et al	acacgtccattaactctggtac	tgaggagttaatttgcgtgttt	tgaggagttaatttgcgtgtttttgtatttgattaaacacgtccattaactctggtac	AAGE02018287.1|:AaegL3:AAGE02018287.1:1:5289:1:4671..4729:+
AAGE02010244.1|:AaegL3:AAGE02010244.1:1:15924:1_18648	42147	39	37	0	2	yes	aae-miR-1891	cca-miR6114-3p	aae-miR-1891-3p	aae-miR-1891-5p	Li et al, Skalsky et al	acacgtccattaactctggtac	tgaggagttaatttgcgtgttt	tgaggagttaatttgcgtgtttttgtatttgattaaacacgtccattaactctggtac	AAGE02010244.1|:AaegL3:AAGE02010244.1:1:15924:1:3996..4054:-
AAGE02011944.1|:AaegL3:AAGE02011944.1:1:165010:1_22939	3	32	32	0	0	yes	aae-miR-2942	aae-miR-2942	aae-miR-2942	no reads	Li et al	tattcgagacttcacgagttaat	caattcgctgtggtctcgaacgtacc	caattcgctgtggtctcgaacgtacctacattggatatttttggtattcgagacttcacgagttaat	AAGE02011944.1|:AaegL3:AAGE02011944.1:1:165010:1:151677..151744:+
AAGE02029705.1|:AaegL3:AAGE02029705.1:1:95141:1_46249	4	23	23	0	0	yes	tur-miR-137-3p	aae-miR-137	aae-miR-137	no reads	Li et al, Skalsky et al (miR-137-1)	tattgcttgagaatacacgtag	acgcgtattcttgggttattaac	acgcgtattcttgggttattaacacactgtttatgttgttattgcttgagaatacacgtag	AAGE02029705.1|:AaegL3:AAGE02029705.1:1:95141:1:92464..92525:+
AAGE02007773.1|:AaegL3:AAGE02007773.1:1:25762:1_14490	4	23	23	0	0	yes	tur-miR-137-3p	aae-miR-137	aae-miR-137	no reads	Li et al, Skalsky et al (miR-137-2)	tattgcttgagaatacacgtag	acgcgtattcttgggttattaac	acgcgtattcttgggttattaacacactgtttatgttgttattgcttgagaatacacgtag	AAGE02007773.1|:AaegL3:AAGE02007773.1:1:25762:1:15418..15479:-
AAGE02002929.1|:AaegL3:AAGE02002929.1:1:567491:1_7502	42159	21	21	0	0	yes	dvi-miR-125-5p	aae-miR-125-5p	aae-miR-125	no reads	Li et al, Skalsky et al	tccctgagaccctaacttgtga	acaagttttgatctccggtatt	tccctgagaccctaacttgtgactatagttgaagtttcacaagttttgatctccggtatt	AAGE02002929.1|:AaegL3:AAGE02002929.1:1:567491:1:321903..321963:+
AAGE02008459.1|:AaegL3:AAGE02008459.1:1:34536:1_15557	6457.6	12671	12413	0	258	no	None	bmo-miR-2805	aae-miR-new19-1 -3p	aae-miR-new19-1-5p	Hu et al	ttcctgacttatacgcttacct	(g)taagtagataaatcagaaaga	gtaagtagataaatcagaaagacgtttatatcgtttcttcctgacttatacgcttacct	AAGE02008459.1|:AaegL3:AAGE02008459.1:1:34536:1:21028..21087:+
AAGE02008458.1|:AaegL3:AAGE02008458.1:1:6634:1_15555	6457.6	12671	12413	0	258	no	None	bmo-miR-2805	aae-miR-new19-2 3p	aae-miR-new19-2-5p	Hu et al	ttcctgacttatacgcttacct	(g)taagtagataaatcagaaaga	gtaagtagataaatcagaaagacgtttttatcgtttcttcctgacttatacgcttacct	AAGE02008458.1|:AaegL3:AAGE02008458.1:1:6634:1:2371..2430:+
AAGE02033757.1|:AaegL3:AAGE02033757.1:1:11822:1_47898	6323.3	12401	10498	0	1903	yes	None	None	miR-H113-3p	miR-H113-5p	Akbari et al	tttaccatttcaagatgaccta	ggtcgtcttgaaatggtaaaga	ggtcgtcttgaaatggtaaagagtgtcaatcatcgtctttaccatttcaagatgaccta	AAGE02033757.1|:AaegL3:AAGE02033757.1:1:11822:1:9187..9246:+
AAGE02033757.1|:AaegL3:AAGE02033757.1:1:11822:1_47894	6321.9	12398	10495	0	1903	yes	None	None	miR-H114-3p	miR-H114-5p	Akbari et al	tttaccatttcaagatgaccta	ggtcgtcttgaaatggtaaaga	ggtcgtcttgaaatggtaaagagtgttgatcatcatctttaccatttcaagatgaccta	AAGE02033757.1|:AaegL3:AAGE02033757.1:1:11822:1:7735..7794:+
AAGE02010597.1|:AaegL3:AAGE02010597.1:1:55756:1_20059	5626.2	11033	10495	0	538	yes	None	None	miR-H86-3p	miR-H86-5p	Akbari et al	tttaccatttcaagatgaccta	ggttgtcttgaaatggtaaaga	ggttgtcttgaaatggtaaagagtgtcaaccatcatctttaccatttcaagatgaccta	AAGE02010597.1|:AaegL3:AAGE02010597.1:1:55756:1:11897..11956:-
AAGE02033757.1|:AaegL3:AAGE02033757.1:1:11822:1_47899	1676.1	3286	3134	0	152	yes	None	None	miR-H134-3p	miR-H134-5p	Akbari et al	tttaccatttcaatatgaccta	ggtcgtcttgaaatgggaaaga	ggtcgtcttgaaatgggaaagagtgtcaatcatcatctttaccatttcaatatgaccta	AAGE02033757.1|:AaegL3:AAGE02033757.1:1:11822:1:10439..10498:+
AAGE02010597.1|:AaegL3:AAGE02010597.1:1:55756:1_20062	42248	3134	3134	0	0	yes	None	None	miR-H64-3p	no reads	Akbari et al	tttaccatttcaatatgaccta	ggtcgtattgaaatggtaaaga	ggtcgtattgaaatggtaaagagtgtcaatcatcatctttaccatttcaatatgaccta	AAGE02010597.1|:AaegL3:AAGE02010597.1:1:55756:1:13137..13196:-
AAGE02010871.1|:AaegL3:AAGE02010871.1:1:5361:1_20742	1152.6	2252	918	0	1334	yes	None	gga-miR-1762	miR-H115-3p	miR-H115-5p	Akbari et al	agcaggagtgaatgcatgagtt	ttcatgcattcacttctgctg	agcaggagtgaatgcatgagtttggcatttgaaactaattcatgcattcacttctgctg	AAGE02010871.1|:AaegL3:AAGE02010871.1:1:5361:1:4706..4765:+
AAGE02016551.1|:AaegL3:AAGE02016551.1:1:83537:1_30439	1152.6	2252	918	0	1334	yes	None	gga-miR-1762	miR-H85-3p	miR-H85-5p	Akbari et al	agcaggagtgaatgcatgagtt	ttcatgcattcacttctgctg	agcaggagtgaatgcatgagtttggcatttgaaactaattcatgcattcacttctgctg	AAGE02016551.1|:AaegL3:AAGE02016551.1:1:83537:1:63436..63495:-
AAGE02021646.1|:AaegL3:AAGE02021646.1:1:25731:1_38575	401.9	780	778	0	2	yes	None	aga-miR-927	aae-miR-H-73-5p	aae-miR-H-73-3p	Akbari et al	attagaatgtggaatctgttttt	aaaagttttcatattcttgcgg(t)	attagaatgtggaatctgtttttgtacatcaagtgttacgaaacgaagcaaaaaagttttcatattcttgcggt	AAGE02021646.1|:AaegL3:AAGE02021646.1:1:25731:1:21519..21593:-
AAGE02003460.1|:AaegL3:AAGE02003460.1:1:62742:1_8113	85.9	167	155	0	12	yes	None	None	aae-miR-new9-3p	aae-miR-new9-5p	Hu et al	cacaaggccggattgatcaaga	cggtcaatccggaactgttggct	cggtcaatccggaactgttggctcggcacaaaagcgaccacaaggccggattgatcaaga	AAGE02003460.1|:AaegL3:AAGE02003460.1:1:62742:1:1389..1449:+
AAGE02034392.1|:AaegL3:AAGE02034392.1:1:7861:1_48064	61.8	120	117	0	3	yes	None	None	aae-miR-new18-3p	aae-miR-new18-5p	Hu et al	tagtaaaccttgattttgtagc	tacagaatcgaggctcacgatg	tacagaatcgaggctcacgatgatttccaatcatagtaaaccttgattttgtagc	AAGE02034392.1|:AaegL3:AAGE02034392.1:1:7861:1:4561..4616:-
AAGE02016491.1|:AaegL3:AAGE02016491.1:1:83375:1_30215	42009	67	67	0	0	yes	None	cel-miR-4816-5p	no reads	aae-miR-H132-5p	Akbari et al	ataagtggggcaaagacacca	gtgttatcaccgcacttattc	gtgttatcaccgcacttattcagcataagatgacgaataagtggggcaaagacacca	AAGE02016491.1|:AaegL3:AAGE02016491.1:1:83375:1:72838..72895:+
AAGE02002230.1|:AaegL3:AAGE02002230.1:1:84783:1_6835	37.3	64	20	0	44	yes	None	gga-miR-7479-5p	aae-miR-new17-3p	aae-miR-new17-5p	Hu et al	tagtaagcattgattttgtagc	tacagaatcgaggcttactatga	acagaatcgaggcttactatgatttccaatcatagtaagcattgattttgtagc	AAGE02002230.1|:AaegL3:AAGE02002230.1:1:84783:1:67575..67629:-
AAGE02031677.1|:AaegL3:AAGE02031677.1:1:19818:1_47332	42088	49	32	0	17	yes	None	None	aae-miR-New5-1-3p	aae-miR-New5-1-5p	Hu et al	tatgaccgatttaatatatggct	catgtatgatttcggtcatgta	catgtatgatttcggtcatgtatgcagttgaaaataattatatgaccgatttaatatatggct	AAGE02031677.1|:AaegL3:AAGE02031677.1:1:19818:1:3844..3907:-
AAGE02020182.1|:AaegL3:AAGE02020182.1:1:32014:1_36715	42088	49	32	0	17	yes	None	None	aae-miR-New5-2-3p	aae-miR-New5-2-5p	Hu et al	tatgaccgatttaatatatggct	catgtatgatttcggtcatgta	catgtatgatttcggtcatgtatgcagttgaaaataattatatgaccgatttaatatatggct	AAGE02020182.1|:AaegL3:AAGE02020182.1:1:32014:1:21186..21249:+
AAGE02020341.1|:AaegL3:AAGE02020341.1:1:71988:1_36856	30328.9	59483	59480	0	3	yes	None	bmo-miR-2733j				cgtcatcatatgaccaaaggtcgca	tgaccaaatgtcgcatgagtgcgaaaatt	tgaccaaatgtcgcatgagtgcgaaaatttataagtaaagttctccaaaaaagtcgtcatcatatgaccaaaggtcgca	AAGE02020341.1|:AaegL3:AAGE02020341.1:1:71988:1:18256..18335:+
AAGE02020341.1|:AaegL3:AAGE02020341.1:1:71988:1_36866	42219	59480	59480	0	0	yes	None	bmo-miR-2733j				cgtcatcatatgaccaaaggtcgca	tgaccaaatgtcgcatgagtgcgaa	tgaccaaatgtcgcatgagtgcgaaagtttataagtatagttctccaaaaaagtcgtcatcatatgaccaaaggtcgca	AAGE02020341.1|:AaegL3:AAGE02020341.1:1:71988:1:43963..44042:+
AAGE02017684.1|:AaegL3:AAGE02017684.1:1:99568:1_32585	42005	4809	4809	0	0	no	dme-miR-988-3p	aga-miR-988				ccccttgttgcaaacctcacgc	ggcaggtaggggcaatgggggc	ccccttgttgcaaacctcacgcttgcggtaggttccacaactgctgagaggtggcaggtaggggcaatgggggc	AAGE02017684.1|:AaegL3:AAGE02017684.1:1:99568:1:77941..78015:-
AAGE02011972.1|:AaegL3:AAGE02011972.1:1:59190:1_22966	42066	4067	4067	0	0	yes	None	bmo-miR-2778a-2-5p				atttttttgactgtaattttatag	gtaaaattacgttgaaaaatcgtct	gtaaaattacgttgaaaaatcgtctccctcaaaaaatgaaacctgagactaacaggagatttttttgactgtaattttatag	AAGE02011972.1|:AaegL3:AAGE02011972.1:1:59190:1:37062..37144:-
AAGE02030013.1|:AaegL3:AAGE02030013.1:1:15643:1_46385	577.7	1134	1131	0	3	no	None	dme-miR-4952-5p				gccggatccttggtagagcct	aacagctgattttgtaaacac	aacagctgattttgtaaacacagccttgtttagtgtgtttgccggatccttggtagagcct	AAGE02030013.1|:AaegL3:AAGE02030013.1:1:15643:1:6939..7000:+
AAGE02005593.1|:AaegL3:AAGE02005593.1:1:520024:1_11156	42221	904	838	0	66	yes	None	aae-miR-2942				gattcgagcgaagtgactctcc	gagtcacttcactcgagtcgag	gattcgagcgaagtgactctccatttgatttacacgacgagtcacttcactcgagtcgag	AAGE02005593.1|:AaegL3:AAGE02005593.1:1:520024:1:290583..290643:+
AAGE02026093.1|:AaegL3:AAGE02026093.1:1:46450:1_43240	224.1	431	396	0	35	yes	None	aae-miR-2b				catcacagaattgtttttactg	tgtaaaaataattctgtaaagtt	catcacagaattgtttttactgataaggaactatgtgtaaaaataattctgtaaagtt	AAGE02026093.1|:AaegL3:AAGE02026093.1:1:46450:1:26417..26475:+
AAGE02012571.1|:AaegL3:AAGE02012571.1:1:128271:1_23705	42129	396	396	0	0	yes	None	aae-miR-2b				catcacagaattgtttttactg	gtaaacataattctgtgatgtt	catcacagaattgtttttactgataagaaactatgtgtaaacataattctgtgatgtt	AAGE02012571.1|:AaegL3:AAGE02012571.1:1:128271:1:42447..42505:-
AAGE02018704.1|:AaegL3:AAGE02018704.1:1:16573:1_34606	42068	299	299	0	0	yes	None	ame-miR-9866				ttcgagtcgagtattgtcagct	gtgacaatactccactagaacg	gtgacaatactccactagaacgaagtgactcatcgtgtaaatcaaacggggtctcacctcattcgagtcgagtattgtcagct	AAGE02018704.1|:AaegL3:AAGE02018704.1:1:16573:1:4485..4568:-
AAGE02004423.1|:AaegL3:AAGE02004423.1:1:101696:1_9523	0.4	282	282	0	0	no	None	bmo-miR-2824				aacttcaacgaagcgttcggctt	gcgtgacgccatctacaaggagtatct	gcgtgacgccatctacaaggagtatctgttcaagaacttcaacgaagcgttcggctt	AAGE02004423.1|:AaegL3:AAGE02004423.1:1:101696:1:56736..56793:+
AAGE02008252.1|:AaegL3:AAGE02008252.1:1:13041:1_15135	42009	274	274	0	0	yes	None	ame-miR-9866				ttcgagtcgagtattgtcagct	gtgacaatactccactagaacg	gtgacaatactccactagaacgaagtgactcatcgtgtaaatcaaacggggtctcacctcattcgagtcgagtattgtcagct	AAGE02008252.1|:AaegL3:AAGE02008252.1:1:13041:1:3069..3152:+
AAGE02018724.1|:AaegL3:AAGE02018724.1:1:74600:1_34625	83.1	154	152	0	2	yes	None	aae-miR-1889-3p				aacgttacaaatcgtaaggcgag	caccatatgatttgtaactgtgc	aacgttacaaatcgtaaggcgagttatatgttttttgaaactcaccatatgatttgtaactgtgc	AAGE02018724.1|:AaegL3:AAGE02018724.1:1:74600:1:1775..1840:-
AAGE02008855.1|:AaegL3:AAGE02008855.1:1:310682:1_16681	42219	135	135	0	0	yes	None	bmo-miR-274-5p				ttttgtgattaatgattggca	tcaatcattaatcatgattaa	ttttgtgattaatgattggcatttttgattaatcataatcatcaatcattaatcatgattaa	AAGE02008855.1|:AaegL3:AAGE02008855.1:1:310682:1:15663..15725:-
AAGE02001619.1|:AaegL3:AAGE02001619.1:1:118360:1_5794	42219	135	135	0	0	yes	None	bmo-miR-274-5p				ttttgtgattaatgattggca	tcaatcattaatcatgattaa	ttttgtgattaatgattggcatttttgattaatcataatcatcaatcattaatcatgattaa	AAGE02001619.1|:AaegL3:AAGE02001619.1:1:118360:1:105075..105137:+
AAGE02000927.1|:AaegL3:AAGE02000927.1:1:63582:1_3438	66.7	123	114	0	9	yes	None	dsi-miR-2581				agaagacagaactcgactgat	agccgagttctgacttctgac	agccgagttctgacttctgaccaagtatccagaagacagaactcgactgat	AAGE02000927.1|:AaegL3:AAGE02000927.1:1:63582:1:46314..46365:-
AAGE02019389.1|:AaegL3:AAGE02019389.1:1:13165:1_35864	4	112	43	69	0	yes	None	aae-bantam-5p				tcggttttcaacagtgctcgt	gagtactgttgttttcggtt	tcggttttcaacagtgctcgtagagaaaggatggttgatgattcgtcggcttgaggagtactgttgttttcggtt	AAGE02019389.1|:AaegL3:AAGE02019389.1:1:13165:1:11431..11506:+
AAGE02005884.1|:AaegL3:AAGE02005884.1:1:29813:1_11604	42219	112	43	69	0	yes	None	aae-bantam-5p				tcggttttcaacagtgctcgt	gagtgctgttgttttcggtt	tcggttttcaacagtgctcgtagagaaaggatggttgatgattcgtcggcttgaggagtgctgttgttttcggtt	AAGE02005884.1|:AaegL3:AAGE02005884.1:1:29813:1:6170..6245:+
AAGE02019390.1|:AaegL3:AAGE02019390.1:1:96208:1_35928	42219	112	43	69	0	yes	None	aae-bantam-5p				tcggttttcaacagtgctcgt	gagtgctgttgttttcggtt	tcggttttcaacagtgctcgtagagaaaggatggttgatgattcgtcggcttgaggagtgctgttgttttcggtt	AAGE02019390.1|:AaegL3:AAGE02019390.1:1:96208:1:726..801:+
AAGE02003500.1|:AaegL3:AAGE02003500.1:1:364619:1_8173	42221	93	93	0	0	yes	None	aae-miR-2942				gattcgagcgaagtgactctc	gaatcacttcactcgagtaga	gattcgagcgaagtgactctctatgtgatttacatagcgaatcacttcactcgagtaga	AAGE02003500.1|:AaegL3:AAGE02003500.1:1:364619:1:201314..201373:-
AAGE02023125.1|:AaegL3:AAGE02023125.1:1:57153:1_40353	4	86	86	0	0	yes	None	aae-miR-276-3p				gaggaactctaggaggcagcc	tcagccctgaagaaattccttgg	gaggaactctaggaggcagccttggagtcagccctgaagaaattccttgg	AAGE02023125.1|:AaegL3:AAGE02023125.1:1:57153:1:17626..17676:-
AAGE02016045.1|:AaegL3:AAGE02016045.1:1:76619:1_29260	42068	80	80	0	0	yes	None	bmo-miR-3409				tgaacaagaatgctgagaggat	cttctcagtatttttgtcaga	tgaacaagaatgctgagaggattctgaacgaaaatcttctcagtatttttgtcaga	AAGE02016045.1|:AaegL3:AAGE02016045.1:1:76619:1:24083..24139:+
AAGE02001035.1|:AaegL3:AAGE02001035.1:1:185454:1_3722	35.5	72	69	0	3	no	None	ame-miR-3801				tatcgcgagtactaaacacctc	aggttagtacgcgtcgagggc	aggttagtacgcgtcgagggcaacgggcatttaagcgcagtgttgtatcgcgagtactaaacacctc	AAGE02001035.1|:AaegL3:AAGE02001035.1:1:185454:1:156639..156706:-
AAGE02019542.1|:AaegL3:AAGE02019542.1:1:197689:1_36087	0.8	61	61	0	0	no	None	bmo-miR-2833				agagattgcaaggcaggcaggc	ttatatctgtcacgcggatttgt	ttatatctgtcacgcggatttgttgaacatcagagattgcaaggcaggcaggc	AAGE02019542.1|:AaegL3:AAGE02019542.1:1:197689:1:140357..140410:+
AAGE02004009.1|:AaegL3:AAGE02004009.1:1:431082:1_8882	42248	50	50	0	0	yes	None	ame-miR-9874				cgaatcctaccgactgcgtac	acctttatggtggtgattaatt	cgaatcctaccgactgcgtacattttatttttgtgagatgacctttatggtggtgattaatt	AAGE02004009.1|:AaegL3:AAGE02004009.1:1:431082:1:287078..287140:+
AAGE02008716.1|:AaegL3:AAGE02008716.1:1:60382:1_16351	42119	40	31	0	9	yes	None	dvi-miR-9541-3p				ttttaggaggtcaaaatcgcgt	cgcggttttggcctcctaaaac	cgcggttttggcctcctaaaaccgtgcccatggaggttttaggaggtcaaaatcgcgt	AAGE02008716.1|:AaegL3:AAGE02008716.1:1:60382:1:55909..55967:+
AAGE02004357.1|:AaegL3:AAGE02004357.1:1:82318:1_9443	5	40	40	0	0	yes	None	dme-miR-4967-5p				agcatttttacacctcaggac	ccagaagtgaaaaaatgataa	agcatttttacacctcaggacgcaagattccatcgctgcctagcgtccagaagtgaaaaaatgataa	AAGE02004357.1|:AaegL3:AAGE02004357.1:1:82318:1:13538..13605:-
AAGE02013514.1|:AaegL3:AAGE02013514.1:1:101790:1_26123	42159	40	40	0	0	yes	None	dme-miR-4967-5p				agcatttttacacctcaggac	cttgaagtaaaacaatgctaa	agcatttttacacctcaggacgtaagattgcatcgctgcctggagtcttgaagtaaaacaatgctaa	AAGE02013514.1|:AaegL3:AAGE02013514.1:1:101790:1:47451..47518:-
AAGE02000645.1|:AaegL3:AAGE02000645.1:1:113009:1_2905	5	29	29	0	0	yes	None	pxy-miR-8489a-5p				accgttacgcgcatataatttg	aattataaacacgtaacgctct	accgttacgcgcatataatttggtcatttacggcaaaatcaaatggagatggccaaattataaacacgtaacgctct	AAGE02000645.1|:AaegL3:AAGE02000645.1:1:113009:1:61583..61660:-
AAGE02002781.1|:AaegL3:AAGE02002781.1:1:98963:1_7393	42158	29	29	0	0	yes	None	pxy-miR-8489a-5p				accgttacgcgcatataatttg	aactatattatatcgctca	accgttacgcgcatataatttggccatttacggcataatccaatggaagtggccaaactatattatatcgctca	AAGE02002781.1|:AaegL3:AAGE02002781.1:1:98963:1:36328..36402:-
AAGE02000398.1|:AaegL3:AAGE02000398.1:1:38649:1_2684	0.5	23	23	0	0	no	None	ame-miR-6063				atcgatcgcatccgtctgacct	gttggatcggtgctgttca	atcgatcgcatccgtctgacctgctctcgcgtgttgctctcagcaggcccgctgtgtgttggatcggtgctgttca	AAGE02000398.1|:AaegL3:AAGE02000398.1:1:38649:1:6406..6482:+
AAGE02022680.1|:AaegL3:AAGE02022680.1:1:44923:1_39648	42099	21	21	0	0	yes	None	hme-miR-281				gctgtcatctgctatactgct	cagtatagcagatgatagcaa	cagtatagcagatgatagcaatgttgcttttgctgtcatctgctatactgct	AAGE02022680.1|:AaegL3:AAGE02022680.1:1:44923:1:2011..2063:-
AAGE02024766.1|:AaegL3:AAGE02024766.1:1:51630:1_42094	0.5	4965	4965	0	0	no	None	hsa-miR-605-5p				caaatcccggacgagcccgcc	tgggcagtttggcagtgat	caaatcccggacgagcccgccgcgatacttttttgggcagtttggcagtgat	AAGE02024766.1|:AaegL3:AAGE02024766.1:1:51630:1:33665..33717:+
AAGE02011199.1|:AaegL3:AAGE02011199.1:1:219990:1_21314	6	3791	3791	0	0	yes	None	ssa-miR-8162-3p				tcacaacgtagggcctggtcaac	tgaccaggccctacgtcgttcgt	tgaccaggccctacgtcgttcgttatttcgtctgcccctccgggaccaaattaatttcacaacgtagggcctggtcaac	AAGE02011199.1|:AaegL3:AAGE02011199.1:1:219990:1:115603..115682:-
AAGE02011199.1|:AaegL3:AAGE02011199.1:1:219990:1_21310	42036	3791	3791	0	0	no	None	ssa-miR-8162-3p				tcacaacgtagggcctggtcaac	ggagccctacgttgtgttg	tcacaacgtagggcctggtcaaccctggacgaaacattgtttgattggaggtggagccctacgttgtgttg	AAGE02011199.1|:AaegL3:AAGE02011199.1:1:219990:1:117266..117337:+
AAGE02026956.1|:AaegL3:AAGE02026956.1:1:213405:1_44129	1724.6	3390	3251	31	108	no	None	aca-miR-5412-3p				tgaaaatttgaggtttggctt	ccgatcgataaagttttcagctc	ccgatcgataaagttttcagctcaaaccgctgtctggttccccagatccgtgctcttgaaaatttgaggtttggctt	AAGE02026956.1|:AaegL3:AAGE02026956.1:1:213405:1:54515..54592:-
AAGE02011343.1|:AaegL3:AAGE02011343.1:1:102958:1_21453	42037	1969	1969	0	0	yes	None	bta-miR-2362				aactgtgatggaacctgaggc	cgaacagaaaaaatacacagtttc	cgaacagaaaaaatacacagtttctttgagttgctgcaaaattgaattaaacttacgaactgtgatggaacctgaggc	AAGE02011343.1|:AaegL3:AAGE02011343.1:1:102958:1:925..1003:+
AAGE02003010.1|:AaegL3:AAGE02003010.1:1:64807:1_7618	42221	748	744	0	4	yes	None	bbe-miR-4887-5p				ttctcgattcgaatgaagtgact	agtcacttcactcgagtcgag	ttctcgattcgaatgaagtgactcgccgtgtaaatcaaatggggagtcacttcactcgagtcgag	AAGE02003010.1|:AaegL3:AAGE02003010.1:1:64807:1:9553..9618:+
AAGE02011123.1|:AaegL3:AAGE02011123.1:1:68131:1_21247	370.6	731	729	0	2	yes	None	hco-mir-5967-3p				cttcgtgatgacaacctaca	gtttggttcatactgatgagaa	cttcgtgatgacaacctacacaagtcttcggataaccatgccgaccatcaatgtttggttcatactgatgagaa	AAGE02011123.1|:AaegL3:AAGE02011123.1:1:68131:1:26147..26221:-
AAGE02019011.1|:AaegL3:AAGE02019011.1:1:177243:1_35217	0.5	690	690	0	0	no	None	bta-miR-370				tcctgctgcattccgtcggc	tgtggtaagtagcggagggtg	tcctgctgcattccgtcggcggtggtgtggtaagtagcggagggtg	AAGE02019011.1|:AaegL3:AAGE02019011.1:1:177243:1:106081..106127:-
AAGE02006637.1|:AaegL3:AAGE02006637.1:1:50551:1_12954	42129	560	560	0	0	yes	None	str-miR-7880m-3p				tttgcgctgtataagaacag	gttcttatggagcgcaaata	gttcttatggagcgcaaatagtgacgttcttatttgcgctgtataagaacag	AAGE02006637.1|:AaegL3:AAGE02006637.1:1:50551:1:28403..28455:-
AAGE02011150.1|:AaegL3:AAGE02011150.1:1:13934:1_21276	42252	550	435	0	115	yes	None	gga-miR-3064-5p				cggctgttgctgcctcaaggcgg	ctagaggcagcaacagccgct	ctagaggcagcaacagccgctcaaaatttccttgctcggctgttgctgcctcaaggcgg	AAGE02011150.1|:AaegL3:AAGE02011150.1:1:13934:1:5800..5859:-
AAGE02022394.1|:AaegL3:AAGE02022394.1:1:130827:1_39407	42252	550	435	0	115	yes	None	gga-miR-3064-5p				cggctgttgctgcctcaaggcgg	ctagaggcagcaacagccgct	ctagaggcagcaacagccgctcaaaatttccttgctcggctgttgctgcctcaaggcgg	AAGE02022394.1|:AaegL3:AAGE02022394.1:1:130827:1:15592..15651:+
AAGE02014886.1|:AaegL3:AAGE02014886.1:1:110993:1_27797	42190	550	435	0	115	yes	None	gga-miR-3064-5p				cggctgttgctgcctcaaggcgg	ctagaggcagcaacagccgct	ctagaggcagcaacagccgctcaaaatttccttgctcggctgttgctgcctcaaggcgg	AAGE02014886.1|:AaegL3:AAGE02014886.1:1:110993:1:106309..106368:+
AAGE02027243.1|:AaegL3:AAGE02027243.1:1:27634:1_44406	42190	550	435	0	115	yes	None	gga-miR-3064-5p				cggctgttgctgcctcaaggcgg	ctagaggcagcaacagccgct	ctagaggcagcaacagccgctcaaaatttccttgctcggctgttgctgcctcaaggcgg	AAGE02027243.1|:AaegL3:AAGE02027243.1:1:27634:1:16865..16924:-
AAGE02004507.1|:AaegL3:AAGE02004507.1:1:250552:1_9589	42221	544	440	0	104	yes	None	gga-miR-3064-5p				cggctgttgctgcctcaaggcgg	ctagagacaacaacagccgcc	ctagagacaacaacagccgcccaaaaattcattgcgcggctgttgctgcctcaaggcgg	AAGE02004507.1|:AaegL3:AAGE02004507.1:1:250552:1:225300..225359:-
AAGE02019014.1|:AaegL3:AAGE02019014.1:1:29578:1_35226	42221	485	485	0	0	yes	None	gga-miR-3064-5p				cggctgttgctgcctcaaggcgg	gcctagaagcagcaacagccgct	gcctagaagcagcaacagccgctcaaaatttccttgcacggctgttgctgcctcaaggcgg	AAGE02019014.1|:AaegL3:AAGE02019014.1:1:29578:1:10444..10505:-
AAGE02028490.1|:AaegL3:AAGE02028490.1:1:14293:1_45061	42099	485	485	0	0	yes	None	gga-miR-3064-5p				cggctgttgctgcctcaaggcgg	gacattaggcagcaacagttgct	gacattaggcagcaacagttgctcaaaatttccctgcacggctgttgctgcctcaaggcgg	AAGE02028490.1|:AaegL3:AAGE02028490.1:1:14293:1:1028..1089:+
AAGE02001679.1|:AaegL3:AAGE02001679.1:1:8346:1_6039	251.2	483	481	0	2	yes	None	gga-miR-3064-5p				cggctgttgctgcctcaaggcgg	gacatgaggcagcaacagctg	gacatgaggcagcaacagctgttcaaaatttccttgcacggctgttgctgcctcaaggcgg	AAGE02001679.1|:AaegL3:AAGE02001679.1:1:8346:1:5297..5358:+
AAGE02001679.1|:AaegL3:AAGE02001679.1:1:8346:1_6040	4	481	481	0	0	yes	None	gga-miR-3064-5p				cggctgttgctgcctcaaggcgg	atcttccggagcaacagccaac	cggctgttgctgcctcaaggcgggaatcttccggagcaacagccaac	AAGE02001679.1|:AaegL3:AAGE02001679.1:1:8346:1:5335..5382:+
AAGE02014602.1|:AaegL3:AAGE02014602.1:1:72707:1_27509	0.4	446	446	0	0	no	None	gga-miR-7477-5p				acagcgcgaatacatggacatgagc	tcgcgacggtgtttgtgcttatc	acagcgcgaatacatggacatgagctggggctgtggcaagttcctcgcgacggtgtttgtgcttatc	AAGE02014602.1|:AaegL3:AAGE02014602.1:1:72707:1:28715..28782:-
AAGE02031678.1|:AaegL3:AAGE02031678.1:1:3306:1_47333	42190	435	435	0	0	yes	None	gga-miR-3064-5p				cggctgttgctgcctcaaggcgg	gcctagaggcagcaacagtgctc	gcctagaggcagcaacagtgctcaaaatttccttgctcggctgttgctgcctcaaggcgg	AAGE02031678.1|:AaegL3:AAGE02031678.1:1:3306:1:1182..1242:+
AAGE02026318.1|:AaegL3:AAGE02026318.1:1:61702:1_43401	156.5	300	298	0	2	yes	None	efu-miR-9285				ttgacttctctgggcacacga	gattcccgatcggtccaggat	gattcccgatcggtccaggatgttttagtaatggaaatttccttgacttctctgggcacacga	AAGE02026318.1|:AaegL3:AAGE02026318.1:1:61702:1:47578..47641:+
AAGE02000399.1|:AaegL3:AAGE02000399.1:1:69691:1_2688	42219	290	290	0	0	yes	None	mdo-miR-7326-5p				ccagagagaccttcagagact	tctcagaagtcacatttttctttat	tctcagaagtcacatttttctttattctgcttgcagtagatcctgcttcaagaggttccagagagaccttcagagact	AAGE02000399.1|:AaegL3:AAGE02000399.1:1:69691:1:60207..60285:-
AAGE02019661.1|:AaegL3:AAGE02019661.1:1:225406:1_36247	42009	247	247	0	0	yes	None	mdo-miR-1643a-3p				taagggctctgaagacaccaat	caatgtcttcagcgggcttatt	caatgtcttcagcgggcttattcatcggagtccaaagaataagggctctgaagacaccaat	AAGE02019661.1|:AaegL3:AAGE02019661.1:1:225406:1:84008..84069:+
AAGE02031482.1|:AaegL3:AAGE02031482.1:1:24830:1_47289	117.4	225	205	0	20	yes	None	hsa-miR-3133				gaaagaactttgtcgaagaca	cttcggcaaagttgtagaatt	cttcggcaaagttgtagaattgacaatttgaaagaactttgtcgaagaca	AAGE02031482.1|:AaegL3:AAGE02031482.1:1:24830:1:24482..24532:+
AAGE02005376.1|:AaegL3:AAGE02005376.1:1:55542:1_10852	112.2	213	157	0	56	yes	None	bta-miR-411c-5p				agttgatccaagtagtcttgcct	gacgagtgcttggatcatcaat	agttgatccaagtagtcttgcctttgtaagaagacgagtgcttggatcatcaat	AAGE02005376.1|:AaegL3:AAGE02005376.1:1:55542:1:50848..50902:+
AAGE02008628.1|:AaegL3:AAGE02008628.1:1:300145:1_15971	107.6	211	209	0	2	no	None	hsa-miR-6818-5p				gtgtgtgaaccgttggcggc	acgcctgatggtattgatgct	gtgtgtgaaccgttggcggcgcaacgcctgatggtattgatgct	AAGE02008628.1|:AaegL3:AAGE02008628.1:1:300145:1:180120..180164:-
AAGE02010027.1|:AaegL3:AAGE02010027.1:1:4259:1_18226	42067	210	210	0	0	yes	None	aja-miR-143				tgagatgaatcgttgatgat	cgtcaccagtggtgtttcaag	tgagatgaatcgttgatgatgattactcattactcatcgtcaccagtggtgtttcaag	AAGE02010027.1|:AaegL3:AAGE02010027.1:1:4259:1:4107..4165:+
AAGE02008628.1|:AaegL3:AAGE02008628.1:1:300145:1_15972	0.4	209	209	0	0	no	None	hsa-miR-6818-5p				gtgtgtgaaccgttggcggc	tgcccgaaaacggtcatagtg	tgcccgaaaacggtcatagtggagagacaaaaacagtcaagcagtgtgtgaaccgttggcggc	AAGE02008628.1|:AaegL3:AAGE02008628.1:1:300145:1:180144..180207:-
AAGE02013744.1|:AaegL3:AAGE02013744.1:1:30338:1_26471	0.3	209	209	0	0	no	None	hsa-miR-6818-5p				gtgtgtgaaccgttggcggc	tgctgctgctttgtgttttg	gtgtgtgaaccgttggcggcgcaacacctgatggtattgatgctgctgctgctttgtgttttg	AAGE02013744.1|:AaegL3:AAGE02013744.1:1:30338:1:6587..6650:-
AAGE02030936.1|:AaegL3:AAGE02030936.1:1:21253:1_46928	95.5	207	193	12	2	no	None	bta-miR-6120-3p				aatgttggacaactgcaaggt	tctgcagtgatcgattttctc	aatgttggacaactgcaaggtacttcaaggtttttatttcgtctttaatacagggtatctgcagtgatcgattttctc	AAGE02030936.1|:AaegL3:AAGE02030936.1:1:21253:1:18264..18342:+
AAGE02033119.1|:AaegL3:AAGE02033119.1:1:19817:1_47776	99	188	146	0	42	yes	None	cel-miR-239b-3p				tcactttttagtgacttggtc	tctggtcactaaaaagtcact	tcactttttagtgacttggtcacttttttcgatctggtcactaaaaagtcact	AAGE02033119.1|:AaegL3:AAGE02033119.1:1:19817:1:19600..19653:-
AAGE02011106.1|:AaegL3:AAGE02011106.1:1:292633:1_21235	97.9	188	146	0	42	yes	None	cel-miR-239b-3p				tcactttttagtgacttggtc	tctggtcactaaaaagtcact	tcactttttagtgacttggtcacttttttcgatctggtcactaaaaagtcact	AAGE02011106.1|:AaegL3:AAGE02011106.1:1:292633:1:97668..97721:+
AAGE02013920.1|:AaegL3:AAGE02013920.1:1:55838:1_26787	97.8	188	146	0	42	yes	None	cel-miR-239b-3p				tcactttttagtgacttggtc	tctggtcactaaaaagtcact	tcactttttagtgacttggtcacttttttcaatctggtcactaaaaagtcact	AAGE02013920.1|:AaegL3:AAGE02013920.1:1:55838:1:41263..41316:+
AAGE02019344.1|:AaegL3:AAGE02019344.1:1:109721:1_35529	100.1	187	160	0	27	yes	None	gsa-miR-10b-3p				caaatcgatcaagtcttcagct	tgaaaatttgatcgattggtc	tgaaaatttgatcgattggtcaccaccagcgagtgacaaatcgatcaagtcttcagct	AAGE02019344.1|:AaegL3:AAGE02019344.1:1:109721:1:96291..96349:+
AAGE02006620.1|:AaegL3:AAGE02006620.1:1:73527:1_12951	96.9	180	115	0	65	yes	None	hsa-miR-6866-5p				ctagaggcagcaacagccgct	ggctgttgctgcctcaaggcgg	ctagaggcagcaacagccgctcaaaatttccttgcgtggctgttgctgcctcaaggcgg	AAGE02006620.1|:AaegL3:AAGE02006620.1:1:73527:1:50307..50366:+
AAGE02005468.1|:AaegL3:AAGE02005468.1:1:68451:1_11058	96.6	180	115	0	65	yes	None	hsa-miR-6866-5p				ctagaggcagcaacagccgct	ggctgttgctgcctcaaggcgg	ctagaggcagcaacagccgctcaattttccttgcgtggctgttgctgcctcaaggcgg	AAGE02005468.1|:AaegL3:AAGE02005468.1:1:68451:1:6020..6078:-
AAGE02017069.1|:AaegL3:AAGE02017069.1:1:3959:1_31485	42160	167	162	0	5	yes	None	gsa-miR-10b-3p				caaatcgatcaagtcttcagct	aaatttgatcgattgttcacc	aaatttgatcgattgttcaccaccagcgagtgacaaatcgatcaagtcttcagct	AAGE02017069.1|:AaegL3:AAGE02017069.1:1:3959:1:3087..3142:+
AAGE02028137.1|:AaegL3:AAGE02028137.1:1:61629:1_44808	42160	162	162	0	0	yes	None	gsa-miR-10b-3p				caaatcgatcaagtcttcagct	ctgaaaaattgatcgattggtc	ctgaaaaattgatcgattggtcaccaccagcgagtgacaaatcgatcaagtcttcagct	AAGE02028137.1|:AaegL3:AAGE02028137.1:1:61629:1:30735..30794:-
AAGE02016328.1|:AaegL3:AAGE02016328.1:1:10282:1_29636	42160	162	162	0	0	yes	None	gsa-miR-10b-3p				caaatcgatcaagtcttcagct	ctgaaaaattgatcgattggtc	ctgaaaaattgatcgattggtcaccaccagcgagtgacaaatcgatcaagtcttcagct	AAGE02016328.1|:AaegL3:AAGE02016328.1:1:10282:1:139..198:-
AAGE02010567.1|:AaegL3:AAGE02010567.1:1:191293:1_20030	42040	162	162	0	0	yes	None	gsa-miR-10b-3p				caaatcgatcaagtcttcagct	ctgaaaaattgatcgattggtc	ctgaaaaattgatcgattggtcaccaccagcgagtgacaaatcgatcaagtcttcagct	AAGE02010567.1|:AaegL3:AAGE02010567.1:1:191293:1:179001..179060:-
AAGE02020975.1|:AaegL3:AAGE02020975.1:1:88803:1_37449	42068	158	158	0	0	yes	None	mmu-miR-467c-5p				taagtgcggagaagaaaccagat	ttagtgtcttcactgcacttatt	ttagtgtcttcactgcacttattcaacatgagttgacgagtaagtgcggagaagaaaccagat	AAGE02020975.1|:AaegL3:AAGE02020975.1:1:88803:1:5006..5069:+
AAGE02009656.1|:AaegL3:AAGE02009656.1:1:185822:1_17741	42251	158	142	0	16	yes	None	hsa-miR-553				caaacggtcgtgaacaggaact	tttcaccgaccgtttagaacg	tttcaccgaccgtttagaacgacgactgtttcaaacggtcgtgaacaggaact	AAGE02009656.1|:AaegL3:AAGE02009656.1:1:185822:1:76007..76060:+
AAGE02021156.1|:AaegL3:AAGE02021156.1:1:168722:1_37936	42250	152	152	0	0	yes	None	aca-miR-145-3p				aattcctggactgtgattcca	gaattacttcaggtattcc	aattcctggactgtgattccacctagaatttttccaaggattcatcaaggaattacttcaggtattcc	AAGE02021156.1|:AaegL3:AAGE02021156.1:1:168722:1:17180..17248:+
AAGE02021156.1|:AaegL3:AAGE02021156.1:1:168722:1_37955	42066	152	152	0	0	yes	None	aca-miR-145-3p				aattcctggactgtgattcca	taattacttcaggtattcc	aattcctggactgtgattccacctagaatttttccaaggattcatcaggtaattacttcaggtattcc	AAGE02021156.1|:AaegL3:AAGE02021156.1:1:168722:1:15860..15928:-
AAGE02015462.1|:AaegL3:AAGE02015462.1:1:20733:1_28283	70.4	147	144	0	3	no	None	bta-miR-2284ab				aaaaagttggattgtggcgcc	ccgcgttgtaacaaaaaactt	aaaaagttggattgtggcgccacctatgcggacaatttacgaactatccgtttatatcagtatatggcccgcgttgtaacaaaaaactt	AAGE02015462.1|:AaegL3:AAGE02015462.1:1:20733:1:16593..16682:-
AAGE02009656.1|:AaegL3:AAGE02009656.1:1:185822:1_17793	0.5	147	147	0	0	no	None	gga-miR-3538				tttcggtgctgtagctggtgc	actcgcatgcaaggtctggaggc	tttcggtgctgtagctggtgctgcttccgtcttcggtaacacgcccatcgatgtagtcaagactcgcatgcaaggtctggaggc	AAGE02009656.1|:AaegL3:AAGE02009656.1:1:185822:1:14346..14430:-
AAGE02025230.1|:AaegL3:AAGE02025230.1:1:81031:1_42367	42190	136	136	0	0	yes	None	cbr-miR-56-5p				taggggattgttatgcgagtat	actcgcataacagtcccatt	actcgcataacagtcccattttatttaggaaattccatagaataggggattgttatgcgagtat	AAGE02025230.1|:AaegL3:AAGE02025230.1:1:81031:1:53851..53915:+
AAGE02003992.1|:AaegL3:AAGE02003992.1:1:447937:1_8849	42096	127	127	0	0	yes	None	ptr-miR-151				ttagactgagaccacttgagg	ttcaggaattctttcagttaatg	ttcaggaattctttcagttaatgttctcaggaattttccagggatacctttagactgagaccacttgagg	AAGE02003992.1|:AaegL3:AAGE02003992.1:1:447937:1:346516..346586:+
AAGE02011889.1|:AaegL3:AAGE02011889.1:1:104969:1_22872	42157	125	125	0	0	yes	None	ptr-miR-151				ttagactgagaccacttgagg	ttcaggaattctttcagttaatgt	ttcaggaattctttcagttaatgttctcaggaattttccagggatacttttagactgagaccacttgagg	AAGE02011889.1|:AaegL3:AAGE02011889.1:1:104969:1:2141..2211:-
AAGE02010564.1|:AaegL3:AAGE02010564.1:1:81517:1_19734	0.8	107	107	0	0	no	None	mdo-miR-7313-3p				tctgaacaacactggggctgtgt	atggttgtagtagttcgtggct	atggttgtagtagttcgtggcttcgtagttcggaaaatgttattttcggggaaatgagtctgaacaacactggggctgtgt	AAGE02010564.1|:AaegL3:AAGE02010564.1:1:81517:1:28008..28089:-
AAGE02010564.1|:AaegL3:AAGE02010564.1:1:81517:1_19838	0.8	107	107	0	0	no	None	mdo-miR-7313-3p				tctgaacaacactggggctgtgt	atggttgtagtagttcgtggct	atggttgtagtagttcgtggcttcgtagttcggaaaatgttattttcggggaaatgagtctgaacaacactggggctgtgt	AAGE02010564.1|:AaegL3:AAGE02010564.1:1:81517:1:39203..39284:-
AAGE02000480.1|:AaegL3:AAGE02000480.1:1:72718:1_2737	42187	104	104	0	0	yes	None	ppc-miR-2238j-3p				aatgacgaaatgaaagctctga	agagtgcattcgtttcttcatttt	agagtgcattcgtttcttcattttacgccattgaaataattggcaaggatgatgcagatgagaatgacgaaatgaaagctctga	AAGE02000480.1|:AaegL3:AAGE02000480.1:1:72718:1:11903..11987:+
AAGE02008398.1|:AaegL3:AAGE02008398.1:1:306039:1_15480	42128	100	97	3	0	yes	None	cel-miR-4925				attcgaaaggacaaaaggtcga	gaccttttgtccttttgatgta	attcgaaaggacaaaaggtcgaagaacaagaatcgtccaccaagcaaatcattttcgaccttttgtccttttgatgta	AAGE02008398.1|:AaegL3:AAGE02008398.1:1:306039:1:290719..290797:+
AAGE02004871.1|:AaegL3:AAGE02004871.1:1:139263:1_10155	42190	98	98	0	0	yes	None	sko-miR-4845				cgattcgaatgaagtgactcgcc	agagtcacttccctcgagtccag	cgattcgaatgaagtgactcgccgtgcaaatcaaatggagagtcacttccctcgagtccag	AAGE02004871.1|:AaegL3:AAGE02004871.1:1:139263:1:62992..63053:-
AAGE02009677.1|:AaegL3:AAGE02009677.1:1:41282:1_17816	42068	98	64	34	0	yes	None	mmu-miR-7084-5p				gagaggattctgatgagaatt	ttctcataagagccctgag	gagaggattctgatgagaattttgaaagagttctgatgagaactctaaaaggattctcataagagccctgag	AAGE02009677.1|:AaegL3:AAGE02009677.1:1:41282:1:24239..24311:-
AAGE02029565.1|:AaegL3:AAGE02029565.1:1:127355:1_46157	0.7	97	97	0	0	no	None	eca-miR-9128				ctggtgctctggatatgcatc	ggcgttctcccggacaccgaac	ggcgttctcccggacaccgaacagtggggcagatcgatgttttcgatggccaaaacctctggtgctctggatatgcatc	AAGE02029565.1|:AaegL3:AAGE02029565.1:1:127355:1:91932..92011:+
AAGE02023119.1|:AaegL3:AAGE02023119.1:1:189560:1_40347	49.2	88	86	0	2	yes	None	prd-miR-7907a-5p				cgccatatgatttgtaactct	agtcacaattcgtatggtaag	agtcacaattcgtatggtaagttacacaatttatgtaactcgccatatgatttgtaactct	AAGE02023119.1|:AaegL3:AAGE02023119.1:1:189560:1:184073..184134:+
AAGE02014937.1|:AaegL3:AAGE02014937.1:1:13654:1_27827	48.8	86	81	0	5	yes	None	mmu-miR-3089-5p				agagttcaagttgtacaactc	ctgtacaactgaaactcacgact	ctgtacaactgaaactcacgactgagtatactcacgcgagagttcaagttgtacaactc	AAGE02014937.1|:AaegL3:AAGE02014937.1:1:13654:1:4068..4127:+
AAGE02000375.1|:AaegL3:AAGE02000375.1:1:115167:1_2664	42128	86	86	0	0	yes	None	mmu-miR-7036b-3p				ttcctggtcatgtgtcacggact	tccgtggtgatgactagcaaagaaca	tccgtggtgatgactagcaaagaacaaggttacaacctgttcctggtcatgtgtcacggact	AAGE02000375.1|:AaegL3:AAGE02000375.1:1:115167:1:36176..36238:-
AAGE02000375.1|:AaegL3:AAGE02000375.1:1:115167:1_2663	0.8	86	86	0	0	no	None	mmu-miR-7036b-3p				ttcctggtcatgtgtcacggact	tacgatgatgagtggccagggcg	ttcctggtcatgtgtcacggactgctacgatgatgagtggccagggcg	AAGE02000375.1|:AaegL3:AAGE02000375.1:1:115167:1:36151..36199:-
AAGE02001615.1|:AaegL3:AAGE02001615.1:1:57095:1_5662	0.1	85	85	0	0	no	None	pma-miR-4588				cgtcgctggatcactaaactg	gttgagcgacattgcagcgattac	cgtcgctggatcactaaactgcaaagcgctcgccagtccagcgacgcgatagttgagcgacattgcagcgattac	AAGE02001615.1|:AaegL3:AAGE02001615.1:1:57095:1:3470..3545:+
AAGE02021726.1|:AaegL3:AAGE02021726.1:1:30170:1_38637	47.2	84	68	0	16	yes	None	cte-miR-2702-3p				tttcaggtcttggcttcaaatg	agaagtagcctagacctgaaagcc	agaagtagcctagacctgaaagccaacggaatctgggctttcaggtcttggcttcaaatg	AAGE02021726.1|:AaegL3:AAGE02021726.1:1:30170:1:8731..8791:+
AAGE02007859.1|:AaegL3:AAGE02007859.1:1:346238:1_14586	47.1	83	60	0	23	yes	None	mmu-miR-3089-5p				agagttcaagttgtacaactc	acttgtacagctgaaactcacgc	acttgtacagctgaaactcacgcctgagtatactcacgcaagagttcaagttgtacaactc	AAGE02007859.1|:AaegL3:AAGE02007859.1:1:346238:1:206995..207056:-
AAGE02000896.1|:AaegL3:AAGE02000896.1:1:208810:1_3335	46.6	83	81	0	2	yes	None	mmu-miR-3089-5p				agagttcaagttgtacaactc	ttgtacagttgaaactcacgag	ttgtacagttgaaactcacgagtgagtatagtatcgcgagagttcaagttgtacaactc	AAGE02000896.1|:AaegL3:AAGE02000896.1:1:208810:1:32584..32643:+
AAGE02027321.1|:AaegL3:AAGE02027321.1:1:231623:1_44437	0.7	75	75	0	0	no	None	bta-miR-631				cgacctggtcgttgtccatc	tgcacggcgaccctcggaggag	cgacctggtcgttgtccatcggcgcggccgaagcttgagctgcacggcgaccctcggaggag	AAGE02027321.1|:AaegL3:AAGE02027321.1:1:231623:1:153181..153243:-
AAGE02011218.1|:AaegL3:AAGE02011218.1:1:81886:1_21319	42098	70	70	0	0	yes	None	hsa-miR-4440				agtcgtgggatcgtagccc	agaacgattctattatttt	agtcgtgggatcgtagcccaccagaacgattctattatttt	AAGE02011218.1|:AaegL3:AAGE02011218.1:1:81886:1:20305..20346:-
AAGE02030912.1|:AaegL3:AAGE02030912.1:1:29305:1_46894	0.4	64	64	0	0	no	None	cin-miR-4002-5p				attgaactcatgacctttcgc	gaaagcgttacctcaaggc	attgaactcatgacctttcgcttatgaagcgaaagcgttacctcaaggc	AAGE02030912.1|:AaegL3:AAGE02030912.1:1:29305:1:25834..25883:+
AAGE02009318.1|:AaegL3:AAGE02009318.1:1:106096:1_17421	37.2	63	61	0	2	yes	None	gga-miR-3064-5p				tggctgttgctgcctcaaggcg	gacatgaggcagcaacagctg	gacatgaggcagcaacagctgctcaaattttccttgcgtggctgttgctgcctcaaggcg	AAGE02009318.1|:AaegL3:AAGE02009318.1:1:106096:1:97902..97962:+
AAGE02026278.1|:AaegL3:AAGE02026278.1:1:106743:1_43365	37	63	61	0	2	yes	None	gga-miR-3064-5p				tggctgttgctgcctcaaggcg	gacatgaggcagcaacagctg	gacatgaggcagcaacagctgctaaaaaaattcccttgcgtggctgttgctgcctcaaggcg	AAGE02026278.1|:AaegL3:AAGE02026278.1:1:106743:1:65246..65308:+
AAGE02016333.1|:AaegL3:AAGE02016333.1:1:83081:1_29691	42186	60	35	0	25	yes	None	hco-mir-5958-3p				aatagccgcagaattactcaa	gaactcaacggcgattagctc	gaactcaacggcgattagctctcaaaaacgaaaatagccgcagaattactcaa	AAGE02016333.1|:AaegL3:AAGE02016333.1:1:83081:1:8341..8394:+
AAGE02014994.1|:AaegL3:AAGE02014994.1:1:11986:1_27875	0.1	60	60	0	0	no	None	eca-miR-506a				tgaatggccgccggactgcgc	gcagttctgcagctgttccat	gcagttctgcagctgttccatcttgacaagccgctgaatggccgccggactgcgc	AAGE02014994.1|:AaegL3:AAGE02014994.1:1:11986:1:3165..3220:+
AAGE02008855.1|:AaegL3:AAGE02008855.1:1:310682:1_16563	42088	58	35	0	23	no	None	hco-mir-5958-3p				aatagccgcagaattactcaa	gaactcaacggcgattagctc	gaactcaacggcgattagctctcaaaaacgaaaatagccgcagaattactcaa	AAGE02008855.1|:AaegL3:AAGE02008855.1:1:310682:1:20693..20746:+
AAGE02001619.1|:AaegL3:AAGE02001619.1:1:118360:1_5892	42088	58	35	0	23	no	None	hco-mir-5958-3p				aatagccgcagaattactcaa	gaactcaacggcgattagctc	gaactcaacggcgattagctctcaaaaacgaaaatagccgcagaattactcaa	AAGE02001619.1|:AaegL3:AAGE02001619.1:1:118360:1:100647..100700:-
AAGE02012380.1|:AaegL3:AAGE02012380.1:1:19620:1_23421	42188	58	58	0	0	yes	None	cte-miR-2709				agtttgaacgatgtgcaaatt	attgcacaacgtttcatttc	attgcacaacgtttcatttcactttgcctcgttccatgagctaaatgaagtttgaacgatgtgcaaatt	AAGE02012380.1|:AaegL3:AAGE02012380.1:1:19620:1:7835..7904:+
AAGE02028139.1|:AaegL3:AAGE02028139.1:1:9234:1_44814	42068	57	57	0	0	yes	None	hsa-miR-4762-3p				gttctgatagtggtgttagtt	ccaataccactatcaggaaga	ccaataccactatcaggaagagctaacaccaatcgttctgatagtggtgttagtt	AAGE02028139.1|:AaegL3:AAGE02028139.1:1:9234:1:4911..4966:-
AAGE02008761.1|:AaegL3:AAGE02008761.1:1:64455:1_16364	42009	57	57	0	0	yes	None	hsa-miR-4762-3p				gttctgatagtggtgttagtt	ccaataccactatcaggaaga	ccaataccactatcaggaagagctagcatcaatcgttctgatagtggtgttagtt	AAGE02008761.1|:AaegL3:AAGE02008761.1:1:64455:1:63008..63063:-
AAGE02029356.1|:AaegL3:AAGE02029356.1:1:15932:1_46093	42251	57	57	0	0	yes	None	hsa-miR-4762-3p				gttctgatagtggtgttagtt	ccaataccactatcaggaaga	ccaataccactatcaggaagagctaacatcaatcgttctgatagtggtgttagtt	AAGE02029356.1|:AaegL3:AAGE02029356.1:1:15932:1:15728..15783:+
AAGE02017934.1|:AaegL3:AAGE02017934.1:1:37892:1_33108	42008	55	55	0	0	yes	None	bta-miR-2349				cggcacttttcgtttttgggc	cccttttgaaatgtttgtgccgat	cccttttgaaatgtttgtgccgatttgtttgatctggatagaaatctgggtaatcggcacttttcgtttttgggc	AAGE02017934.1|:AaegL3:AAGE02017934.1:1:37892:1:35819..35894:-
AAGE02004818.1|:AaegL3:AAGE02004818.1:1:6095:1_10055	42008	55	55	0	0	yes	None	bta-miR-2349				cggcacttttcgtttttgggc	cccttttgaaatgtttgtgccgat	cccttttgaaatgtttgtgccgatttgtttgatctggatagaaatctgggtaatcggcacttttcgtttttgggc	AAGE02004818.1|:AaegL3:AAGE02004818.1:1:6095:1:2853..2928:+
AAGE02004817.1|:AaegL3:AAGE02004817.1:1:24745:1_10054	42008	55	55	0	0	yes	None	bta-miR-2349				cggcacttttcgtttttgggc	cccttttgaaatgtttgtgccgat	cccttttgaaatgtttgtgccgatttgtttgatctggatagaaatctgggtaatcggcacttttcgtttttgggc	AAGE02004817.1|:AaegL3:AAGE02004817.1:1:24745:1:23129..23204:-
AAGE02013580.1|:AaegL3:AAGE02013580.1:1:275976:1_26197	42158	53	53	0	0	yes	None	asu-miR-5350c-5p				agtttctgaggaaagcttctc	taagcttctgaaggaaacttt	agtttctgaggaaagcttctccgagttactaatgcaagctttgccgagcttctaaagtaagcttctctaagcttctgaaggaaacttt	AAGE02013580.1|:AaegL3:AAGE02013580.1:1:275976:1:232857..232945:-
AAGE02012988.1|:AaegL3:AAGE02012988.1:1:196850:1_24099	0.4	52	52	0	0	no	None	aca-miR-5414				agttcttggacggtctgtacgtgtc	cagtcgaccaccgtccgaaacaag	cagtcgaccaccgtccgaaacaaggatatccgtaagttcttggacggtctgtacgtgtc	AAGE02012988.1|:AaegL3:AAGE02012988.1:1:196850:1:196189..196248:+
AAGE02002294.1|:AaegL3:AAGE02002294.1:1:102078:1_6932	0.1	52	52	0	0	no	None	bta-miR-677				ctcactgatgaactggcggcc	tggtgtcttcaggtgga	tggtgtcttcaggtggagtataccgttgttgtcacagtaacgttcaaactgctcactgatgaactggcggcc	AAGE02002294.1|:AaegL3:AAGE02002294.1:1:102078:1:48907..48979:-
AAGE02016478.1|:AaegL3:AAGE02016478.1:1:31795:1_30190	0.1	52	52	0	0	no	None	bta-miR-677				ctcactgatgaactggcggcc	tggtgtcttcaggtgga	tggtgtcttcaggtggagtataccgttgttgtcacagtaacgttcaaactgctcactgatgaactggcggcc	AAGE02016478.1|:AaegL3:AAGE02016478.1:1:31795:1:1452..1524:-
AAGE02017613.1|:AaegL3:AAGE02017613.1:1:115906:1_32481	0.1	52	52	0	0	no	None	bta-miR-677				ctcactgatgaactggcggcc	tggtgtcttcaggtgga	tggtgtcttcaggtggagtataccgttgttgtcacagtaacgttcaaactgctcactgatgaactggcggcc	AAGE02017613.1|:AaegL3:AAGE02017613.1:1:115906:1:88983..89055:+
AAGE02023454.1|:AaegL3:AAGE02023454.1:1:25777:1_40597	42129	50	50	0	0	yes	None	hsa-miR-585-5p				ttagcacatagagcactttgaat	tcaaagttctctttgtgctagta	tcaaagttctctttgtgctagtataaccgtattatgattagcacatagagcactttgaat	AAGE02023454.1|:AaegL3:AAGE02023454.1:1:25777:1:6864..6924:+
AAGE02000351.1|:AaegL3:AAGE02000351.1:1:198605:1_2613	42129	50	50	0	0	yes	None	hsa-miR-585-5p				ttagcacatagagcactttgaat	tcaaagtgctttttgtgctagta	tcaaagtgctttttgtgctagtataaccgtattataatattagcacatagagcactttgaat	AAGE02000351.1|:AaegL3:AAGE02000351.1:1:198605:1:163019..163081:+
AAGE02022804.1|:AaegL3:AAGE02022804.1:1:98995:1_39782	42128	50	50	0	0	yes	None	asu-miR-7-3p				aagcaaatcgttttcgacatt	tgtcgaaaatctatttacaaag	tgtcgaaaatctatttacaaagaaggataaatttcccaccaagcaaatcgttttcgacatt	AAGE02022804.1|:AaegL3:AAGE02022804.1:1:98995:1:77259..77320:-
AAGE02010691.1|:AaegL3:AAGE02010691.1:1:187868:1_20149	42055	49	38	0	11	no	None	mdo-miR-7384-5p				cgcctgtggactgttgtgcct	gtgatgtacgcagatgatctg	gtgatgtacgcagatgatctgaagattttccgagtaatcaattcgcctgtggactgttgtgcct	AAGE02010691.1|:AaegL3:AAGE02010691.1:1:187868:1:42093..42157:+
AAGE02015931.1|:AaegL3:AAGE02015931.1:1:34041:1_28709	42252	48	48	0	0	yes	None	mmu-miR-467c-5p				taagtgcgctgaaaacaccaac	tggtgtctacagcgcactcatt	tggtgtctacagcgcactcattcataataaatcatagaataagtgcgctgaaaacaccaac	AAGE02015931.1|:AaegL3:AAGE02015931.1:1:34041:1:26775..26836:+
AAGE02008826.1|:AaegL3:AAGE02008826.1:1:27416:1_16446	42036	48	48	0	0	no	None	cin-miR-4013a-5p				agacttgttcggtagcctt	gtctgctgctgaagtttct	gtctgctgctgaagtttctcattcacgacgcaggtcggagtctggcagacttgttcggtagcctt	AAGE02008826.1|:AaegL3:AAGE02008826.1:1:27416:1:24196..24261:-
AAGE02018600.1|:AaegL3:AAGE02018600.1:1:90808:1_34544	0.4	48	46	2	0	no	None	mmu-miR-6959-3p				atgcaccgtagagcttcgacccgt	tcttcgtggcttgcatgcgggttgattc	tcttcgtggcttgcatgcgggttgattcgatgttcaacccgaacctcatcccgaacgtcgaatgcaccgtagagcttcgacccgt	AAGE02018600.1|:AaegL3:AAGE02018600.1:1:90808:1:70230..70315:-
AAGE02019348.1|:AaegL3:AAGE02019348.1:1:66003:1_35698	42148	47	45	0	2	no	None	mmu-miR-1927				tacctctgtggagcatctacccg	tgtagtgcttctggacaggcgtt	tgtagtgcttctggacaggcgttggaagtggaagtgcctgtaccttttttcctacctacctctgtggagcatctacccg	AAGE02019348.1|:AaegL3:AAGE02019348.1:1:66003:1:64753..64832:-
AAGE02005026.1|:AaegL3:AAGE02005026.1:1:77680:1_10357	42008	47	47	0	0	yes	None	sme-miR-2174				atttcgctgaggatttgcacc	tggattttttcagtgaattta	tggattttttcagtgaatttatccggggatctcctccaggaatttcgctgaggatttgcacc	AAGE02005026.1|:AaegL3:AAGE02005026.1:1:77680:1:30441..30503:+
AAGE02018941.1|:AaegL3:AAGE02018941.1:1:33868:1_35154	0.9	46	46	0	0	no	None	gga-miR-1720-3p				gagcaacgcaatcgatctggtcgc	gaccaagtgcgatcattggtttctctt	gaccaagtgcgatcattggtttctcttgtttttgtcgttaggcgatagttgcatggtgcaagagcaacgcaatcgatctggtcgc	AAGE02018941.1|:AaegL3:AAGE02018941.1:1:33868:1:28976..29061:-
AAGE02002395.1|:AaegL3:AAGE02002395.1:1:80296:1_7065	42159	45	45	0	0	yes	None	eca-miR-9069				cacggtgcaagatccctgacct	gtcagagatgttgcactgtttg	gtcagagatgttgcactgtttgtaccaccaccacacggtgcaagatccctgacct	AAGE02002395.1|:AaegL3:AAGE02002395.1:1:80296:1:60285..60340:+
AAGE02011863.1|:AaegL3:AAGE02011863.1:1:31890:1_22856	3	44	44	0	0	yes	None	bta-miR-2352				taactgaaggaattcctgaag	gaaggaactcctggaggaatatt	gaaggaactcctggaggaatatttgtagtaacatttgaaggaataactgaaggaattcctgaag	AAGE02011863.1|:AaegL3:AAGE02011863.1:1:31890:1:14309..14373:-
AAGE02013805.1|:AaegL3:AAGE02013805.1:1:36099:1_26570	0.7	43	43	0	0	no	None	ssc-miR-9849-5p				agctgatcgagtgaagacct	gtctgggataggtcagtcgc	gtctgggataggtcagtcgcacagcggagctgatcgagtgaagacct	AAGE02013805.1|:AaegL3:AAGE02013805.1:1:36099:1:23724..23771:-
AAGE02007117.1|:AaegL3:AAGE02007117.1:1:83697:1_13542	42239	42	40	0	2	yes	None	cbr-miR-7584				cgagatacggagagattgcgaca	gtcgcctcttcacatctcga	gtcgcctcttcacatctcgatatcgaagggaccatcgagatacggagagattgcgaca	AAGE02007117.1|:AaegL3:AAGE02007117.1:1:83697:1:51512..51570:-
AAGE02018763.1|:AaegL3:AAGE02018763.1:1:4059:1_34649	42065	42	42	0	0	yes	None	dre-miR-133b-5p				tctggtcactaaaaagtcact	acactttttagtggctagtgc	acactttttagtggctagtgcactattttagatctggtcactaaaaagtcact	AAGE02018763.1|:AaegL3:AAGE02018763.1:1:4059:1:3108..3161:+
AAGE02020684.1|:AaegL3:AAGE02020684.1:1:63060:1_37257	0.1	42	42	0	0	no	None	hsa-miR-3674				cttgtagatctgattggcgcc	cgccagcatggtcaacccgga	cttgtagatctgattggcgcccaattcgccagcatggtcaacccgga	AAGE02020684.1|:AaegL3:AAGE02020684.1:1:63060:1:50218..50265:-
AAGE02007610.1|:AaegL3:AAGE02007610.1:1:32072:1_14317	5	41	41	0	0	yes	None	hco-mir-5975-5p				tagagtcgagtattgtcacct	gcgacaatactcgacttgagt	gcgacaatactcgacttgagtgaaaatgacatttgatttacacggcgagtcacttcactagagtcgagtattgtcacct	AAGE02007610.1|:AaegL3:AAGE02007610.1:1:32072:1:4857..4936:+
AAGE02013592.1|:AaegL3:AAGE02013592.1:1:79207:1_26210	0.3	41	39	2	0	no	None	aca-miR-217-3p				aatcagttggttgtgctctcg	agccgtgcagccctaactggtgg	aatcagttggttgtgctctcgcagcgagtgcagacgcgaattgctgtttccaaactagtcgagccgtgcagccctaactggtgg	AAGE02013592.1|:AaegL3:AAGE02013592.1:1:79207:1:11223..11307:+
AAGE02030937.1|:AaegL3:AAGE02030937.1:1:10174:1_47088	42203	40	36	0	4	no	None	mja-miR-6489-3p				tgacggaaatcgattgcactc	cagcgttcgatgtttgggggg	cagcgttcgatgtttggggggttttgttttgacggaaatcgattgcactc	AAGE02030937.1|:AaegL3:AAGE02030937.1:1:10174:1:3361..3411:-
AAGE02024392.1|:AaegL3:AAGE02024392.1:1:5970:1_41499	42252	40	40	0	0	yes	None	bbe-miR-182d-3p				gagaattcaagctgtacaactc	gttgtacagcttgaactcatgc	gttgtacagcttgaactcatgcctgagtatactcacgcgagaattcaagctgtacaactc	AAGE02024392.1|:AaegL3:AAGE02024392.1:1:5970:1:2816..2876:+
AAGE02024392.1|:AaegL3:AAGE02024392.1:1:5970:1_41500	42189	40	40	0	0	yes	None	bbe-miR-182d-3p				gagaattcaagctgtacaactc	gtgagcttgcagttttcgg	gagaattcaagctgtacaactcatactcgcgagtgagcttgcagttttcgg	AAGE02024392.1|:AaegL3:AAGE02024392.1:1:5970:1:2854..2905:+
AAGE02022190.1|:AaegL3:AAGE02022190.1:1:6502:1_39123	1	40	38	2	0	yes	None	aca-miR-5412-3p				agaaaattcgggttgagcatc	tgccaattttttttag	agaaaattcgggttgagcatctcactttttttttcttggttgagttatagaaccaagaaaaaaatgccaattttttttag	AAGE02022190.1|:AaegL3:AAGE02022190.1:1:6502:1:3231..3311:-
AAGE02020863.1|:AaegL3:AAGE02020863.1:1:28793:1_37393	0.9	37	37	0	0	no	None	mmu-miR-6959-3p				ttgcaccggtgtcgttggccc	ttcggcgacctgggtggcc	ttgcaccggtgtcgttggcccgtatccattcggcgacctgggtggcc	AAGE02020863.1|:AaegL3:AAGE02020863.1:1:28793:1:1606..1653:-
AAGE02026775.1|:AaegL3:AAGE02026775.1:1:17426:1_43625	0.9	36	36	0	0	no	None	sme-miR-754a				tttgcttggatgacgctgcct	gatagcacaaagcaaagc	gatagcacaaagcaaagcaggcaagaacgctggtttgcttggatgacgctgcct	AAGE02026775.1|:AaegL3:AAGE02026775.1:1:17426:1:11634..11688:+
AAGE02009494.1|:AaegL3:AAGE02009494.1:1:248021:1_17572	0.9	36	36	0	0	no	None	sme-miR-754a				tttgcttggatgacgctgcct	gatagcacaaagcaaagc	gatagcacaaagcaaagcaggcaagaacgctggtttgcttggatgacgctgcct	AAGE02009494.1|:AaegL3:AAGE02009494.1:1:248021:1:200550..200604:-
AAGE02014667.1|:AaegL3:AAGE02014667.1:1:64938:1_27631	0.9	36	36	0	0	no	None	sme-miR-754a				tttgcttggatgacgctgcct	gatagcacaaagcaaagc	gatagcacaaagcaaagcaggcaagaacgctggtttgcttggatgacgctgcct	AAGE02014667.1|:AaegL3:AAGE02014667.1:1:64938:1:4842..4896:+
AAGE02008182.1|:AaegL3:AAGE02008182.1:1:270424:1_15043	0.9	36	36	0	0	no	None	sme-miR-754a				tttgcttggatgacgctgcct	gatagcacaaagcaaagc	gatagcacaaagcaaagcaggcaagaacgctggtttgcttggatgacgctgcct	AAGE02008182.1|:AaegL3:AAGE02008182.1:1:270424:1:53911..53965:+
AAGE02026775.1|:AaegL3:AAGE02026775.1:1:17426:1_43623	0.9	36	36	0	0	no	None	sme-miR-754a				tttgcttggatgacgctgcct	gatagcacaaagcaaagc	gatagcacaaagcaaagcaggcaagaacgctggtttgcttggatgacgctgcct	AAGE02026775.1|:AaegL3:AAGE02026775.1:1:17426:1:8996..9050:+
AAGE02007719.1|:AaegL3:AAGE02007719.1:1:311146:1_14407	42128	35	35	0	0	yes	None	ssc-miR-9817-5p				tttttccataatatgtcgaaga	ttcggtatattacggaaaaata	ttcggtatattacggaaaaataccgacatttttccataatatgtcgaaga	AAGE02007719.1|:AaegL3:AAGE02007719.1:1:311146:1:32131..32181:+
AAGE02024251.1|:AaegL3:AAGE02024251.1:1:96296:1_41435	0.5	35	35	0	0	no	None	efu-miR-9230a				atctgaacatgccgggagcct	actccctcgtccaggcatatct	actccctcgtccaggcatatctgcatagcagatctgaacatgccgggagcct	AAGE02024251.1|:AaegL3:AAGE02024251.1:1:96296:1:19811..19863:+
AAGE02031959.1|:AaegL3:AAGE02031959.1:1:9519:1_47376	0.5	35	35	0	0	no	None	efu-miR-9230a				atctgaacatgccgggagcct	actccctcgtccaggcatatct	actccctcgtccaggcatatctgcatagcagatctgaacatgccgggagcct	AAGE02031959.1|:AaegL3:AAGE02031959.1:1:9519:1:6650..6702:-
AAGE02013451.1|:AaegL3:AAGE02013451.1:1:7800:1_26092	0.8	34	34	0	0	no	None	gga-miR-1755				tcggtgaactttcgtgagtcgc	gcctcaccagtgttcgcccggg	tcggtgaactttcgtgagtcgcgtgtgaattttgaccagcctcaccagtgttcgcccggg	AAGE02013451.1|:AaegL3:AAGE02013451.1:1:7800:1:3787..3847:+
AAGE02007174.1|:AaegL3:AAGE02007174.1:1:55425:1_13623	0.4	33	31	2	0	no	None	bbe-miR-2060b-3p				ccaccaggacccatcggacga	ggataaaaattgggtcgtggaa	ggataaaaattgggtcgtggaagctccgtcccggataccgtacgaagccatccaccaggacccatcggacga	AAGE02007174.1|:AaegL3:AAGE02007174.1:1:55425:1:5450..5522:+
AAGE02007293.1|:AaegL3:AAGE02007293.1:1:21202:1_13889	42136	27	25	0	2	no	None	bta-miR-2426				taggaagttacagtgactgcc	catttctagcttcgtacacggct	catttctagcttcgtacacggctgttgtaggtaggaagttacagtgactgcc	AAGE02007293.1|:AaegL3:AAGE02007293.1:1:21202:1:10253..10305:+
AAGE02004760.1|:AaegL3:AAGE02004760.1:1:113006:1_10013	42009	26	26	0	0	yes	None	efu-miR-9238				tgccagcaacctgttgtacgcc	cgtttcggcacgctggtttg	tgccagcaacctgttgtacgccaccgagttggcaccctcatttcgtgcgcgtttcggcacgctggtttg	AAGE02004760.1|:AaegL3:AAGE02004760.1:1:113006:1:110539..110608:-
AAGE02009226.1|:AaegL3:AAGE02009226.1:1:216141:1_17319	42039	26	26	0	0	yes	None	mmu-miR-5114				tctggagaattccttggagga	ttcggagggatctttggagg	tctggagaattccttggaggaatcccttgagaaactattgaaggaatatttattgaaacttcggagggatctttggagg	AAGE02009226.1|:AaegL3:AAGE02009226.1:1:216141:1:167646..167725:-
AAGE02008918.1|:AaegL3:AAGE02008918.1:1:78481:1_16952	42008	26	26	0	0	yes	None	mmu-miR-5114				tctggagaattccttggagga	ttcctgagtaattcccgccgaaa	tctggagaattccttggaggaatttcctgagtaattcccgccgaaa	AAGE02008918.1|:AaegL3:AAGE02008918.1:1:78481:1:61503..61549:+
AAGE02020420.1|:AaegL3:AAGE02020420.1:1:46625:1_37077	42046	25	21	0	4	no	None	cgr-miR-196a-3p				acggcaacgacaacgacctgct	tcgtcgtcgtcgtcgtcgt	tcgtcgtcgtcgtcgtcgtttgaatggcatcgaaaacggcaacgacaacgacctgct	AAGE02020420.1|:AaegL3:AAGE02020420.1:1:46625:1:24280..24337:+
AAGE02028165.1|:AaegL3:AAGE02028165.1:1:62321:1_44855	42250	24	24	0	0	yes	None	bta-miR-2285p				gaaaacttctctctggaggct	cttctctctggaaacttggaa	gaaaacttctctctggaggcttggaaagcttctctctggatgcttggagagcttctctctggaaacttggaa	AAGE02028165.1|:AaegL3:AAGE02028165.1:1:62321:1:50720..50792:-
AAGE02000927.1|:AaegL3:AAGE02000927.1:1:63582:1_3435	42099	23	23	0	0	yes	None	rno-miR-6325				gaagtcagaactcggctgata	tcagtcgagttctgtcttctg	tcagtcgagttctgtcttctggatacttggtcagaagtcagaactcggctgata	AAGE02000927.1|:AaegL3:AAGE02000927.1:1:63582:1:46316..46370:+
AAGE02030937.1|:AaegL3:AAGE02030937.1:1:10174:1_47139	42189	23	20	3	0	yes	None	ppc-miR-8346-5p				attgatatctgaataacagct	ctgctattcagctaccaatgt	attgatatctgaataacagcttatccaggcgaaacaaggctgtataaacagaattttagctgaataagctgctattcagctaccaatgt	AAGE02030937.1|:AaegL3:AAGE02030937.1:1:10174:1:8722..8811:-
AAGE02027474.1|:AaegL3:AAGE02027474.1:1:36971:1_44544	42188	23	23	0	0	yes	None	eca-miR-9018				tttttctgaataaactgttatt	taacagcttattcaactaaaat	taacagcttattcaactaaaatgtagtttatacagcctcttttttctgaataaactgttatt	AAGE02027474.1|:AaegL3:AAGE02027474.1:1:36971:1:8641..8703:-
AAGE02018524.1|:AaegL3:AAGE02018524.1:1:284821:1_33707	1	22	22	0	0	no	None	ppc-miR-8364o-3p				agagagagccatcggattaat	ttcgttcgattgcgtttcttc	ttcgttcgattgcgtttcttcttgcatcgcatcaagagagagccatcggattaat	AAGE02018524.1|:AaegL3:AAGE02018524.1:1:284821:1:765..820:+
AAGE02019549.1|:AaegL3:AAGE02019549.1:1:44710:1_36104	0.6	22	22	0	0	no	None	cin-miR-4202-5p				agtgtgttttgtggcgctg	gcgcgcgcgagagtatcaaggc	agtgtgttttgtggcgctgtgcaggaaggaagtgtgtgctggcgcaagagcgcgcgcgagagtatcaaggc	AAGE02019549.1|:AaegL3:AAGE02019549.1:1:44710:1:9721..9792:+
AAGE02025425.1|:AaegL3:AAGE02025425.1:1:229667:1_42567	2	170008	169501	0	507	yes	None	None				accgccggttcgggcaatgggc	ggcgctcggccggcggtgtagt	accgccggttcgggcaatgggcacctcggtgtcccggcgctcggccggcggtgtagt	AAGE02025425.1|:AaegL3:AAGE02025425.1:1:229667:1:28050..28107:-
AAGE02025425.1|:AaegL3:AAGE02025425.1:1:229667:1_42565	2	170008	169501	0	507	yes	None	None				accgccggttcgggcaatgggc	ggcgctcggccggcggtgtagt	accgccggttcgggcaatgggcacctcggtgtcccggcgctcggccggcggtgtagt	AAGE02025425.1|:AaegL3:AAGE02025425.1:1:229667:1:19432..19489:-
AAGE02025425.1|:AaegL3:AAGE02025425.1:1:229667:1_42587	2	170008	169501	0	507	yes	None	None				accgccggttcgggcaatgggc	ggcgctcggccggcggtgtagt	accgccggttcgggcaatgggcacctcggtgtcccggcgctcggccggcggtgtagt	AAGE02025425.1|:AaegL3:AAGE02025425.1:1:229667:1:166014..166071:-
AAGE02015837.1|:AaegL3:AAGE02015837.1:1:266885:1_28635	2	170008	169501	0	507	yes	None	None				accgccggttcgggcaatgggc	ggcgctcggccggcggtgtagt	accgccggttcgggcaatgggcacctcggtgtcccggcgctcggccggcggtgtagt	AAGE02015837.1|:AaegL3:AAGE02015837.1:1:266885:1:245545..245602:-
AAGE02025425.1|:AaegL3:AAGE02025425.1:1:229667:1_42573	2	170008	169501	0	507	yes	None	None				accgccggttcgggcaatgggc	ggcgctcggccggcggtgtagt	accgccggttcgggcaatgggcacctcggtgtcccggcgctcggccggcggtgtagt	AAGE02025425.1|:AaegL3:AAGE02025425.1:1:229667:1:105616..105673:-
AAGE02016690.1|:AaegL3:AAGE02016690.1:1:148730:1_30823	0.5	3910	3910	0	0	no	None	ata-miR5084-5p				ttcctctacagtctctggcct	gtgagagccttccagggggaga	ttcctctacagtctctggcctcgggggtgagagccttccagggggaga	AAGE02016690.1|:AaegL3:AAGE02016690.1:1:148730:1:69143..69191:-
AAGE02011944.1|:AaegL3:AAGE02011944.1:1:165010:1_22928	42156	2697	2642	0	55	yes	None	None				tcactaataccactatcaggat	gttctgatagtggtgttagtt	tcactaataccactatcaggatacgctaacattgatcgttctgatagtggtgttagtt	AAGE02011944.1|:AaegL3:AAGE02011944.1:1:165010:1:78951..79009:+
AAGE02007400.1|:AaegL3:AAGE02007400.1:1:230151:1_14060	1145.4	2246	2220	0	26	yes	None	None				tcggaactcaagataccagatc	tctggtattttgatgttcgatg	tctggtattttgatgttcgatggatttgatattactcggaactcaagataccagatc	AAGE02007400.1|:AaegL3:AAGE02007400.1:1:230151:1:154903..154960:-
AAGE02026552.1|:AaegL3:AAGE02026552.1:1:16686:1_43508	42125	2078	2078	0	0	yes	None	None				gatgcctcgtaaagcaactggac	tcagttgctttccgagcgtagcac	tcagttgctttccgagcgtagcacagtttggatgcgggcccgtgcatcgtccacggtgatgcctcgtaaagcaactggac	AAGE02026552.1|:AaegL3:AAGE02026552.1:1:16686:1:6382..6462:-
AAGE02024574.1|:AaegL3:AAGE02024574.1:1:86791:1_41763	2	1922	1383	0	539	yes	None	None				tcgagtcgagatttgtcacct	aattgtcgattcgagtgaagt	aattgtcgattcgagtgaagtgagactatccatttgacttgtatggcgagtcacttcactcgagtcgagatttgtcacct	AAGE02024574.1|:AaegL3:AAGE02024574.1:1:86791:1:2526..2606:+
AAGE02001657.1|:AaegL3:AAGE02001657.1:1:20338:1_5997	892.5	1752	1750	0	2	yes	None	None				tcgagtcgagaattgtcacct	ccgacatttgtcacctcacgc	tcgagtcgagaattgtcacctcgctatacgagaccgacatttgtcacctcacgc	AAGE02001657.1|:AaegL3:AAGE02001657.1:1:20338:1:107..161:+
AAGE02022384.1|:AaegL3:AAGE02022384.1:1:18121:1_39376	42096	1520	1442	0	78	yes	None	osa-miR5542				tttgagaatggtcaatggagc	cacgctcatgacataaaaagg	cacgctcatgacataaaaagggtaaaaatttacccattttgagaatggtcaatggagc	AAGE02022384.1|:AaegL3:AAGE02022384.1:1:18121:1:8365..8423:+
AAGE02004592.1|:AaegL3:AAGE02004592.1:1:100442:1_9711	42096	1520	1442	0	78	yes	None	osa-miR5542				tttgagaatggtcaatggagc	cacgctcatgacataaaaagg	cacgctcatgacataaaaagggtaaaaatttacccattttgagaatggtcaatggagc	AAGE02004592.1|:AaegL3:AAGE02004592.1:1:100442:1:21195..21253:-
AAGE02006945.1|:AaegL3:AAGE02006945.1:1:20919:1_13301	42095	1395	1395	0	0	yes	None	None				tcgagtcgagatttgtcacct	gcatttgtctcggggttgagt	gcatttgtctcggggttgagtgaagtacgctccatttcatttccacggcgagtcacttcactcgagtcgagatttgtcacct	AAGE02006945.1|:AaegL3:AAGE02006945.1:1:20919:1:266..348:+
AAGE02026934.1|:AaegL3:AAGE02026934.1:1:47057:1_44115	582.6	1143	1029	21	93	no	None	rlcv-miR-rL1-14-5p				tcggacgggttgacccctgcga	ataggggttaccgtgatcacga	ataggggttaccgtgatcacgaaggcggttcccccagggtgagacacttccattgcacttcggacgggttgacccctgcga	AAGE02026934.1|:AaegL3:AAGE02026934.1:1:47057:1:23178..23259:+
AAGE02001771.1|:AaegL3:AAGE02001771.1:1:162810:1_6121	42006	1109	1052	57	0	yes	None	None				accaaacactcgtttaagctg	gcttaaacggatgtttgcttt	accaaacactcgtttaagctgaaaaccaatcgattaagttttcagcttaaacggatgtttgcttt	AAGE02001771.1|:AaegL3:AAGE02001771.1:1:162810:1:85003..85068:-
AAGE02010783.1|:AaegL3:AAGE02010783.1:1:64971:1_20239	42218	1007	1007	0	0	yes	None	aly-miR842-5p				ctgatggagagatgaacatta	agagacatgtctttccaattttaa	agagacatgtctttccaattttaaaggctcaccactcctaccattggtgagtcaactgatggagagatgaacatta	AAGE02010783.1|:AaegL3:AAGE02010783.1:1:64971:1:58335..58411:+
AAGE02007174.1|:AaegL3:AAGE02007174.1:1:55425:1_13627	503.9	986	726	2	258	yes	None	None				cgagtcgagaattgtcacctc	aggtgacaatactcgaatcga	aggtgacaatactcgaatcgagtaaagtgactctccatttgatttgcacgacgagtcactctacgcgagtcgagaattgtcacctc	AAGE02007174.1|:AaegL3:AAGE02007174.1:1:55425:1:50212..50298:+
AAGE02019040.1|:AaegL3:AAGE02019040.1:1:38072:1_35279	42248	914	912	0	2	yes	None	None				ttaccgcgctgaagacaccga	ttggtgtcttcagagcacttat	ttggtgtcttcagagcacttattcgttgtactgtgaggaattaccgcgctgaagacaccga	AAGE02019040.1|:AaegL3:AAGE02019040.1:1:38072:1:24241..24302:+
AAGE02025335.1|:AaegL3:AAGE02025335.1:1:59707:1_42471	42217	912	912	0	0	yes	None	None				ttaccgcgctgaagacaccga	gatgtcttcagcagggttgtt	gatgtcttcagcagggttgttgtttggactttgaggaattaccgcgctgaagacaccga	AAGE02025335.1|:AaegL3:AAGE02025335.1:1:59707:1:38138..38197:+
AAGE02010976.1|:AaegL3:AAGE02010976.1:1:33358:1_20997	5	840	840	0	0	yes	None	gma-miR4403				tcggacacgacgaaattgcct	gctatttcatcgtgtcctgcgg	gctatttcatcgtgtcctgcggttatctaaccaaactcttcctcggacacgacgaaattgcct	AAGE02010976.1|:AaegL3:AAGE02010976.1:1:33358:1:30089..30152:+
AAGE02007174.1|:AaegL3:AAGE02007174.1:1:55425:1_13628	372.4	733	726	0	7	yes	None	None				cgagtcgagaattgtcacctc	accgacaattctcacctcacg	cgagtcgagaattgtcacctcgctatacgagaccgacaattctcacctcacg	AAGE02007174.1|:AaegL3:AAGE02007174.1:1:55425:1:50277..50329:+
AAGE02013744.1|:AaegL3:AAGE02013744.1:1:30338:1_26472	0.4	719	510	0	209	no	None	osa-miR812o-3p				aaacggtcatagaggagagac	gtgtgtgaaccgttggcggc	aaacggtcatagaggagagacaaaaacagtcaagcagtgtgtgaaccgttggcggc	AAGE02013744.1|:AaegL3:AAGE02013744.1:1:30338:1:6630..6686:-
AAGE02022991.1|:AaegL3:AAGE02022991.1:1:45394:1_39938	42068	661	632	29	0	yes	None	bdi-miR9497				attctgaaatgaactttgtgga	cactaagtttattccacaatgt	attctgaaatgaactttgtggatttactcggaaaaaaatctgattttctttcgaggaaatccactaagtttattccacaatgt	AAGE02022991.1|:AaegL3:AAGE02022991.1:1:45394:1:45070..45153:+
AAGE02022992.1|:AaegL3:AAGE02022992.1:1:116411:1_40020	5	632	632	0	0	yes	None	bdi-miR9497				attctgaaatgaactttgtgga	cactaagtttattacacaatgt	attctgaaatgaactttgtggatttactcggaaaaaaaaaatctgattttcgttcgaggaaatccactaagtttattacacaatgt	AAGE02022992.1|:AaegL3:AAGE02022992.1:1:116411:1:3892..3978:+
AAGE02017328.1|:AaegL3:AAGE02017328.1:1:183996:1_31881	42249	614	614	0	0	yes	None	gma-miR5372				ttgttcgattagatccgcggcgtc	cgcgcggttttcgttttgttacagag	ttgttcgattagatccgcggcgtcagtaatgtttaatgtattaaatattaattcgcgcggttttcgttttgttacagag	AAGE02017328.1|:AaegL3:AAGE02017328.1:1:183996:1:28507..28586:-
AAGE02033857.1|:AaegL3:AAGE02033857.1:1:10902:1_47926	42249	614	614	0	0	yes	None	gma-miR5372				ttgttcgattagatccgcggcgtc	cgcgcggttttcgttttgttacagag	ttgttcgattagatccgcggcgtcagtaatgtttaatgtattaaatattaattcgcgcggttttcgttttgttacagag	AAGE02033857.1|:AaegL3:AAGE02033857.1:1:10902:1:6354..6433:+
AAGE02023774.1|:AaegL3:AAGE02023774.1:1:183466:1_40803	42249	614	614	0	0	yes	None	gma-miR5372				ttgttcgattagatccgcggcgtc	cgcgcggttttcgttttgttacagag	ttgttcgattagatccgcggcgtcagtaatgtttaatgtattaaatattaattcgcgcggttttcgttttgttacagag	AAGE02023774.1|:AaegL3:AAGE02023774.1:1:183466:1:50856..50935:-
AAGE02004661.1|:AaegL3:AAGE02004661.1:1:232677:1_9765	42005	614	614	0	0	yes	None	None				taaacgctctgaagacaccagc	cggtgtctttagcgagcttatt	cggtgtctttagcgagcttattctttgcaattcaaagcataaacgctctgaagacaccagc	AAGE02004661.1|:AaegL3:AAGE02004661.1:1:232677:1:109769..109830:+
AAGE02008492.1|:AaegL3:AAGE02008492.1:1:24409:1_15853	0.8	556	556	0	0	yes	None	None				ctgtcggccggtttggtgtgcaagc	aagcgcaaagccgaagaaagca	aagcgcaaagccgaagaaagcatttcggaagagctgtcggccggtttggtgtgcaagc	AAGE02008492.1|:AaegL3:AAGE02008492.1:1:24409:1:6879..6937:+
AAGE02017218.1|:AaegL3:AAGE02017218.1:1:170826:1_31586	42217	549	543	6	0	yes	None	None				aaccctgaaaagattctgacga	gtcagaatcttcttagggttct	gtcagaatcttcttagggttcttgtcagaatcctatcaggattttctatttgacgaaaaccctgaaaagattctgacga	AAGE02017218.1|:AaegL3:AAGE02017218.1:1:170826:1:45955..46034:-
AAGE02008462.1|:AaegL3:AAGE02008462.1:1:535280:1_15569	0.4	473	473	0	0	no	None	ppt-miR902j-3p				cgaaggatgaaccgcgagctcgcc	cgatctttggcggtgtgcaggaaaacggt	cgatctttggcggtgtgcaggaaaacggtgtgtggcggcgaaggatgaaccgcgagctcgcc	AAGE02008462.1|:AaegL3:AAGE02008462.1:1:535280:1:514956..515018:+
AAGE02007718.1|:AaegL3:AAGE02007718.1:1:40971:1_14402	209.3	408	351	0	57	yes	None	None				ctgaaaacttaatcgattggtc	ccaatcgattaagttttcagct	ctgaaaacttaatcgattggtcactagctgcgcggtgaccaatcgattaagttttcagct	AAGE02007718.1|:AaegL3:AAGE02007718.1:1:40971:1:40891..40951:+
AAGE02017042.1|:AaegL3:AAGE02017042.1:1:33342:1_31469	0.9	401	401	0	0	yes	None	None				ttaaaccgtcgccacagga	caaaaggggtgacggttcccaact	caaaaggggtgacggttcccaactcgttcctttcgtctcagtgaaaggaaggacttaaaccgtcgccacagga	AAGE02017042.1|:AaegL3:AAGE02017042.1:1:33342:1:323..396:+
AAGE02036096.1|:AaegL3:AAGE02036096.1:1:4095:1_48304	0.9	401	401	0	0	yes	None	None				ttaaaccgtcgccacagga	caaaaggggtgacggttcccaact	caaaaggggtgacggttcccaactcgttcctttcgtctcagtgaaaggaaggacttaaaccgtcgccacagga	AAGE02036096.1|:AaegL3:AAGE02036096.1:1:4095:1:491..564:-
AAGE02012792.1|:AaegL3:AAGE02012792.1:1:6615:1_23855	42095	392	373	0	19	no	None	esi-miR3461-5p				tcgacggctgcgaacacgaga	tctgtgcctgcagccgccgctg	tcgacggctgcgaacacgagacgctcatggatcagctgagtctgtgcctgcagccgccgctg	AAGE02012792.1|:AaegL3:AAGE02012792.1:1:6615:1:5382..5444:-
AAGE02020140.1|:AaegL3:AAGE02020140.1:1:10939:1_36674	42005	384	384	0	0	yes	None	None				cgtgatcgcatttatgctgacc	tcagcataactgcgctcatcgcc	tcagcataactgcgctcatcgccccgagtggcgtgatcgcatttatgctgacc	AAGE02020140.1|:AaegL3:AAGE02020140.1:1:10939:1:321..374:-
AAGE02011740.1|:AaegL3:AAGE02011740.1:1:121278:1_21764	42005	384	384	0	0	yes	None	None				cgtgatcgcatttatgctgacc	tcagcataactgcgctcatcgcc	tcagcataactgcgctcatcgccccgagtggcgtgatcgcatttatgctgacc	AAGE02011740.1|:AaegL3:AAGE02011740.1:1:121278:1:29672..29725:-
AAGE02033314.1|:AaegL3:AAGE02033314.1:1:16764:1_47804	42219	375	375	0	0	yes	None	ahy-miR3518				cgaccttttgttcttttgacct	accgaaggaactaaaggtcgaa	accgaaggaactaaaggtcgaaaatcttttttcatagaaggaaacattttccaccaagcaaaaaattttcgaccttttgttcttttgacct	AAGE02033314.1|:AaegL3:AAGE02033314.1:1:16764:1:2189..2280:-
AAGE02012869.1|:AaegL3:AAGE02012869.1:1:86868:1_23972	42188	375	375	0	0	yes	None	ahy-miR3518				cgaccttttgttcttttgacct	aaagtagggacaaaaggtcgaa	aaagtagggacaaaaggtcgaaaatcttttttcaaagaaggaaaaatttcccaccaagcaaaccgttttcgaccttttgttcttttgacct	AAGE02012869.1|:AaegL3:AAGE02012869.1:1:86868:1:9597..9688:-
AAGE02018095.1|:AaegL3:AAGE02018095.1:1:63355:1_33222	42036	357	357	0	0	yes	None	None				aaccacgtgattgttgagctg	ggttaacttatgcgtccatgaatcc	aaccacgtgattgttgagctgaaatcgaattcaggttaacttatgcgtccatgaatcc	AAGE02018095.1|:AaegL3:AAGE02018095.1:1:63355:1:44042..44100:+
AAGE02020260.1|:AaegL3:AAGE02020260.1:1:31305:1_36743	42186	313	313	0	0	yes	None	None				acctcgatgatctcctgaacac	gttcaggggaccatcgagatag	acctcgatgatctcctgaacacttgttttgttgcaactgtagttcaggggaccatcgagatag	AAGE02020260.1|:AaegL3:AAGE02020260.1:1:31305:1:19143..19206:-
AAGE02008374.1|:AaegL3:AAGE02008374.1:1:179556:1_15374	140.9	275	215	0	60	yes	None	None				catgaacgacgacgtgacgccg	aagtcccgtcgtcgccttcatgt	aagtcccgtcgtcgccttcatgtgcggtggtcacatgccacacatgaacgacgacgtgacgccg	AAGE02008374.1|:AaegL3:AAGE02008374.1:1:179556:1:148065..148129:-
AAGE02000361.1|:AaegL3:AAGE02000361.1:1:116497:1_2622	42189	267	231	0	36	yes	None	ptc-miR477a-3p				agatgccttttgtaccgtactgt	tacggacaattggtatttcgat	agatgccttttgtaccgtactgtcggttcaggaagctggtacggacaattggtatttcgat	AAGE02000361.1|:AaegL3:AAGE02000361.1:1:116497:1:52330..52391:+
AAGE02017803.1|:AaegL3:AAGE02017803.1:1:38157:1_32665	42189	267	231	0	36	yes	None	ptc-miR477a-3p				agatgccttttgtaccgtactgt	tacggacaattggtatttcgat	agatgccttttgtaccgtactgtctgttcaggaatctggtacggacaattggtatttcgat	AAGE02017803.1|:AaegL3:AAGE02017803.1:1:38157:1:25439..25500:-
AAGE02020450.1|:AaegL3:AAGE02020450.1:1:170053:1_37125	42217	247	221	0	26	yes	None	None				ctcgattcgaatgaagtgactcg	cttcattcgagttgagtattgtc	ctcgattcgaatgaagtgactcgctgtgtaaaccaaacggagagtcacttcattcgagttgagtattgtc	AAGE02020450.1|:AaegL3:AAGE02020450.1:1:170053:1:45725..45795:-
AAGE02011567.1|:AaegL3:AAGE02011567.1:1:59154:1_21650	126.1	239	235	0	4	yes	None	hvt-miR-H12-3p				tagctaggttgcggtgcactgct	agtgtactctgcctggccgg	agtgtactctgcctggccggcgctgctgcgagtctagctaggttgcggtgcactgct	AAGE02011567.1|:AaegL3:AAGE02011567.1:1:59154:1:31852..31909:-
AAGE02020042.1|:AaegL3:AAGE02020042.1:1:52722:1_36498	42128	236	231	0	5	yes	None	ptc-miR477a-3p				agatgccttttgtaccgtactgt	tacggacaattggtatttcga	agatgccttttgtaccgtactgtcggttcaggaagctggtacggacaattggtatttcga	AAGE02020042.1|:AaegL3:AAGE02020042.1:1:52722:1:46914..46974:+
AAGE02001893.1|:AaegL3:AAGE02001893.1:1:103466:1_6253	42217	232	194	0	38	yes	None	None				ctgatacagccataccgtgga	tccacgctatgcctgaatcag	tccacgctatgcctgaatcagtaaaatttgaaaatcgaatgtgcattcgatttttaaaatccactgatacagccataccgtgga	AAGE02001893.1|:AaegL3:AAGE02001893.1:1:103466:1:31309..31393:+
AAGE02000597.1|:AaegL3:AAGE02000597.1:1:476748:1_2838	42217	206	206	0	0	yes	None	None				accaccgcttaggacttaaacc	tttacggcttaggccatgctga	accaccgcttaggacttaaacctagtttaactatatgggtaagcgtggtttacggcttaggccatgctga	AAGE02000597.1|:AaegL3:AAGE02000597.1:1:476748:1:339589..339659:+
AAGE02001884.1|:AaegL3:AAGE02001884.1:1:89062:1_6247	42217	206	206	0	0	yes	None	None				accaccgcttaggacttaaacc	tttacggcctaagcgaaggtga	accaccgcttaggacttaaacctagtttaaccatatgggtaaacgtggtttacggcctaagcgaaggtga	AAGE02001884.1|:AaegL3:AAGE02001884.1:1:89062:1:50991..51061:-
AAGE02015420.1|:AaegL3:AAGE02015420.1:1:29115:1_28221	42128	191	191	0	0	yes	None	mdv2-miR-M32-5p				cttccatctcgaaactgcggcg	tcgagagagatggtggta	tcgagagagatggtggtaaaagaagaaacttcttcgcgttttcttgttcttccatctcgaaactgcggcg	AAGE02015420.1|:AaegL3:AAGE02015420.1:1:29115:1:17089..17159:+
AAGE02008038.1|:AaegL3:AAGE02008038.1:1:9509:1_14819	86	189	187	0	2	no	None	gma-miR4356				aaggactgcaaatggataattt	attgtctttctacggtccatac	aaggactgcaaatggataattttgccaagttattacaaatattgtctttctacggtccatac	AAGE02008038.1|:AaegL3:AAGE02008038.1:1:9509:1:3780..3842:-
AAGE02017655.1|:AaegL3:AAGE02017655.1:1:74178:1_32545	92.6	181	124	0	57	yes	None	None				cccatcaactgctgaactgtttt	agcatttcagacattggtggac	cccatcaactgctgaactgttttaggcttcgtacgaaagcatttcagacattggtggac	AAGE02017655.1|:AaegL3:AAGE02017655.1:1:74178:1:52032..52091:-
AAGE02019033.1|:AaegL3:AAGE02019033.1:1:111736:1_35252	92.5	181	124	0	57	yes	None	None				cccatcaactgctgaactgtttt	agcatttcagacattggtggac	cccatcaactgctgaactgttttaggcttcgtacgaaagcatttcagacattggtggac	AAGE02019033.1|:AaegL3:AAGE02019033.1:1:111736:1:76808..76867:+
AAGE02003288.1|:AaegL3:AAGE02003288.1:1:51490:1_7848	92.5	181	124	0	57	yes	None	None				cccatcaactgctgaactgtttt	agcatttcagacattggtggac	cccatcaactgctgaactgttttaggcttcgtacgaaagcatttcagacattggtggac	AAGE02003288.1|:AaegL3:AAGE02003288.1:1:51490:1:33513..33572:+
AAGE02001164.1|:AaegL3:AAGE02001164.1:1:23616:1_3982	92.5	181	124	0	57	yes	None	None				cccatcaactgctgaactgtttt	agcatttcagacattggtggac	cccatcaactgctgaactgttttaggcttcgtacgaaagcatttcagacattggtggac	AAGE02001164.1|:AaegL3:AAGE02001164.1:1:23616:1:4008..4067:+
AAGE02014979.1|:AaegL3:AAGE02014979.1:1:29336:1_27859	86	167	165	0	2	yes	None	None				aaatgggactgatatgcgagtat	tctcgcataacagtaccatattct	tctcgcataacagtaccatattcttgggatttctcatataaatgggactgatatgcgagtat	AAGE02014979.1|:AaegL3:AAGE02014979.1:1:29336:1:21452..21514:+
AAGE02012794.1|:AaegL3:AAGE02012794.1:1:72548:1_23870	42248	165	165	0	0	yes	None	None				aaatgggactgatatgcgagtat	actcgcataactgtcccatattct	actcgcataactgtcccatattctatgggctttcctatataaatgggactgatatgcgagtat	AAGE02012794.1|:AaegL3:AAGE02012794.1:1:72548:1:67162..67225:-
AAGE02033757.1|:AaegL3:AAGE02033757.1:1:11822:1_47891	83.7	162	157	0	5	yes	None	None				ttattcccagagaaatttacgac	tcgtaaatttctcagggaat	tcgtaaatttctcagggaataaatgaagcaatctatttattcccagagaaatttacgac	AAGE02033757.1|:AaegL3:AAGE02033757.1:1:11822:1:6654..6713:+
AAGE02004156.1|:AaegL3:AAGE02004156.1:1:9010:1_9067	42159	152	150	0	2	yes	None	aly-miR840-5p				gcactaaagttaatactcggat	atctcgtattaactttagttcg	atctcgtattaactttagttcgccaaaatcggcgcactaaagttaatactcggat	AAGE02004156.1|:AaegL3:AAGE02004156.1:1:9010:1:469..524:+
AAGE02009253.1|:AaegL3:AAGE02009253.1:1:108996:1_17398	42159	152	150	0	2	yes	None	aly-miR840-5p				gcactaaagttaatactcggat	atctcgtattaactttagttcg	atctcgtattaactttagttcgccaaaatcggcgcactaaagttaatactcggat	AAGE02009253.1|:AaegL3:AAGE02009253.1:1:108996:1:22382..22437:-
AAGE02017860.1|:AaegL3:AAGE02017860.1:1:46497:1_32733	42159	152	150	0	2	yes	None	aly-miR840-5p				gcactaaagttaatactcggat	atctcgtattaactttagttcg	atctcgtattaactttagttcgccaaaatcggcgcactaaagttaatactcggat	AAGE02017860.1|:AaegL3:AAGE02017860.1:1:46497:1:6617..6672:+
AAGE02017218.1|:AaegL3:AAGE02017218.1:1:170826:1_31588	42159	152	150	0	2	yes	None	aly-miR840-5p				gcactaaagttaatactcggat	atctcgtattaactttagttcg	atctcgtattaactttagttcgccaaaatcggcgcactaaagttaatactcggat	AAGE02017218.1|:AaegL3:AAGE02017218.1:1:170826:1:117057..117112:-
AAGE02028590.1|:AaegL3:AAGE02028590.1:1:114554:1_45098	42125	152	152	0	0	yes	None	None				ccacgaccgttgggtttcggga	tagaagccgagcgctcgttgat	tagaagccgagcgctcgttgatggcgaaggccgccacgaccgttgggtttcggga	AAGE02028590.1|:AaegL3:AAGE02028590.1:1:114554:1:65396..65451:-
AAGE02003296.1|:AaegL3:AAGE02003296.1:1:236854:1_7858	42219	150	150	0	0	yes	None	aly-miR840-5p				gcactaaagttaatactcggat	ctcgtattaactttagtaccc	ctcgtattaactttagtaccccaaaatcggcgcactaaagttaatactcggat	AAGE02003296.1|:AaegL3:AAGE02003296.1:1:236854:1:82169..82222:-
AAGE02020260.1|:AaegL3:AAGE02020260.1:1:31305:1_36741	77.7	143	139	0	4	yes	None	bdi-miR1432				ttcaggagatcatcgaggtagc	atctcgatggtcccctgaact	atctcgatggtcccctgaactacagttgcaacaaaacaagtgttcaggagatcatcgaggtagc	AAGE02020260.1|:AaegL3:AAGE02020260.1:1:31305:1:19146..19210:+
AAGE02004323.1|:AaegL3:AAGE02004323.1:1:248655:1_9359	42186	141	141	0	0	yes	None	None				acacttatcgttcttgcaatcg	attgtaaaaacgataagtgtta	acacttatcgttcttgcaatcgtattgattgtaatcgattgtaaaaacgataagtgtta	AAGE02004323.1|:AaegL3:AAGE02004323.1:1:248655:1:122081..122140:-
AAGE02026672.1|:AaegL3:AAGE02026672.1:1:99091:1_43548	59.6	139	134	0	5	no	None	None				tccttcgtcatcctgcatcgt	agaaagtcgacgaagagaaat	tccttcgtcatcctgcatcgtaaaatatttcggaaatcgtttggattttgtgagctaatcaaaagagaaagtcgacgaagagaaat	AAGE02026672.1|:AaegL3:AAGE02026672.1:1:99091:1:57439..57525:+
AAGE02003357.1|:AaegL3:AAGE02003357.1:1:101738:1_8000	67.2	129	99	24	6	yes	None	None				gatttgacgtttgagcgatgcc	caccgctcaaacgtcaactag	caccgctcaaacgtcaactagcgaactcgtgcattggtccatagaccgatgcacgaattcactgatttgacgtttgagcgatgcc	AAGE02003357.1|:AaegL3:AAGE02003357.1:1:101738:1:93340..93425:-
AAGE02010976.1|:AaegL3:AAGE02010976.1:1:33358:1_21000	61	128	126	0	2	no	None	None				acaacggcagccggaacgatct	ctcgttccgtcgtccgtaggtcg	ctcgttccgtcgtccgtaggtcggtttagccaatgcgacaacggcagccggaacgatct	AAGE02010976.1|:AaegL3:AAGE02010976.1:1:33358:1:2532..2591:-
AAGE02015352.1|:AaegL3:AAGE02015352.1:1:113765:1_28170	55.9	124	98	0	26	no	None	None				tttgtaagagttgtctgcgcc	atagacgcttatagacaaaag	atagacgcttatagacaaaagtttgtatcaaatgccgaaaggggagatatggtactttaatgatttgtaagagttgtctgcgcc	AAGE02015352.1|:AaegL3:AAGE02015352.1:1:113765:1:105813..105897:+
AAGE02014391.1|:AaegL3:AAGE02014391.1:1:85787:1_27197	42005	122	122	0	0	yes	None	None				gatggtttggcactgactgca	ttagtccgatgccgtgccaccta	ttagtccgatgccgtgccacctaccgatagtcgcagattattttatttatttgctgcttggtggatggtttggcactgactgca	AAGE02014391.1|:AaegL3:AAGE02014391.1:1:85787:1:30639..30723:+
AAGE02025307.1|:AaegL3:AAGE02025307.1:1:183042:1_42452	60.4	116	111	0	5	yes	None	None				taaacatgggactgttatacga	cgcataaccgtcccatgttgtat	cgcataaccgtcccatgttgtatgggatttcctataaacatgggactgttatacga	AAGE02025307.1|:AaegL3:AAGE02025307.1:1:183042:1:93309..93365:-
AAGE02023012.1|:AaegL3:AAGE02023012.1:1:17682:1_40032	42068	114	114	0	0	yes	None	tae-miR9672a-3p				acacgactggaatcagcacggc	agtgctgattccggtcgtttcc	agtgctgattccggtcgtttccagaccatacgttctggacacgactggaatcagcacggc	AAGE02023012.1|:AaegL3:AAGE02023012.1:1:17682:1:8689..8749:-
AAGE02006197.1|:AaegL3:AAGE02006197.1:1:39202:1_12057	42006	111	111	0	0	yes	None	None				taaacatgggactgttatacga	gcataacagtcccatgttctatg	gcataacagtcccatgttctatgggattccctataaacatgggactgttatacga	AAGE02006197.1|:AaegL3:AAGE02006197.1:1:39202:1:14247..14302:+
AAGE02019500.1|:AaegL3:AAGE02019500.1:1:88987:1_36037	42125	111	111	0	0	yes	None	None				taaacatgggactgttatacga	gcatacatgtcccatattccatg	gcatacatgtcccatattccatggaatttcccataaacatgggactgttatacga	AAGE02019500.1|:AaegL3:AAGE02019500.1:1:88987:1:83324..83379:+
AAGE02019501.1|:AaegL3:AAGE02019501.1:1:9797:1_36041	42125	111	111	0	0	yes	None	None				taaacatgggactgttatacga	gcatacatgtcccatattccatg	gcatacatgtcccatattccatggaatttcccataaacatgggactgttatacga	AAGE02019501.1|:AaegL3:AAGE02019501.1:1:9797:1:4474..4529:+
AAGE02011897.1|:AaegL3:AAGE02011897.1:1:65096:1_22877	42129	93	93	0	0	yes	None	bdi-miR7750-5p				ttctgaataagcacagcggaaga	atccgctgtgcttatgccgcgca	atccgctgtgcttatgccgcgcagattgtgacgtcactatttgttctgaataagcacagcggaaga	AAGE02011897.1|:AaegL3:AAGE02011897.1:1:65096:1:25784..25850:+
AAGE02026177.1|:AaegL3:AAGE02026177.1:1:19791:1_43335	42099	93	93	0	0	yes	None	bdi-miR7750-5p				ttctgaataagcacagcggaaga	atccgctgtgtttatgccgcgca	atccgctgtgtttatgccgcgcagattgtgacgtcactatttgttctgaataagcacagcggaaga	AAGE02026177.1|:AaegL3:AAGE02026177.1:1:19791:1:4468..4534:+
AAGE02005764.1|:AaegL3:AAGE02005764.1:1:36472:1_11391	42040	93	93	0	0	yes	None	bdi-miR7750-5p				ttctgaataagcacagcggaaga	atccgctgtgcttatgccgcgca	atccgctgtgcttatgccgcgcagattgtgacgtcactatttgttctgaataagcacagcggaaga	AAGE02005764.1|:AaegL3:AAGE02005764.1:1:36472:1:14913..14979:+
AAGE02002971.1|:AaegL3:AAGE02002971.1:1:41981:1_7560	45.8	91	87	0	4	yes	None	None				ttgatcggttaacatctttttccct	gcaaaggtgctgtccggtct	ttgatcggttaacatctttttccctcagcgcagaggcaaaggtgctgtccggtct	AAGE02002971.1|:AaegL3:AAGE02002971.1:1:41981:1:9283..9338:+
AAGE02022314.1|:AaegL3:AAGE02022314.1:1:88675:1_39276	42	90	70	0	20	no	None	None				tagaacctggtagaattcggca	cggatttgtcctcgtttcgggt	cggatttgtcctcgtttcgggtgcgttttttatttgcgttcgacttgcatcgtagaacctggtagaattcggca	AAGE02022314.1|:AaegL3:AAGE02022314.1:1:88675:1:63024..63098:-
AAGE02006252.1|:AaegL3:AAGE02006252.1:1:76066:1_12111	42217	87	62	23	2	yes	None	None				tacagtgtagatcaagatggg	tcttgagctacactctacttg	tcttgagctacactctacttgtcaagtcaatgttgaaaaggatttagtcaacactggattgataagtacagtgtagatcaagatggg	AAGE02006252.1|:AaegL3:AAGE02006252.1:1:76066:1:72343..72430:+
AAGE02022538.1|:AaegL3:AAGE02022538.1:1:23671:1_39562	42217	87	62	23	2	yes	None	None				tacagtgtagatcaagatggg	tcttgagctacactctacttg	tcttgagctacactctacttgtcaagtcaatgttgaaaaggatttagtcaacactggattgataagtacagtgtagatcaagatggg	AAGE02022538.1|:AaegL3:AAGE02022538.1:1:23671:1:19613..19700:-
AAGE02030937.1|:AaegL3:AAGE02030937.1:1:10174:1_47112	32.5	83	81	0	2	no	None	gra-miR8653b				ttcaaactggattgtccactt	tttgttcagtgtagtttact	tttgttcagtgtagtttactgaggaatcttcattatctttattattatcttcaaactggattgtccactt	AAGE02030937.1|:AaegL3:AAGE02030937.1:1:10174:1:6017..6087:-
AAGE02030937.1|:AaegL3:AAGE02030937.1:1:10174:1_47133	37.7	80	35	25	20	no	None	atr-miR8599				acaaaatgcggttgttgaggc	tctggacaatgaagtgtagtc	tctggacaatgaagtgtagtcaggacaagtaggtgacttggagaggaaccaagcgatggaagacaaaatgcggttgttgaggc	AAGE02030937.1|:AaegL3:AAGE02030937.1:1:10174:1:8216..8299:-
AAGE02006324.1|:AaegL3:AAGE02006324.1:1:127824:1_12270	5	78	78	0	0	yes	None	osa-miR7695-3p				ccgtgatgtcttttggcggctgct	cagcccccaaaacacatcacaccc	ccgtgatgtcttttggcggctgcttttctcaagtgcttcttcaaagctcaatgaactcagaaaaagcagcccccaaaacacatcacaccc	AAGE02006324.1|:AaegL3:AAGE02006324.1:1:127824:1:6864..6954:+
AAGE02003209.1|:AaegL3:AAGE02003209.1:1:124345:1_7805	42006	78	78	0	0	yes	None	None				ccgcgctgaagacaccgactcg	tgttggtatcttcagagcactt	tgttggtatcttcagagcacttattctttggactgcgatgaataaccgcgctgaagacaccgactcg	AAGE02003209.1|:AaegL3:AAGE02003209.1:1:124345:1:5527..5594:+
AAGE02016797.1|:AaegL3:AAGE02016797.1:1:101629:1_31304	2	78	78	0	0	yes	None	None				ccgcgctgaagacaccgactcg	aatcatgttggtatcttcagagcactt	aatcatgttggtatcttcagagcacttattctttggactgcgatgaataaccgcgctgaagacaccgactcg	AAGE02016797.1|:AaegL3:AAGE02016797.1:1:101629:1:88947..89019:-
AAGE02003865.1|:AaegL3:AAGE02003865.1:1:40419:1_8734	42156	78	78	0	0	yes	None	None				tttcgagtgactcggagttggtt	aaaacccgagcgactcgaagta	tttcgagtgactcggagttggttggactcggctcaatgaacaaaaaaacccgagcgactcgaagta	AAGE02003865.1|:AaegL3:AAGE02003865.1:1:40419:1:16592..16658:+
AAGE02019520.1|:AaegL3:AAGE02019520.1:1:93113:1_36062	0.4	78	78	0	0	no	None	bdi-miR7731-5p				ttccaaatgccgtcggaggct	cctcgatgtggtttggtggg	cctcgatgtggtttggtgggactctattccgttccaaatgccgtcggaggct	AAGE02019520.1|:AaegL3:AAGE02019520.1:1:93113:1:9071..9123:-
AAGE02002333.1|:AaegL3:AAGE02002333.1:1:174237:1_6959	0.4	78	78	0	0	no	None	bdi-miR7731-5p				ttccaaatgccgtcggaggct	cctcgatgtggtttggtggg	cctcgatgtggtttggtgggactctattccgttccaaatgccgtcggaggct	AAGE02002333.1|:AaegL3:AAGE02002333.1:1:174237:1:165783..165835:+
AAGE02009558.1|:AaegL3:AAGE02009558.1:1:113702:1_17666	39.9	74	71	0	3	yes	None	gma-miR9737				ctgtggctctctaactcgata	atcgagtaagagagagttgac	ctgtggctctctaactcgatatcgagatacgaaacatcgagtaagagagagttgac	AAGE02009558.1|:AaegL3:AAGE02009558.1:1:113702:1:30539..30595:+
AAGE02029677.1|:AaegL3:AAGE02029677.1:1:152952:1_46229	42037	70	57	13	0	yes	None	None				ttctaccagaatcctgagcag	gagcaggattctctcagaatc	ttctaccagaatcctgagcaggattctctcagaatcctgaacaggactctctcagaatcctgagcaggattctctcagaatc	AAGE02029677.1|:AaegL3:AAGE02029677.1:1:152952:1:105292..105374:-
AAGE02030937.1|:AaegL3:AAGE02030937.1:1:10174:1_47063	42040	69	69	0	0	yes	None	stu-miR8014-5p				cttgtttcgcctggataagct	cttattcagctaaaattctg	cttattcagctaaaattctgtttatacagccttgtttcgcctggataagct	AAGE02030937.1|:AaegL3:AAGE02030937.1:1:10174:1:8744..8795:+
AAGE02024766.1|:AaegL3:AAGE02024766.1:1:51630:1_42098	42064	61	59	0	2	yes	None	None				tacagtgtagatcaagatggg	tcttgagctacactctacttg	tcttgagctacactctacttgccaagtcaatgttgaaagggatgtagtcaacatgggattgataactacagtgtagatcaagatggg	AAGE02024766.1|:AaegL3:AAGE02024766.1:1:51630:1:35227..35314:-
AAGE02025459.1|:AaegL3:AAGE02025459.1:1:38975:1_42677	5	59	59	0	0	yes	None	gma-miR1534				aattttggaaaataggttgtcg	acaaaatattctccaaaatcgc	aattttggaaaataggttgtcggttttgtactgatatccgacaaaatattctccaaaatcgc	AAGE02025459.1|:AaegL3:AAGE02025459.1:1:38975:1:21849..21911:-
AAGE02008130.1|:AaegL3:AAGE02008130.1:1:41437:1_14990	42126	59	59	0	0	yes	None	gma-miR4392				tctgcgaaagtcatatcatcg	gtgatatacattttgcaagagt	gtgatatacattttgcaagagttaataaatttaatacaaaactctgcgaaagtcatatcatcg	AAGE02008130.1|:AaegL3:AAGE02008130.1:1:41437:1:16853..16916:-
AAGE02029677.1|:AaegL3:AAGE02029677.1:1:152952:1_46230	42037	57	57	0	0	yes	None	None				ttctaccagaatcctgagcag	gagcaggattctaccagaatc	gagcaggattctaccagaatcctgagcaggattctacaagaatcctgagcaggattctaccagaatcctgagcag	AAGE02029677.1|:AaegL3:AAGE02029677.1:1:152952:1:105353..105428:-
AAGE02008874.1|:AaegL3:AAGE02008874.1:1:241921:1_16895	42172	56	54	0	2	no	None	osa-miR5795				ctgtcgagccggttgaaccac	ttttcgttcccattcgtagtg	ctgtcgagccggttgaaccaccaagccccccatgtaaataagttccatacagtagcaggtaatgtttttcgttcccattcgtagtg	AAGE02008874.1|:AaegL3:AAGE02008874.1:1:241921:1:7054..7140:-
AAGE02002711.1|:AaegL3:AAGE02002711.1:1:242913:1_7319	42186	56	56	0	0	yes	None	None				tcgaactgctgttagatcccag	gggatgtgacagctgtccaaac	gggatgtgacagctgtccaaacatttgtttgactatcgtaatttacttagagttaacaaatgttcgaactgctgttagatcccag	AAGE02002711.1|:AaegL3:AAGE02002711.1:1:242913:1:142606..142691:+
AAGE02020257.1|:AaegL3:AAGE02020257.1:1:78258:1_36737	42064	54	54	0	0	yes	None	None				gacggagacaacaacaagaacgga	cgtttttgttttgtctcgtgtccc	cgtttttgttttgtctcgtgtcccccgcaacagctgatgggagcggagctcctgccaaacaaggcgacggagacaacaacaagaacgga	AAGE02020257.1|:AaegL3:AAGE02020257.1:1:78258:1:10148..10237:+
AAGE02012863.1|:AaegL3:AAGE02012863.1:1:45838:1_23966	42064	54	54	0	0	no	None	osa-miR5510				tggctgatagggcctgagcct	gtggaggccccttcgtcagc	gtggaggccccttcgtcagcaatcccagctggtgctggctgatagggcctgagcct	AAGE02012863.1|:AaegL3:AAGE02012863.1:1:45838:1:22814..22870:-
AAGE02021419.1|:AaegL3:AAGE02021419.1:1:52783:1_38208	42215	51	49	0	2	yes	None	aau-miR319				ttggactggcatgcgtttatgg	ataaacgcataattgtcccatg	ataaacgcataattgtcccatgtgaatagaaaatccagcaaacattggactggcatgcgtttatgg	AAGE02021419.1|:AaegL3:AAGE02021419.1:1:52783:1:3269..3335:-
AAGE02001496.1|:AaegL3:AAGE02001496.1:1:28471:1_5512	42185	51	49	0	2	yes	None	aau-miR319				ttggactggcatgcgtttatgg	ataaacgcataattgtcccatg	ataaacgcataattgtcccatgtgaatagaaaatccagccacattggactggcatgcgtttatgg	AAGE02001496.1|:AaegL3:AAGE02001496.1:1:28471:1:26665..26730:-
AAGE02023997.1|:AaegL3:AAGE02023997.1:1:42307:1_40952	19	51	49	0	2	no	None	gma-miR482c-5p				ttttgtggcgattttgaatact	attttcaaaaccggcataaag	attttcaaaaccggcataaagtccaatgcattttaaataagtaaatcttggtttttgtggcgattttgaatact	AAGE02023997.1|:AaegL3:AAGE02023997.1:1:42307:1:9283..9357:-
AAGE02023995.1|:AaegL3:AAGE02023995.1:1:35573:1_40950	42138	51	49	0	2	no	None	gma-miR482c-5p				ttttgtggcgattttgaatact	attttcaaaaccggcataaag	attttcaaaaccggcataaagtccaatgcattttaaataagtaaatctcggtttttgtggcgattttgaatact	AAGE02023995.1|:AaegL3:AAGE02023995.1:1:35573:1:11842..11916:-
AAGE02004888.1|:AaegL3:AAGE02004888.1:1:224194:1_10227	42036	51	51	0	0	yes	None	None				acttggcagtcgtcgatgaattg	attcattgaatctgtcagctga	attcattgaatctgtcagctgatgatcacattgtatcacttggcagtcgtcgatgaattg	AAGE02004888.1|:AaegL3:AAGE02004888.1:1:224194:1:216527..216587:+
AAGE02005873.1|:AaegL3:AAGE02005873.1:1:135238:1_11560	31	51	47	0	4	yes	None	sly-miR9476-3p				caaaagatctggctacactga	agtgatgtcagatcttttgtc	agtgatgtcagatcttttgtcggaatagaagcagattcctccttctattcagacaaaagatctggctacactga	AAGE02005873.1|:AaegL3:AAGE02005873.1:1:135238:1:106835..106909:-
AAGE02020863.1|:AaegL3:AAGE02020863.1:1:28793:1_37397	0.9	48	46	0	2	no	None	mtr-miR5298d				cggagatggttctgatggccc	cttggtcagacggtcttgggc	cggagatggttctgatggcccggttgtaagtgggtcccagggtcttggtcagacggtcttgggc	AAGE02020863.1|:AaegL3:AAGE02020863.1:1:28793:1:5247..5311:-
AAGE02010775.1|:AaegL3:AAGE02010775.1:1:144263:1_20228	42029	47	15	7	25	yes	None	None				ttccgaagttgggtgtctcgc	caagataccctacttcggaagt	caagataccctacttcggaagtagggcgcattagagcgcatccggatgcgaatcgaatgcaccacttccgaagttgggtgtctcgc	AAGE02010775.1|:AaegL3:AAGE02010775.1:1:144263:1:116445..116531:-
AAGE02034651.1|:AaegL3:AAGE02034651.1:1:7096:1_48101	42156	45	45	0	0	yes	None	None				tttcgccttttactgttagacag	gttcagcatagaaggtaagca	gttcagcatagaaggtaagcacttccgcttcctccagtgtttcgccttttactgttagacag	AAGE02034651.1|:AaegL3:AAGE02034651.1:1:7096:1:6001..6063:+
AAGE02012844.1|:AaegL3:AAGE02012844.1:1:75799:1_23891	42064	45	45	0	0	yes	None	None				tttcgccttttactgttagacag	gttcagcatagaaggtaagca	gttcagcatagaaggtaagcacttccacttcctccagtgtttcgccttttactgttagacag	AAGE02012844.1|:AaegL3:AAGE02012844.1:1:75799:1:34804..34866:+
AAGE02003560.1|:AaegL3:AAGE02003560.1:1:50593:1_8287	42036	45	45	0	0	yes	None	None				tttcgccttttactgttagacag	gttcagcatagaaggtaagca	gttcagcatagaaggtaagcacttccacttcctccagtgtttcgccttttactgttagacag	AAGE02003560.1|:AaegL3:AAGE02003560.1:1:50593:1:50513..50575:+
AAGE02000678.1|:AaegL3:AAGE02000678.1:1:154986:1_2984	42036	42	42	0	0	yes	None	None				tttccgcaagtaaaagtgacag	gtcacttttacttgcgggataa	gtcacttttacttgcgggataataaatcagtacatttttccgcaagtaaaagtgacag	AAGE02000678.1|:AaegL3:AAGE02000678.1:1:154986:1:133258..133316:-
AAGE02023774.1|:AaegL3:AAGE02023774.1:1:183466:1_40796	0.1	42	42	0	0	yes	None	None				taaagagtttctgaagagatt	tcttatcagaaattctttcag	taaagagtttctgaagagattctatcaggagtgtcagcaggaatcttatcagaaattctttcag	AAGE02023774.1|:AaegL3:AAGE02023774.1:1:183466:1:98495..98559:+
AAGE02022020.1|:AaegL3:AAGE02022020.1:1:48730:1_39040	42158	40	40	0	0	yes	None	bdi-miR7720-5p				tcgaaattgatttgcttggtg	ctttgaaaatatatttccgacc	tcgaaattgatttgcttggtgggaaatttttccttctttgaaaatatatttccgacc	AAGE02022020.1|:AaegL3:AAGE02022020.1:1:48730:1:42664..42721:+
AAGE02016950.1|:AaegL3:AAGE02016950.1:1:81570:1_31400	42251	39	39	0	0	yes	None	gma-miR5767				aggaggacctgataatatgcc	catattaacagatcctccgcc	aggaggacctgataatatgccgaaacatattaacagatcctccgcc	AAGE02016950.1|:AaegL3:AAGE02016950.1:1:81570:1:64050..64096:+
AAGE02001139.1|:AaegL3:AAGE02001139.1:1:67086:1_3874	0.4	39	39	0	0	yes	None	None				tagggtgccactcgactggac	acagtagttcagcactcttga	acagtagttcagcactcttgagaatgcgtggtttgttgactctagggtgccactcgactggac	AAGE02001139.1|:AaegL3:AAGE02001139.1:1:67086:1:22343..22406:-
AAGE02012517.1|:AaegL3:AAGE02012517.1:1:281627:1_23598	42254	38	26	0	12	no	None	None				gaggagaatacgccagcgggc	cctgcgtgctctagaaagcct	gaggagaatacgccagcgggccaccaacacaccaaaagcattctcaatagtcctgcgtgctctagaaagcct	AAGE02012517.1|:AaegL3:AAGE02012517.1:1:281627:1:268888..268960:+
AAGE02008394.1|:AaegL3:AAGE02008394.1:1:126930:1_15424	42254	38	26	0	12	no	None	None				gaggagaatacgccagcgggc	cctgcgtgctctagaaagcct	gaggagaatacgccagcgggccaccaacacaccaaaagcattctcaatagtcctgcgtgctctagaaagcct	AAGE02008394.1|:AaegL3:AAGE02008394.1:1:126930:1:81882..81954:+
AAGE02032136.1|:AaegL3:AAGE02032136.1:1:17086:1_47422	42099	38	38	0	0	yes	None	cre-miR919.2				tctcaggaaaagctaggagct	ctaggagcttttctctggaaa	ctaggagcttttctctggaaaagctaggagcttttctcaggaaaagctaggagct	AAGE02032136.1|:AaegL3:AAGE02032136.1:1:17086:1:1184..1239:-
AAGE02007121.1|:AaegL3:AAGE02007121.1:1:156884:1_13578	42007	38	33	0	5	yes	None	dev-miR-D24-3p				tttggcttccagtcgctggcg	cagaatgaggtcttcgagata	cagaatgaggtcttcgagataacagaatacttgttcattttccttgtatttggcttccagtcgctggcg	AAGE02007121.1|:AaegL3:AAGE02007121.1:1:156884:1:124822..124891:-
AAGE02007434.1|:AaegL3:AAGE02007434.1:1:44843:1_14088	0.8	37	37	0	0	yes	None	None				ctgagagaattctaacgagaa	ctgaccagaattctgaaagga	ctgagagaattctaacgagaatcctgagaggattctgaccagaattctgaaagga	AAGE02007434.1|:AaegL3:AAGE02007434.1:1:44843:1:14478..14533:+
AAGE02006950.1|:AaegL3:AAGE02006950.1:1:177212:1_13322	42263	36	34	0	2	no	None	aau-miR172				cgagaatctccgaggtagaac	ttgaaccggagtataaacgct	ttgaaccggagtataaacgcttgtatccgaacatacgttaaaaccgaccagcgtttgtgggatacgagaatctccgaggtagaac	AAGE02006950.1|:AaegL3:AAGE02006950.1:1:177212:1:123571..123656:-
AAGE02008168.1|:AaegL3:AAGE02008168.1:1:154716:1_15034	2	36	36	0	0	yes	None	None				ccaatcgatcaagttttcagct	ctgaaagtttgatcgattggtc	ctgaaagtttgatcgattggtcaccaccagtctgtgaccaatcgatcaagttttcagct	AAGE02008168.1|:AaegL3:AAGE02008168.1:1:154716:1:147779..147838:+
AAGE02011419.1|:AaegL3:AAGE02011419.1:1:47788:1_21544	0.8	33	31	2	0	yes	None	None				tcttcagaaattctgccgggg	ccgggtatttctttcagaatttg	ccgggtatttctttcagaatttgtttcagaaaactttccagggatatcttcagaaattctgccgggg	AAGE02011419.1|:AaegL3:AAGE02011419.1:1:47788:1:4831..4898:-
AAGE02024413.1|:AaegL3:AAGE02024413.1:1:311180:1_41510	0.8	33	31	2	0	yes	None	None				tcttcagaaattctgccgggg	ccgggtatttctttcagaatttg	ccgggtatttctttcagaatttgtttcagaaaactttccagggatatcttcagaaattctgccgggg	AAGE02024413.1|:AaegL3:AAGE02024413.1:1:311180:1:179836..179903:-
AAGE02007101.1|:AaegL3:AAGE02007101.1:1:295899:1_13533	42065	30	30	0	0	yes	None	gra-miR8738a				gttaactttgctgtagagcat	gaaactgttattgtcagaccaaacag	gttaactttgctgtagagcatttgcagctcaacatgcaaatgaaactgttattgtcagaccaaacag	AAGE02007101.1|:AaegL3:AAGE02007101.1:1:295899:1:214162..214229:-
AAGE02020038.1|:AaegL3:AAGE02020038.1:1:207296:1_36487	0.4	30	30	0	0	yes	None	osa-miR2121a				caaacggaatcagaatttgcat	ggacaatttagatcccgcaattt	ggacaatttagatcccgcaattttcaaacggaatcagaatttgcat	AAGE02020038.1|:AaegL3:AAGE02020038.1:1:207296:1:125304..125350:+
AAGE02007642.1|:AaegL3:AAGE02007642.1:1:238825:1_14354	42139	29	27	0	2	yes	None	None				cgtgatcgcctttatgctgat	tcagcataaatgcgttcatcgcccgggt	tcagcataaatgcgttcatcgcccgggtggcgtgatcgcctttatgctgat	AAGE02007642.1|:AaegL3:AAGE02007642.1:1:238825:1:26406..26457:+
AAGE02019174.1|:AaegL3:AAGE02019174.1:1:190519:1_35435	42078	29	27	0	2	yes	None	None				cgtgatcgcctttatgctgat	tcagcataaatgcgttcatcgcccgggt	tcagcataaatgcgttcatcgcccgggtggcgtgatcgcctttatgctgat	AAGE02019174.1|:AaegL3:AAGE02019174.1:1:190519:1:110993..111044:-
AAGE02003502.1|:AaegL3:AAGE02003502.1:1:175425:1_8184	42251	29	29	0	0	yes	None	bdi-miR9498				aaccgtcacggctgccaacgc	tctggccaagctacgtcccgctttc	tctggccaagctacgtcccgctttcgtgaaaccatacggaaccgtcacggctgccaacgc	AAGE02003502.1|:AaegL3:AAGE02003502.1:1:175425:1:157331..157391:-
AAGE02011617.1|:AaegL3:AAGE02011617.1:1:45358:1_21673	42142	27	23	0	4	yes	None	esi-miR3461-3p				accgacctcagcagaaatcggat	cgatttctgttgtggtcggttt	cgatttctgttgtggtcggtttgaaccaaggactaggttttgaacatttttaaaccgacctcagcagaaatcggat	AAGE02011617.1|:AaegL3:AAGE02011617.1:1:45358:1:27137..27213:+
AAGE02018705.1|:AaegL3:AAGE02018705.1:1:13370:1_34614	42036	27	27	0	0	yes	None	None				gatccgcttagtttgaaactg	gtgcgctccgctgatcag	gatccgcttagtttgaaactgcatccgattatgtgcgttccgttcaatcgtcggaagcagtgcgctccgctgatcag	AAGE02018705.1|:AaegL3:AAGE02018705.1:1:13370:1:12588..12665:+
AAGE02003548.1|:AaegL3:AAGE02003548.1:1:114384:1_8280	0.8	27	27	0	0	no	None	hvu-miR6192				gaggagagcaacaagcgttcggcc	ccgccgcgcagatcgcccactcgttca	gaggagagcaacaagcgttcggccaaggctcagctggccgccgcgcagatcgcccactcgttca	AAGE02003548.1|:AaegL3:AAGE02003548.1:1:114384:1:112472..112536:+
AAGE02016491.1|:AaegL3:AAGE02016491.1:1:83375:1_30218	42068	26	26	0	0	yes	None	osa-miR5792				aatgacagatgggacctttggc	caaaggtcccatgtgcaattt	caaaggtcccatgtgcaattttgtaaacaaaaatcgaaaatgacagatgggacctttggc	AAGE02016491.1|:AaegL3:AAGE02016491.1:1:83375:1:10870..10930:-
AAGE02024626.1|:AaegL3:AAGE02024626.1:1:2171:1_41799	42068	26	26	0	0	yes	None	osa-miR5792				aatgacagatgggacctttggc	caaaggtcccatgtgcaattt	caaaggtcccatgtgcaattttgtaaacaaaaatcgaaaatgacagatgggacctttggc	AAGE02024626.1|:AaegL3:AAGE02024626.1:1:2171:1:1801..1861:+
AAGE02009953.1|:AaegL3:AAGE02009953.1:1:55522:1_18160	42068	26	26	0	0	yes	None	osa-miR5792				aatgacagatgggacctttggc	caaaggtcccatgtgcaattt	caaaggtcccatgtgcaattttgtaaacaaaaatcgaaaatgacagatgggacctttggc	AAGE02009953.1|:AaegL3:AAGE02009953.1:1:55522:1:13402..13462:-
AAGE02001241.1|:AaegL3:AAGE02001241.1:1:258976:1_4201	42068	26	26	0	0	yes	None	osa-miR5792				aatgacagatgggacctttggc	caaaggtcccatgtgcaattt	caaaggtcccatgtgcaattttgtaaacaaaaatcgaaaatgacagatgggacctttggc	AAGE02001241.1|:AaegL3:AAGE02001241.1:1:258976:1:97387..97447:+
AAGE02007595.1|:AaegL3:AAGE02007595.1:1:15386:1_14314	42217	26	26	0	0	yes	None	None				ccggcttgggacaccggatgct	ttcttatggagtcgcaggagggcg	ccggcttgggacaccggatgctgctgatgcagttcttatggagtcgcaggagggcg	AAGE02007595.1|:AaegL3:AAGE02007595.1:1:15386:1:11897..11953:+
AAGE02014415.1|:AaegL3:AAGE02014415.1:1:226327:1_27262	1	26	26	0	0	yes	None	None				tgattggcactggtgaacgac	ctttgaccactgccaatcact	ctttgaccactgccaatcacttcgggatgtgattggcactggtgaacgac	AAGE02014415.1|:AaegL3:AAGE02014415.1:1:226327:1:55555..55605:-
AAGE02008704.1|:AaegL3:AAGE02008704.1:1:125703:1_16189	0.8	26	26	0	0	yes	None	None				atatcgacttgaccctagcct	gctagggtcaagtgggattt	gctagggtcaagtgggatttgcaaaaaagctttggttaaatcgattgttgttaaatatcgacttgaccctagcct	AAGE02008704.1|:AaegL3:AAGE02008704.1:1:125703:1:79999..80074:+
AAGE02006950.1|:AaegL3:AAGE02006950.1:1:177212:1_13317	0.8	26	26	0	0	yes	None	None				atatcgacttgaccctagcct	gctagggtcaagtgggatctg	gctagggtcaagtgggatctgcaaaaaatctttggttaaatcgattgttgttaaatatcgacttgaccctagcct	AAGE02006950.1|:AaegL3:AAGE02006950.1:1:177212:1:125310..125385:+
AAGE02012072.1|:AaegL3:AAGE02012072.1:1:40107:1_23071	0.5	26	26	0	0	yes	None	None				atatcgacttgaccctagcct	gctagggtcaagcgggatct	gctagggtcaagcgggatctgcaaaaaagctttggttaaatcgattgttgttaaatatcgacttgaccctagcct	AAGE02012072.1|:AaegL3:AAGE02012072.1:1:40107:1:9678..9753:+
AAGE02009478.1|:AaegL3:AAGE02009478.1:1:184529:1_17533	0.5	26	26	0	0	yes	None	None				atatcgacttgaccctagcct	gctagggtcaagtgggatctg	gctagggtcaagtgggatctgcaaaaaagctttggttaaatcgattgttgttaaatatcgacttgaccctagcct	AAGE02009478.1|:AaegL3:AAGE02009478.1:1:184529:1:5993..6068:+
AAGE02018427.1|:AaegL3:AAGE02018427.1:1:102636:1_33594	0.5	26	26	0	0	yes	None	None				atatcgacttgaccctagcct	gctagggtcaagtgggatctg	gctagggtcaagtgggatctgcaaaaaagctttggttaaatcgattgttgttaaatatcgacttgaccctagcct	AAGE02018427.1|:AaegL3:AAGE02018427.1:1:102636:1:92069..92144:-
AAGE02002073.1|:AaegL3:AAGE02002073.1:1:268982:1_6407	42129	25	25	0	0	yes	None	ppe-miR6290				agaatgagtgctctgaagaca	tcttcgggggacttattattt	tcttcgggggacttattatttgtaaatcagagaatgagtgctctgaagaca	AAGE02002073.1|:AaegL3:AAGE02002073.1:1:268982:1:6901..6952:+
AAGE02007185.1|:AaegL3:AAGE02007185.1:1:141639:1_13770	42006	25	25	0	0	yes	None	None				attctcgattgttaccgtggct	ccacggtaacaatagagaatcg	attctcgattgttaccgtggctggagttatgcgaagagccacggtaacaatagagaatcg	AAGE02007185.1|:AaegL3:AAGE02007185.1:1:141639:1:28655..28715:+
AAGE02009225.1|:AaegL3:AAGE02009225.1:1:33225:1_17313	42036	24	24	0	0	yes	None	None				agtcttgattgtactcttggat	ccaagagtacaatcaagtattc	agtcttgattgtactcttggatggaacgtttgatccaagagtacaatcaagtattc	AAGE02009225.1|:AaegL3:AAGE02009225.1:1:33225:1:8713..8769:-

## Sheet: 3. without miRBase
miRDeep2.id	miRDeep2.score	total.read.count	mature.read.count	loop.read.count	star.read.count	significant.randfold.p.value	miRBase.miRNA	example.miRBase.miRNA.with.the.same.seed	name.miesen.mature	name.miesen.star	References	consensts.mature.sequence	consensus.star.sequence	consensts.precursor.sequence	precursor.coordinate
AAGE02008459.1|:AaegL3:AAGE02008459.1:1:34536:1_15557	6457.6	12671	12413	0	258	no	None	bmo-miR-2805	aae-miR-new19-1 -3p	aae-miR-new19-1-5p	Hu et al	ttcctgacttatacgcttacct	(g)taagtagataaatcagaaaga	gtaagtagataaatcagaaagacgtttatatcgtttcttcctgacttatacgcttacct	AAGE02008459.1|:AaegL3:AAGE02008459.1:1:34536:1:21028..21087:+
AAGE02008458.1|:AaegL3:AAGE02008458.1:1:6634:1_15555	6457.6	12671	12413	0	258	no	None	bmo-miR-2805	aae-miR-new19-2 3p	aae-miR-new19-2-5p	Hu et al	ttcctgacttatacgcttacct	(g)taagtagataaatcagaaaga	gtaagtagataaatcagaaagacgtttttatcgtttcttcctgacttatacgcttacct	AAGE02008458.1|:AaegL3:AAGE02008458.1:1:6634:1:2371..2430:+
AAGE02033757.1|:AaegL3:AAGE02033757.1:1:11822:1_47898	6323.3	12401	10498	0	1903	yes	None	None	miR-H113-3p	miR-H113-5p	Akbari et al	tttaccatttcaagatgaccta	ggtcgtcttgaaatggtaaaga	ggtcgtcttgaaatggtaaagagtgtcaatcatcgtctttaccatttcaagatgaccta	AAGE02033757.1|:AaegL3:AAGE02033757.1:1:11822:1:9187..9246:+
AAGE02033757.1|:AaegL3:AAGE02033757.1:1:11822:1_47894	6321.9	12398	10495	0	1903	yes	None	None	miR-H114-3p	miR-H114-5p	Akbari et al	tttaccatttcaagatgaccta	ggtcgtcttgaaatggtaaaga	ggtcgtcttgaaatggtaaagagtgttgatcatcatctttaccatttcaagatgaccta	AAGE02033757.1|:AaegL3:AAGE02033757.1:1:11822:1:7735..7794:+
AAGE02010597.1|:AaegL3:AAGE02010597.1:1:55756:1_20059	5626.2	11033	10495	0	538	yes	None	None	miR-H86-3p	miR-H86-5p	Akbari et al	tttaccatttcaagatgaccta	ggttgtcttgaaatggtaaaga	ggttgtcttgaaatggtaaagagtgtcaaccatcatctttaccatttcaagatgaccta	AAGE02010597.1|:AaegL3:AAGE02010597.1:1:55756:1:11897..11956:-
AAGE02033757.1|:AaegL3:AAGE02033757.1:1:11822:1_47899	1676.1	3286	3134	0	152	yes	None	None	miR-H134-3p	miR-H134-5p	Akbari et al	tttaccatttcaatatgaccta	ggtcgtcttgaaatgggaaaga	ggtcgtcttgaaatgggaaagagtgtcaatcatcatctttaccatttcaatatgaccta	AAGE02033757.1|:AaegL3:AAGE02033757.1:1:11822:1:10439..10498:+
AAGE02010597.1|:AaegL3:AAGE02010597.1:1:55756:1_20062	42248	3134	3134	0	0	yes	None	None	miR-H64-3p	no reads	Akbari et al	tttaccatttcaatatgaccta	ggtcgtattgaaatggtaaaga	ggtcgtattgaaatggtaaagagtgtcaatcatcatctttaccatttcaatatgaccta	AAGE02010597.1|:AaegL3:AAGE02010597.1:1:55756:1:13137..13196:-
AAGE02010871.1|:AaegL3:AAGE02010871.1:1:5361:1_20742	1152.6	2252	918	0	1334	yes	None	gga-miR-1762	miR-H115-3p	miR-H115-5p	Akbari et al	agcaggagtgaatgcatgagtt	ttcatgcattcacttctgctg	agcaggagtgaatgcatgagtttggcatttgaaactaattcatgcattcacttctgctg	AAGE02010871.1|:AaegL3:AAGE02010871.1:1:5361:1:4706..4765:+
AAGE02016551.1|:AaegL3:AAGE02016551.1:1:83537:1_30439	1152.6	2252	918	0	1334	yes	None	gga-miR-1762	miR-H85-3p	miR-H85-5p	Akbari et al	agcaggagtgaatgcatgagtt	ttcatgcattcacttctgctg	agcaggagtgaatgcatgagtttggcatttgaaactaattcatgcattcacttctgctg	AAGE02016551.1|:AaegL3:AAGE02016551.1:1:83537:1:63436..63495:-
AAGE02021646.1|:AaegL3:AAGE02021646.1:1:25731:1_38575	401.9	780	778	0	2	yes	None	aga-miR-927	aae-miR-H-73-5p	aae-miR-H-73-3p	Akbari et al	attagaatgtggaatctgttttt	aaaagttttcatattcttgcgg(t)	attagaatgtggaatctgtttttgtacatcaagtgttacgaaacgaagcaaaaaagttttcatattcttgcggt	AAGE02021646.1|:AaegL3:AAGE02021646.1:1:25731:1:21519..21593:-
AAGE02003460.1|:AaegL3:AAGE02003460.1:1:62742:1_8113	85.9	167	155	0	12	yes	None	None	aae-miR-new9-3p	aae-miR-new9-5p	Hu et al	cacaaggccggattgatcaaga	cggtcaatccggaactgttggct	cggtcaatccggaactgttggctcggcacaaaagcgaccacaaggccggattgatcaaga	AAGE02003460.1|:AaegL3:AAGE02003460.1:1:62742:1:1389..1449:+
AAGE02034392.1|:AaegL3:AAGE02034392.1:1:7861:1_48064	61.8	120	117	0	3	yes	None	None	aae-miR-new18-3p	aae-miR-new18-5p	Hu et al	tagtaaaccttgattttgtagc	tacagaatcgaggctcacgatg	tacagaatcgaggctcacgatgatttccaatcatagtaaaccttgattttgtagc	AAGE02034392.1|:AaegL3:AAGE02034392.1:1:7861:1:4561..4616:-
AAGE02016491.1|:AaegL3:AAGE02016491.1:1:83375:1_30215	42009	67	67	0	0	yes	None	cel-miR-4816-5p	no reads	aae-miR-H132-5p	Akbari et al	ataagtggggcaaagacacca	gtgttatcaccgcacttattc	gtgttatcaccgcacttattcagcataagatgacgaataagtggggcaaagacacca	AAGE02016491.1|:AaegL3:AAGE02016491.1:1:83375:1:72838..72895:+
AAGE02002230.1|:AaegL3:AAGE02002230.1:1:84783:1_6835	37.3	64	20	0	44	yes	None	gga-miR-7479-5p	aae-miR-new17-3p	aae-miR-new17-5p	Hu et al	tagtaagcattgattttgtagc	tacagaatcgaggcttactatga	acagaatcgaggcttactatgatttccaatcatagtaagcattgattttgtagc	AAGE02002230.1|:AaegL3:AAGE02002230.1:1:84783:1:67575..67629:-
AAGE02031677.1|:AaegL3:AAGE02031677.1:1:19818:1_47332	42088	49	32	0	17	yes	None	None	aae-miR-New5-1-3p	aae-miR-New5-1-5p	Hu et al	tatgaccgatttaatatatggct	catgtatgatttcggtcatgta	catgtatgatttcggtcatgtatgcagttgaaaataattatatgaccgatttaatatatggct	AAGE02031677.1|:AaegL3:AAGE02031677.1:1:19818:1:3844..3907:-
AAGE02020182.1|:AaegL3:AAGE02020182.1:1:32014:1_36715	42088	49	32	0	17	yes	None	None	aae-miR-New5-2-3p	aae-miR-New5-2-5p	Hu et al	tatgaccgatttaatatatggct	catgtatgatttcggtcatgta	catgtatgatttcggtcatgtatgcagttgaaaataattatatgaccgatttaatatatggct	AAGE02020182.1|:AaegL3:AAGE02020182.1:1:32014:1:21186..21249:+
AAGE02020341.1|:AaegL3:AAGE02020341.1:1:71988:1_36856	30328.9	59483	59480	0	3	yes	None	bmo-miR-2733j				cgtcatcatatgaccaaaggtcgca	tgaccaaatgtcgcatgagtgcgaaaatt	tgaccaaatgtcgcatgagtgcgaaaatttataagtaaagttctccaaaaaagtcgtcatcatatgaccaaaggtcgca	AAGE02020341.1|:AaegL3:AAGE02020341.1:1:71988:1:18256..18335:+
AAGE02020341.1|:AaegL3:AAGE02020341.1:1:71988:1_36866	42219	59480	59480	0	0	yes	None	bmo-miR-2733j				cgtcatcatatgaccaaaggtcgca	tgaccaaatgtcgcatgagtgcgaa	tgaccaaatgtcgcatgagtgcgaaagtttataagtatagttctccaaaaaagtcgtcatcatatgaccaaaggtcgca	AAGE02020341.1|:AaegL3:AAGE02020341.1:1:71988:1:43963..44042:+
AAGE02011972.1|:AaegL3:AAGE02011972.1:1:59190:1_22966	42066	4067	4067	0	0	yes	None	bmo-miR-2778a-2-5p				atttttttgactgtaattttatag	gtaaaattacgttgaaaaatcgtct	gtaaaattacgttgaaaaatcgtctccctcaaaaaatgaaacctgagactaacaggagatttttttgactgtaattttatag	AAGE02011972.1|:AaegL3:AAGE02011972.1:1:59190:1:37062..37144:-
AAGE02030013.1|:AaegL3:AAGE02030013.1:1:15643:1_46385	577.7	1134	1131	0	3	no	None	dme-miR-4952-5p				gccggatccttggtagagcct	aacagctgattttgtaaacac	aacagctgattttgtaaacacagccttgtttagtgtgtttgccggatccttggtagagcct	AAGE02030013.1|:AaegL3:AAGE02030013.1:1:15643:1:6939..7000:+
AAGE02005593.1|:AaegL3:AAGE02005593.1:1:520024:1_11156	42221	904	838	0	66	yes	None	aae-miR-2942				gattcgagcgaagtgactctcc	gagtcacttcactcgagtcgag	gattcgagcgaagtgactctccatttgatttacacgacgagtcacttcactcgagtcgag	AAGE02005593.1|:AaegL3:AAGE02005593.1:1:520024:1:290583..290643:+
AAGE02026093.1|:AaegL3:AAGE02026093.1:1:46450:1_43240	224.1	431	396	0	35	yes	None	aae-miR-2b				catcacagaattgtttttactg	tgtaaaaataattctgtaaagtt	catcacagaattgtttttactgataaggaactatgtgtaaaaataattctgtaaagtt	AAGE02026093.1|:AaegL3:AAGE02026093.1:1:46450:1:26417..26475:+
AAGE02012571.1|:AaegL3:AAGE02012571.1:1:128271:1_23705	42129	396	396	0	0	yes	None	aae-miR-2b				catcacagaattgtttttactg	gtaaacataattctgtgatgtt	catcacagaattgtttttactgataagaaactatgtgtaaacataattctgtgatgtt	AAGE02012571.1|:AaegL3:AAGE02012571.1:1:128271:1:42447..42505:-
AAGE02018704.1|:AaegL3:AAGE02018704.1:1:16573:1_34606	42068	299	299	0	0	yes	None	ame-miR-9866				ttcgagtcgagtattgtcagct	gtgacaatactccactagaacg	gtgacaatactccactagaacgaagtgactcatcgtgtaaatcaaacggggtctcacctcattcgagtcgagtattgtcagct	AAGE02018704.1|:AaegL3:AAGE02018704.1:1:16573:1:4485..4568:-
AAGE02004423.1|:AaegL3:AAGE02004423.1:1:101696:1_9523	0.4	282	282	0	0	no	None	bmo-miR-2824				aacttcaacgaagcgttcggctt	gcgtgacgccatctacaaggagtatct	gcgtgacgccatctacaaggagtatctgttcaagaacttcaacgaagcgttcggctt	AAGE02004423.1|:AaegL3:AAGE02004423.1:1:101696:1:56736..56793:+
AAGE02008252.1|:AaegL3:AAGE02008252.1:1:13041:1_15135	42009	274	274	0	0	yes	None	ame-miR-9866				ttcgagtcgagtattgtcagct	gtgacaatactccactagaacg	gtgacaatactccactagaacgaagtgactcatcgtgtaaatcaaacggggtctcacctcattcgagtcgagtattgtcagct	AAGE02008252.1|:AaegL3:AAGE02008252.1:1:13041:1:3069..3152:+
AAGE02018724.1|:AaegL3:AAGE02018724.1:1:74600:1_34625	83.1	154	152	0	2	yes	None	aae-miR-1889-3p				aacgttacaaatcgtaaggcgag	caccatatgatttgtaactgtgc	aacgttacaaatcgtaaggcgagttatatgttttttgaaactcaccatatgatttgtaactgtgc	AAGE02018724.1|:AaegL3:AAGE02018724.1:1:74600:1:1775..1840:-
AAGE02008855.1|:AaegL3:AAGE02008855.1:1:310682:1_16681	42219	135	135	0	0	yes	None	bmo-miR-274-5p				ttttgtgattaatgattggca	tcaatcattaatcatgattaa	ttttgtgattaatgattggcatttttgattaatcataatcatcaatcattaatcatgattaa	AAGE02008855.1|:AaegL3:AAGE02008855.1:1:310682:1:15663..15725:-
AAGE02001619.1|:AaegL3:AAGE02001619.1:1:118360:1_5794	42219	135	135	0	0	yes	None	bmo-miR-274-5p				ttttgtgattaatgattggca	tcaatcattaatcatgattaa	ttttgtgattaatgattggcatttttgattaatcataatcatcaatcattaatcatgattaa	AAGE02001619.1|:AaegL3:AAGE02001619.1:1:118360:1:105075..105137:+
AAGE02000927.1|:AaegL3:AAGE02000927.1:1:63582:1_3438	66.7	123	114	0	9	yes	None	dsi-miR-2581				agaagacagaactcgactgat	agccgagttctgacttctgac	agccgagttctgacttctgaccaagtatccagaagacagaactcgactgat	AAGE02000927.1|:AaegL3:AAGE02000927.1:1:63582:1:46314..46365:-
AAGE02019389.1|:AaegL3:AAGE02019389.1:1:13165:1_35864	4	112	43	69	0	yes	None	aae-bantam-5p				tcggttttcaacagtgctcgt	gagtactgttgttttcggtt	tcggttttcaacagtgctcgtagagaaaggatggttgatgattcgtcggcttgaggagtactgttgttttcggtt	AAGE02019389.1|:AaegL3:AAGE02019389.1:1:13165:1:11431..11506:+
AAGE02005884.1|:AaegL3:AAGE02005884.1:1:29813:1_11604	42219	112	43	69	0	yes	None	aae-bantam-5p				tcggttttcaacagtgctcgt	gagtgctgttgttttcggtt	tcggttttcaacagtgctcgtagagaaaggatggttgatgattcgtcggcttgaggagtgctgttgttttcggtt	AAGE02005884.1|:AaegL3:AAGE02005884.1:1:29813:1:6170..6245:+
AAGE02019390.1|:AaegL3:AAGE02019390.1:1:96208:1_35928	42219	112	43	69	0	yes	None	aae-bantam-5p				tcggttttcaacagtgctcgt	gagtgctgttgttttcggtt	tcggttttcaacagtgctcgtagagaaaggatggttgatgattcgtcggcttgaggagtgctgttgttttcggtt	AAGE02019390.1|:AaegL3:AAGE02019390.1:1:96208:1:726..801:+
AAGE02003500.1|:AaegL3:AAGE02003500.1:1:364619:1_8173	42221	93	93	0	0	yes	None	aae-miR-2942				gattcgagcgaagtgactctc	gaatcacttcactcgagtaga	gattcgagcgaagtgactctctatgtgatttacatagcgaatcacttcactcgagtaga	AAGE02003500.1|:AaegL3:AAGE02003500.1:1:364619:1:201314..201373:-
AAGE02023125.1|:AaegL3:AAGE02023125.1:1:57153:1_40353	4	86	86	0	0	yes	None	aae-miR-276-3p				gaggaactctaggaggcagcc	tcagccctgaagaaattccttgg	gaggaactctaggaggcagccttggagtcagccctgaagaaattccttgg	AAGE02023125.1|:AaegL3:AAGE02023125.1:1:57153:1:17626..17676:-
AAGE02016045.1|:AaegL3:AAGE02016045.1:1:76619:1_29260	42068	80	80	0	0	yes	None	bmo-miR-3409				tgaacaagaatgctgagaggat	cttctcagtatttttgtcaga	tgaacaagaatgctgagaggattctgaacgaaaatcttctcagtatttttgtcaga	AAGE02016045.1|:AaegL3:AAGE02016045.1:1:76619:1:24083..24139:+
AAGE02001035.1|:AaegL3:AAGE02001035.1:1:185454:1_3722	35.5	72	69	0	3	no	None	ame-miR-3801				tatcgcgagtactaaacacctc	aggttagtacgcgtcgagggc	aggttagtacgcgtcgagggcaacgggcatttaagcgcagtgttgtatcgcgagtactaaacacctc	AAGE02001035.1|:AaegL3:AAGE02001035.1:1:185454:1:156639..156706:-
AAGE02019542.1|:AaegL3:AAGE02019542.1:1:197689:1_36087	0.8	61	61	0	0	no	None	bmo-miR-2833				agagattgcaaggcaggcaggc	ttatatctgtcacgcggatttgt	ttatatctgtcacgcggatttgttgaacatcagagattgcaaggcaggcaggc	AAGE02019542.1|:AaegL3:AAGE02019542.1:1:197689:1:140357..140410:+
AAGE02004009.1|:AaegL3:AAGE02004009.1:1:431082:1_8882	42248	50	50	0	0	yes	None	ame-miR-9874				cgaatcctaccgactgcgtac	acctttatggtggtgattaatt	cgaatcctaccgactgcgtacattttatttttgtgagatgacctttatggtggtgattaatt	AAGE02004009.1|:AaegL3:AAGE02004009.1:1:431082:1:287078..287140:+
AAGE02008716.1|:AaegL3:AAGE02008716.1:1:60382:1_16351	42119	40	31	0	9	yes	None	dvi-miR-9541-3p				ttttaggaggtcaaaatcgcgt	cgcggttttggcctcctaaaac	cgcggttttggcctcctaaaaccgtgcccatggaggttttaggaggtcaaaatcgcgt	AAGE02008716.1|:AaegL3:AAGE02008716.1:1:60382:1:55909..55967:+
AAGE02004357.1|:AaegL3:AAGE02004357.1:1:82318:1_9443	5	40	40	0	0	yes	None	dme-miR-4967-5p				agcatttttacacctcaggac	ccagaagtgaaaaaatgataa	agcatttttacacctcaggacgcaagattccatcgctgcctagcgtccagaagtgaaaaaatgataa	AAGE02004357.1|:AaegL3:AAGE02004357.1:1:82318:1:13538..13605:-
AAGE02013514.1|:AaegL3:AAGE02013514.1:1:101790:1_26123	42159	40	40	0	0	yes	None	dme-miR-4967-5p				agcatttttacacctcaggac	cttgaagtaaaacaatgctaa	agcatttttacacctcaggacgtaagattgcatcgctgcctggagtcttgaagtaaaacaatgctaa	AAGE02013514.1|:AaegL3:AAGE02013514.1:1:101790:1:47451..47518:-
AAGE02000645.1|:AaegL3:AAGE02000645.1:1:113009:1_2905	5	29	29	0	0	yes	None	pxy-miR-8489a-5p				accgttacgcgcatataatttg	aattataaacacgtaacgctct	accgttacgcgcatataatttggtcatttacggcaaaatcaaatggagatggccaaattataaacacgtaacgctct	AAGE02000645.1|:AaegL3:AAGE02000645.1:1:113009:1:61583..61660:-
AAGE02002781.1|:AaegL3:AAGE02002781.1:1:98963:1_7393	42158	29	29	0	0	yes	None	pxy-miR-8489a-5p				accgttacgcgcatataatttg	aactatattatatcgctca	accgttacgcgcatataatttggccatttacggcataatccaatggaagtggccaaactatattatatcgctca	AAGE02002781.1|:AaegL3:AAGE02002781.1:1:98963:1:36328..36402:-
AAGE02000398.1|:AaegL3:AAGE02000398.1:1:38649:1_2684	0.5	23	23	0	0	no	None	ame-miR-6063				atcgatcgcatccgtctgacct	gttggatcggtgctgttca	atcgatcgcatccgtctgacctgctctcgcgtgttgctctcagcaggcccgctgtgtgttggatcggtgctgttca	AAGE02000398.1|:AaegL3:AAGE02000398.1:1:38649:1:6406..6482:+
AAGE02022680.1|:AaegL3:AAGE02022680.1:1:44923:1_39648	42099	21	21	0	0	yes	None	hme-miR-281				gctgtcatctgctatactgct	cagtatagcagatgatagcaa	cagtatagcagatgatagcaatgttgcttttgctgtcatctgctatactgct	AAGE02022680.1|:AaegL3:AAGE02022680.1:1:44923:1:2011..2063:-
AAGE02024766.1|:AaegL3:AAGE02024766.1:1:51630:1_42094	0.5	4965	4965	0	0	no	None	hsa-miR-605-5p				caaatcccggacgagcccgcc	tgggcagtttggcagtgat	caaatcccggacgagcccgccgcgatacttttttgggcagtttggcagtgat	AAGE02024766.1|:AaegL3:AAGE02024766.1:1:51630:1:33665..33717:+
AAGE02011199.1|:AaegL3:AAGE02011199.1:1:219990:1_21314	6	3791	3791	0	0	yes	None	ssa-miR-8162-3p				tcacaacgtagggcctggtcaac	tgaccaggccctacgtcgttcgt	tgaccaggccctacgtcgttcgttatttcgtctgcccctccgggaccaaattaatttcacaacgtagggcctggtcaac	AAGE02011199.1|:AaegL3:AAGE02011199.1:1:219990:1:115603..115682:-
AAGE02011199.1|:AaegL3:AAGE02011199.1:1:219990:1_21310	42036	3791	3791	0	0	no	None	ssa-miR-8162-3p				tcacaacgtagggcctggtcaac	ggagccctacgttgtgttg	tcacaacgtagggcctggtcaaccctggacgaaacattgtttgattggaggtggagccctacgttgtgttg	AAGE02011199.1|:AaegL3:AAGE02011199.1:1:219990:1:117266..117337:+
AAGE02026956.1|:AaegL3:AAGE02026956.1:1:213405:1_44129	1724.6	3390	3251	31	108	no	None	aca-miR-5412-3p				tgaaaatttgaggtttggctt	ccgatcgataaagttttcagctc	ccgatcgataaagttttcagctcaaaccgctgtctggttccccagatccgtgctcttgaaaatttgaggtttggctt	AAGE02026956.1|:AaegL3:AAGE02026956.1:1:213405:1:54515..54592:-
AAGE02011343.1|:AaegL3:AAGE02011343.1:1:102958:1_21453	42037	1969	1969	0	0	yes	None	bta-miR-2362				aactgtgatggaacctgaggc	cgaacagaaaaaatacacagtttc	cgaacagaaaaaatacacagtttctttgagttgctgcaaaattgaattaaacttacgaactgtgatggaacctgaggc	AAGE02011343.1|:AaegL3:AAGE02011343.1:1:102958:1:925..1003:+
AAGE02003010.1|:AaegL3:AAGE02003010.1:1:64807:1_7618	42221	748	744	0	4	yes	None	bbe-miR-4887-5p				ttctcgattcgaatgaagtgact	agtcacttcactcgagtcgag	ttctcgattcgaatgaagtgactcgccgtgtaaatcaaatggggagtcacttcactcgagtcgag	AAGE02003010.1|:AaegL3:AAGE02003010.1:1:64807:1:9553..9618:+
AAGE02011123.1|:AaegL3:AAGE02011123.1:1:68131:1_21247	370.6	731	729	0	2	yes	None	hco-mir-5967-3p				cttcgtgatgacaacctaca	gtttggttcatactgatgagaa	cttcgtgatgacaacctacacaagtcttcggataaccatgccgaccatcaatgtttggttcatactgatgagaa	AAGE02011123.1|:AaegL3:AAGE02011123.1:1:68131:1:26147..26221:-
AAGE02019011.1|:AaegL3:AAGE02019011.1:1:177243:1_35217	0.5	690	690	0	0	no	None	bta-miR-370				tcctgctgcattccgtcggc	tgtggtaagtagcggagggtg	tcctgctgcattccgtcggcggtggtgtggtaagtagcggagggtg	AAGE02019011.1|:AaegL3:AAGE02019011.1:1:177243:1:106081..106127:-
AAGE02006637.1|:AaegL3:AAGE02006637.1:1:50551:1_12954	42129	560	560	0	0	yes	None	str-miR-7880m-3p				tttgcgctgtataagaacag	gttcttatggagcgcaaata	gttcttatggagcgcaaatagtgacgttcttatttgcgctgtataagaacag	AAGE02006637.1|:AaegL3:AAGE02006637.1:1:50551:1:28403..28455:-
AAGE02011150.1|:AaegL3:AAGE02011150.1:1:13934:1_21276	42252	550	435	0	115	yes	None	gga-miR-3064-5p				cggctgttgctgcctcaaggcgg	ctagaggcagcaacagccgct	ctagaggcagcaacagccgctcaaaatttccttgctcggctgttgctgcctcaaggcgg	AAGE02011150.1|:AaegL3:AAGE02011150.1:1:13934:1:5800..5859:-
AAGE02022394.1|:AaegL3:AAGE02022394.1:1:130827:1_39407	42252	550	435	0	115	yes	None	gga-miR-3064-5p				cggctgttgctgcctcaaggcgg	ctagaggcagcaacagccgct	ctagaggcagcaacagccgctcaaaatttccttgctcggctgttgctgcctcaaggcgg	AAGE02022394.1|:AaegL3:AAGE02022394.1:1:130827:1:15592..15651:+
AAGE02014886.1|:AaegL3:AAGE02014886.1:1:110993:1_27797	42190	550	435	0	115	yes	None	gga-miR-3064-5p				cggctgttgctgcctcaaggcgg	ctagaggcagcaacagccgct	ctagaggcagcaacagccgctcaaaatttccttgctcggctgttgctgcctcaaggcgg	AAGE02014886.1|:AaegL3:AAGE02014886.1:1:110993:1:106309..106368:+
AAGE02027243.1|:AaegL3:AAGE02027243.1:1:27634:1_44406	42190	550	435	0	115	yes	None	gga-miR-3064-5p				cggctgttgctgcctcaaggcgg	ctagaggcagcaacagccgct	ctagaggcagcaacagccgctcaaaatttccttgctcggctgttgctgcctcaaggcgg	AAGE02027243.1|:AaegL3:AAGE02027243.1:1:27634:1:16865..16924:-
AAGE02004507.1|:AaegL3:AAGE02004507.1:1:250552:1_9589	42221	544	440	0	104	yes	None	gga-miR-3064-5p				cggctgttgctgcctcaaggcgg	ctagagacaacaacagccgcc	ctagagacaacaacagccgcccaaaaattcattgcgcggctgttgctgcctcaaggcgg	AAGE02004507.1|:AaegL3:AAGE02004507.1:1:250552:1:225300..225359:-
AAGE02019014.1|:AaegL3:AAGE02019014.1:1:29578:1_35226	42221	485	485	0	0	yes	None	gga-miR-3064-5p				cggctgttgctgcctcaaggcgg	gcctagaagcagcaacagccgct	gcctagaagcagcaacagccgctcaaaatttccttgcacggctgttgctgcctcaaggcgg	AAGE02019014.1|:AaegL3:AAGE02019014.1:1:29578:1:10444..10505:-
AAGE02028490.1|:AaegL3:AAGE02028490.1:1:14293:1_45061	42099	485	485	0	0	yes	None	gga-miR-3064-5p				cggctgttgctgcctcaaggcgg	gacattaggcagcaacagttgct	gacattaggcagcaacagttgctcaaaatttccctgcacggctgttgctgcctcaaggcgg	AAGE02028490.1|:AaegL3:AAGE02028490.1:1:14293:1:1028..1089:+
AAGE02001679.1|:AaegL3:AAGE02001679.1:1:8346:1_6039	251.2	483	481	0	2	yes	None	gga-miR-3064-5p				cggctgttgctgcctcaaggcgg	gacatgaggcagcaacagctg	gacatgaggcagcaacagctgttcaaaatttccttgcacggctgttgctgcctcaaggcgg	AAGE02001679.1|:AaegL3:AAGE02001679.1:1:8346:1:5297..5358:+
AAGE02001679.1|:AaegL3:AAGE02001679.1:1:8346:1_6040	4	481	481	0	0	yes	None	gga-miR-3064-5p				cggctgttgctgcctcaaggcgg	atcttccggagcaacagccaac	cggctgttgctgcctcaaggcgggaatcttccggagcaacagccaac	AAGE02001679.1|:AaegL3:AAGE02001679.1:1:8346:1:5335..5382:+
AAGE02014602.1|:AaegL3:AAGE02014602.1:1:72707:1_27509	0.4	446	446	0	0	no	None	gga-miR-7477-5p				acagcgcgaatacatggacatgagc	tcgcgacggtgtttgtgcttatc	acagcgcgaatacatggacatgagctggggctgtggcaagttcctcgcgacggtgtttgtgcttatc	AAGE02014602.1|:AaegL3:AAGE02014602.1:1:72707:1:28715..28782:-
AAGE02031678.1|:AaegL3:AAGE02031678.1:1:3306:1_47333	42190	435	435	0	0	yes	None	gga-miR-3064-5p				cggctgttgctgcctcaaggcgg	gcctagaggcagcaacagtgctc	gcctagaggcagcaacagtgctcaaaatttccttgctcggctgttgctgcctcaaggcgg	AAGE02031678.1|:AaegL3:AAGE02031678.1:1:3306:1:1182..1242:+
AAGE02026318.1|:AaegL3:AAGE02026318.1:1:61702:1_43401	156.5	300	298	0	2	yes	None	efu-miR-9285				ttgacttctctgggcacacga	gattcccgatcggtccaggat	gattcccgatcggtccaggatgttttagtaatggaaatttccttgacttctctgggcacacga	AAGE02026318.1|:AaegL3:AAGE02026318.1:1:61702:1:47578..47641:+
AAGE02000399.1|:AaegL3:AAGE02000399.1:1:69691:1_2688	42219	290	290	0	0	yes	None	mdo-miR-7326-5p				ccagagagaccttcagagact	tctcagaagtcacatttttctttat	tctcagaagtcacatttttctttattctgcttgcagtagatcctgcttcaagaggttccagagagaccttcagagact	AAGE02000399.1|:AaegL3:AAGE02000399.1:1:69691:1:60207..60285:-
AAGE02019661.1|:AaegL3:AAGE02019661.1:1:225406:1_36247	42009	247	247	0	0	yes	None	mdo-miR-1643a-3p				taagggctctgaagacaccaat	caatgtcttcagcgggcttatt	caatgtcttcagcgggcttattcatcggagtccaaagaataagggctctgaagacaccaat	AAGE02019661.1|:AaegL3:AAGE02019661.1:1:225406:1:84008..84069:+
AAGE02031482.1|:AaegL3:AAGE02031482.1:1:24830:1_47289	117.4	225	205	0	20	yes	None	hsa-miR-3133				gaaagaactttgtcgaagaca	cttcggcaaagttgtagaatt	cttcggcaaagttgtagaattgacaatttgaaagaactttgtcgaagaca	AAGE02031482.1|:AaegL3:AAGE02031482.1:1:24830:1:24482..24532:+
AAGE02005376.1|:AaegL3:AAGE02005376.1:1:55542:1_10852	112.2	213	157	0	56	yes	None	bta-miR-411c-5p				agttgatccaagtagtcttgcct	gacgagtgcttggatcatcaat	agttgatccaagtagtcttgcctttgtaagaagacgagtgcttggatcatcaat	AAGE02005376.1|:AaegL3:AAGE02005376.1:1:55542:1:50848..50902:+
AAGE02008628.1|:AaegL3:AAGE02008628.1:1:300145:1_15971	107.6	211	209	0	2	no	None	hsa-miR-6818-5p				gtgtgtgaaccgttggcggc	acgcctgatggtattgatgct	gtgtgtgaaccgttggcggcgcaacgcctgatggtattgatgct	AAGE02008628.1|:AaegL3:AAGE02008628.1:1:300145:1:180120..180164:-
AAGE02010027.1|:AaegL3:AAGE02010027.1:1:4259:1_18226	42067	210	210	0	0	yes	None	aja-miR-143				tgagatgaatcgttgatgat	cgtcaccagtggtgtttcaag	tgagatgaatcgttgatgatgattactcattactcatcgtcaccagtggtgtttcaag	AAGE02010027.1|:AaegL3:AAGE02010027.1:1:4259:1:4107..4165:+
AAGE02008628.1|:AaegL3:AAGE02008628.1:1:300145:1_15972	0.4	209	209	0	0	no	None	hsa-miR-6818-5p				gtgtgtgaaccgttggcggc	tgcccgaaaacggtcatagtg	tgcccgaaaacggtcatagtggagagacaaaaacagtcaagcagtgtgtgaaccgttggcggc	AAGE02008628.1|:AaegL3:AAGE02008628.1:1:300145:1:180144..180207:-
AAGE02013744.1|:AaegL3:AAGE02013744.1:1:30338:1_26471	0.3	209	209	0	0	no	None	hsa-miR-6818-5p				gtgtgtgaaccgttggcggc	tgctgctgctttgtgttttg	gtgtgtgaaccgttggcggcgcaacacctgatggtattgatgctgctgctgctttgtgttttg	AAGE02013744.1|:AaegL3:AAGE02013744.1:1:30338:1:6587..6650:-
AAGE02030936.1|:AaegL3:AAGE02030936.1:1:21253:1_46928	95.5	207	193	12	2	no	None	bta-miR-6120-3p				aatgttggacaactgcaaggt	tctgcagtgatcgattttctc	aatgttggacaactgcaaggtacttcaaggtttttatttcgtctttaatacagggtatctgcagtgatcgattttctc	AAGE02030936.1|:AaegL3:AAGE02030936.1:1:21253:1:18264..18342:+
AAGE02033119.1|:AaegL3:AAGE02033119.1:1:19817:1_47776	99	188	146	0	42	yes	None	cel-miR-239b-3p				tcactttttagtgacttggtc	tctggtcactaaaaagtcact	tcactttttagtgacttggtcacttttttcgatctggtcactaaaaagtcact	AAGE02033119.1|:AaegL3:AAGE02033119.1:1:19817:1:19600..19653:-
AAGE02011106.1|:AaegL3:AAGE02011106.1:1:292633:1_21235	97.9	188	146	0	42	yes	None	cel-miR-239b-3p				tcactttttagtgacttggtc	tctggtcactaaaaagtcact	tcactttttagtgacttggtcacttttttcgatctggtcactaaaaagtcact	AAGE02011106.1|:AaegL3:AAGE02011106.1:1:292633:1:97668..97721:+
AAGE02013920.1|:AaegL3:AAGE02013920.1:1:55838:1_26787	97.8	188	146	0	42	yes	None	cel-miR-239b-3p				tcactttttagtgacttggtc	tctggtcactaaaaagtcact	tcactttttagtgacttggtcacttttttcaatctggtcactaaaaagtcact	AAGE02013920.1|:AaegL3:AAGE02013920.1:1:55838:1:41263..41316:+
AAGE02019344.1|:AaegL3:AAGE02019344.1:1:109721:1_35529	100.1	187	160	0	27	yes	None	gsa-miR-10b-3p				caaatcgatcaagtcttcagct	tgaaaatttgatcgattggtc	tgaaaatttgatcgattggtcaccaccagcgagtgacaaatcgatcaagtcttcagct	AAGE02019344.1|:AaegL3:AAGE02019344.1:1:109721:1:96291..96349:+
AAGE02006620.1|:AaegL3:AAGE02006620.1:1:73527:1_12951	96.9	180	115	0	65	yes	None	hsa-miR-6866-5p				ctagaggcagcaacagccgct	ggctgttgctgcctcaaggcgg	ctagaggcagcaacagccgctcaaaatttccttgcgtggctgttgctgcctcaaggcgg	AAGE02006620.1|:AaegL3:AAGE02006620.1:1:73527:1:50307..50366:+
AAGE02005468.1|:AaegL3:AAGE02005468.1:1:68451:1_11058	96.6	180	115	0	65	yes	None	hsa-miR-6866-5p				ctagaggcagcaacagccgct	ggctgttgctgcctcaaggcgg	ctagaggcagcaacagccgctcaattttccttgcgtggctgttgctgcctcaaggcgg	AAGE02005468.1|:AaegL3:AAGE02005468.1:1:68451:1:6020..6078:-
AAGE02017069.1|:AaegL3:AAGE02017069.1:1:3959:1_31485	42160	167	162	0	5	yes	None	gsa-miR-10b-3p				caaatcgatcaagtcttcagct	aaatttgatcgattgttcacc	aaatttgatcgattgttcaccaccagcgagtgacaaatcgatcaagtcttcagct	AAGE02017069.1|:AaegL3:AAGE02017069.1:1:3959:1:3087..3142:+
AAGE02028137.1|:AaegL3:AAGE02028137.1:1:61629:1_44808	42160	162	162	0	0	yes	None	gsa-miR-10b-3p				caaatcgatcaagtcttcagct	ctgaaaaattgatcgattggtc	ctgaaaaattgatcgattggtcaccaccagcgagtgacaaatcgatcaagtcttcagct	AAGE02028137.1|:AaegL3:AAGE02028137.1:1:61629:1:30735..30794:-
AAGE02016328.1|:AaegL3:AAGE02016328.1:1:10282:1_29636	42160	162	162	0	0	yes	None	gsa-miR-10b-3p				caaatcgatcaagtcttcagct	ctgaaaaattgatcgattggtc	ctgaaaaattgatcgattggtcaccaccagcgagtgacaaatcgatcaagtcttcagct	AAGE02016328.1|:AaegL3:AAGE02016328.1:1:10282:1:139..198:-
AAGE02010567.1|:AaegL3:AAGE02010567.1:1:191293:1_20030	42040	162	162	0	0	yes	None	gsa-miR-10b-3p				caaatcgatcaagtcttcagct	ctgaaaaattgatcgattggtc	ctgaaaaattgatcgattggtcaccaccagcgagtgacaaatcgatcaagtcttcagct	AAGE02010567.1|:AaegL3:AAGE02010567.1:1:191293:1:179001..179060:-
AAGE02020975.1|:AaegL3:AAGE02020975.1:1:88803:1_37449	42068	158	158	0	0	yes	None	mmu-miR-467c-5p				taagtgcggagaagaaaccagat	ttagtgtcttcactgcacttatt	ttagtgtcttcactgcacttattcaacatgagttgacgagtaagtgcggagaagaaaccagat	AAGE02020975.1|:AaegL3:AAGE02020975.1:1:88803:1:5006..5069:+
AAGE02009656.1|:AaegL3:AAGE02009656.1:1:185822:1_17741	42251	158	142	0	16	yes	None	hsa-miR-553				caaacggtcgtgaacaggaact	tttcaccgaccgtttagaacg	tttcaccgaccgtttagaacgacgactgtttcaaacggtcgtgaacaggaact	AAGE02009656.1|:AaegL3:AAGE02009656.1:1:185822:1:76007..76060:+
AAGE02021156.1|:AaegL3:AAGE02021156.1:1:168722:1_37936	42250	152	152	0	0	yes	None	aca-miR-145-3p				aattcctggactgtgattcca	gaattacttcaggtattcc	aattcctggactgtgattccacctagaatttttccaaggattcatcaaggaattacttcaggtattcc	AAGE02021156.1|:AaegL3:AAGE02021156.1:1:168722:1:17180..17248:+
AAGE02021156.1|:AaegL3:AAGE02021156.1:1:168722:1_37955	42066	152	152	0	0	yes	None	aca-miR-145-3p				aattcctggactgtgattcca	taattacttcaggtattcc	aattcctggactgtgattccacctagaatttttccaaggattcatcaggtaattacttcaggtattcc	AAGE02021156.1|:AaegL3:AAGE02021156.1:1:168722:1:15860..15928:-
AAGE02015462.1|:AaegL3:AAGE02015462.1:1:20733:1_28283	70.4	147	144	0	3	no	None	bta-miR-2284ab				aaaaagttggattgtggcgcc	ccgcgttgtaacaaaaaactt	aaaaagttggattgtggcgccacctatgcggacaatttacgaactatccgtttatatcagtatatggcccgcgttgtaacaaaaaactt	AAGE02015462.1|:AaegL3:AAGE02015462.1:1:20733:1:16593..16682:-
AAGE02009656.1|:AaegL3:AAGE02009656.1:1:185822:1_17793	0.5	147	147	0	0	no	None	gga-miR-3538				tttcggtgctgtagctggtgc	actcgcatgcaaggtctggaggc	tttcggtgctgtagctggtgctgcttccgtcttcggtaacacgcccatcgatgtagtcaagactcgcatgcaaggtctggaggc	AAGE02009656.1|:AaegL3:AAGE02009656.1:1:185822:1:14346..14430:-
AAGE02025230.1|:AaegL3:AAGE02025230.1:1:81031:1_42367	42190	136	136	0	0	yes	None	cbr-miR-56-5p				taggggattgttatgcgagtat	actcgcataacagtcccatt	actcgcataacagtcccattttatttaggaaattccatagaataggggattgttatgcgagtat	AAGE02025230.1|:AaegL3:AAGE02025230.1:1:81031:1:53851..53915:+
AAGE02003992.1|:AaegL3:AAGE02003992.1:1:447937:1_8849	42096	127	127	0	0	yes	None	ptr-miR-151				ttagactgagaccacttgagg	ttcaggaattctttcagttaatg	ttcaggaattctttcagttaatgttctcaggaattttccagggatacctttagactgagaccacttgagg	AAGE02003992.1|:AaegL3:AAGE02003992.1:1:447937:1:346516..346586:+
AAGE02011889.1|:AaegL3:AAGE02011889.1:1:104969:1_22872	42157	125	125	0	0	yes	None	ptr-miR-151				ttagactgagaccacttgagg	ttcaggaattctttcagttaatgt	ttcaggaattctttcagttaatgttctcaggaattttccagggatacttttagactgagaccacttgagg	AAGE02011889.1|:AaegL3:AAGE02011889.1:1:104969:1:2141..2211:-
AAGE02010564.1|:AaegL3:AAGE02010564.1:1:81517:1_19734	0.8	107	107	0	0	no	None	mdo-miR-7313-3p				tctgaacaacactggggctgtgt	atggttgtagtagttcgtggct	atggttgtagtagttcgtggcttcgtagttcggaaaatgttattttcggggaaatgagtctgaacaacactggggctgtgt	AAGE02010564.1|:AaegL3:AAGE02010564.1:1:81517:1:28008..28089:-
AAGE02010564.1|:AaegL3:AAGE02010564.1:1:81517:1_19838	0.8	107	107	0	0	no	None	mdo-miR-7313-3p				tctgaacaacactggggctgtgt	atggttgtagtagttcgtggct	atggttgtagtagttcgtggcttcgtagttcggaaaatgttattttcggggaaatgagtctgaacaacactggggctgtgt	AAGE02010564.1|:AaegL3:AAGE02010564.1:1:81517:1:39203..39284:-
AAGE02000480.1|:AaegL3:AAGE02000480.1:1:72718:1_2737	42187	104	104	0	0	yes	None	ppc-miR-2238j-3p				aatgacgaaatgaaagctctga	agagtgcattcgtttcttcatttt	agagtgcattcgtttcttcattttacgccattgaaataattggcaaggatgatgcagatgagaatgacgaaatgaaagctctga	AAGE02000480.1|:AaegL3:AAGE02000480.1:1:72718:1:11903..11987:+
AAGE02008398.1|:AaegL3:AAGE02008398.1:1:306039:1_15480	42128	100	97	3	0	yes	None	cel-miR-4925				attcgaaaggacaaaaggtcga	gaccttttgtccttttgatgta	attcgaaaggacaaaaggtcgaagaacaagaatcgtccaccaagcaaatcattttcgaccttttgtccttttgatgta	AAGE02008398.1|:AaegL3:AAGE02008398.1:1:306039:1:290719..290797:+
AAGE02004871.1|:AaegL3:AAGE02004871.1:1:139263:1_10155	42190	98	98	0	0	yes	None	sko-miR-4845				cgattcgaatgaagtgactcgcc	agagtcacttccctcgagtccag	cgattcgaatgaagtgactcgccgtgcaaatcaaatggagagtcacttccctcgagtccag	AAGE02004871.1|:AaegL3:AAGE02004871.1:1:139263:1:62992..63053:-
AAGE02009677.1|:AaegL3:AAGE02009677.1:1:41282:1_17816	42068	98	64	34	0	yes	None	mmu-miR-7084-5p				gagaggattctgatgagaatt	ttctcataagagccctgag	gagaggattctgatgagaattttgaaagagttctgatgagaactctaaaaggattctcataagagccctgag	AAGE02009677.1|:AaegL3:AAGE02009677.1:1:41282:1:24239..24311:-
AAGE02029565.1|:AaegL3:AAGE02029565.1:1:127355:1_46157	0.7	97	97	0	0	no	None	eca-miR-9128				ctggtgctctggatatgcatc	ggcgttctcccggacaccgaac	ggcgttctcccggacaccgaacagtggggcagatcgatgttttcgatggccaaaacctctggtgctctggatatgcatc	AAGE02029565.1|:AaegL3:AAGE02029565.1:1:127355:1:91932..92011:+
AAGE02023119.1|:AaegL3:AAGE02023119.1:1:189560:1_40347	49.2	88	86	0	2	yes	None	prd-miR-7907a-5p				cgccatatgatttgtaactct	agtcacaattcgtatggtaag	agtcacaattcgtatggtaagttacacaatttatgtaactcgccatatgatttgtaactct	AAGE02023119.1|:AaegL3:AAGE02023119.1:1:189560:1:184073..184134:+
AAGE02014937.1|:AaegL3:AAGE02014937.1:1:13654:1_27827	48.8	86	81	0	5	yes	None	mmu-miR-3089-5p				agagttcaagttgtacaactc	ctgtacaactgaaactcacgact	ctgtacaactgaaactcacgactgagtatactcacgcgagagttcaagttgtacaactc	AAGE02014937.1|:AaegL3:AAGE02014937.1:1:13654:1:4068..4127:+
AAGE02000375.1|:AaegL3:AAGE02000375.1:1:115167:1_2664	42128	86	86	0	0	yes	None	mmu-miR-7036b-3p				ttcctggtcatgtgtcacggact	tccgtggtgatgactagcaaagaaca	tccgtggtgatgactagcaaagaacaaggttacaacctgttcctggtcatgtgtcacggact	AAGE02000375.1|:AaegL3:AAGE02000375.1:1:115167:1:36176..36238:-
AAGE02000375.1|:AaegL3:AAGE02000375.1:1:115167:1_2663	0.8	86	86	0	0	no	None	mmu-miR-7036b-3p				ttcctggtcatgtgtcacggact	tacgatgatgagtggccagggcg	ttcctggtcatgtgtcacggactgctacgatgatgagtggccagggcg	AAGE02000375.1|:AaegL3:AAGE02000375.1:1:115167:1:36151..36199:-
AAGE02001615.1|:AaegL3:AAGE02001615.1:1:57095:1_5662	0.1	85	85	0	0	no	None	pma-miR-4588				cgtcgctggatcactaaactg	gttgagcgacattgcagcgattac	cgtcgctggatcactaaactgcaaagcgctcgccagtccagcgacgcgatagttgagcgacattgcagcgattac	AAGE02001615.1|:AaegL3:AAGE02001615.1:1:57095:1:3470..3545:+
AAGE02021726.1|:AaegL3:AAGE02021726.1:1:30170:1_38637	47.2	84	68	0	16	yes	None	cte-miR-2702-3p				tttcaggtcttggcttcaaatg	agaagtagcctagacctgaaagcc	agaagtagcctagacctgaaagccaacggaatctgggctttcaggtcttggcttcaaatg	AAGE02021726.1|:AaegL3:AAGE02021726.1:1:30170:1:8731..8791:+
AAGE02007859.1|:AaegL3:AAGE02007859.1:1:346238:1_14586	47.1	83	60	0	23	yes	None	mmu-miR-3089-5p				agagttcaagttgtacaactc	acttgtacagctgaaactcacgc	acttgtacagctgaaactcacgcctgagtatactcacgcaagagttcaagttgtacaactc	AAGE02007859.1|:AaegL3:AAGE02007859.1:1:346238:1:206995..207056:-
AAGE02000896.1|:AaegL3:AAGE02000896.1:1:208810:1_3335	46.6	83	81	0	2	yes	None	mmu-miR-3089-5p				agagttcaagttgtacaactc	ttgtacagttgaaactcacgag	ttgtacagttgaaactcacgagtgagtatagtatcgcgagagttcaagttgtacaactc	AAGE02000896.1|:AaegL3:AAGE02000896.1:1:208810:1:32584..32643:+
AAGE02027321.1|:AaegL3:AAGE02027321.1:1:231623:1_44437	0.7	75	75	0	0	no	None	bta-miR-631				cgacctggtcgttgtccatc	tgcacggcgaccctcggaggag	cgacctggtcgttgtccatcggcgcggccgaagcttgagctgcacggcgaccctcggaggag	AAGE02027321.1|:AaegL3:AAGE02027321.1:1:231623:1:153181..153243:-
AAGE02011218.1|:AaegL3:AAGE02011218.1:1:81886:1_21319	42098	70	70	0	0	yes	None	hsa-miR-4440				agtcgtgggatcgtagccc	agaacgattctattatttt	agtcgtgggatcgtagcccaccagaacgattctattatttt	AAGE02011218.1|:AaegL3:AAGE02011218.1:1:81886:1:20305..20346:-
AAGE02030912.1|:AaegL3:AAGE02030912.1:1:29305:1_46894	0.4	64	64	0	0	no	None	cin-miR-4002-5p				attgaactcatgacctttcgc	gaaagcgttacctcaaggc	attgaactcatgacctttcgcttatgaagcgaaagcgttacctcaaggc	AAGE02030912.1|:AaegL3:AAGE02030912.1:1:29305:1:25834..25883:+
AAGE02009318.1|:AaegL3:AAGE02009318.1:1:106096:1_17421	37.2	63	61	0	2	yes	None	gga-miR-3064-5p				tggctgttgctgcctcaaggcg	gacatgaggcagcaacagctg	gacatgaggcagcaacagctgctcaaattttccttgcgtggctgttgctgcctcaaggcg	AAGE02009318.1|:AaegL3:AAGE02009318.1:1:106096:1:97902..97962:+
AAGE02026278.1|:AaegL3:AAGE02026278.1:1:106743:1_43365	37	63	61	0	2	yes	None	gga-miR-3064-5p				tggctgttgctgcctcaaggcg	gacatgaggcagcaacagctg	gacatgaggcagcaacagctgctaaaaaaattcccttgcgtggctgttgctgcctcaaggcg	AAGE02026278.1|:AaegL3:AAGE02026278.1:1:106743:1:65246..65308:+
AAGE02016333.1|:AaegL3:AAGE02016333.1:1:83081:1_29691	42186	60	35	0	25	yes	None	hco-mir-5958-3p				aatagccgcagaattactcaa	gaactcaacggcgattagctc	gaactcaacggcgattagctctcaaaaacgaaaatagccgcagaattactcaa	AAGE02016333.1|:AaegL3:AAGE02016333.1:1:83081:1:8341..8394:+
AAGE02014994.1|:AaegL3:AAGE02014994.1:1:11986:1_27875	0.1	60	60	0	0	no	None	eca-miR-506a				tgaatggccgccggactgcgc	gcagttctgcagctgttccat	gcagttctgcagctgttccatcttgacaagccgctgaatggccgccggactgcgc	AAGE02014994.1|:AaegL3:AAGE02014994.1:1:11986:1:3165..3220:+
AAGE02008855.1|:AaegL3:AAGE02008855.1:1:310682:1_16563	42088	58	35	0	23	no	None	hco-mir-5958-3p				aatagccgcagaattactcaa	gaactcaacggcgattagctc	gaactcaacggcgattagctctcaaaaacgaaaatagccgcagaattactcaa	AAGE02008855.1|:AaegL3:AAGE02008855.1:1:310682:1:20693..20746:+
AAGE02001619.1|:AaegL3:AAGE02001619.1:1:118360:1_5892	42088	58	35	0	23	no	None	hco-mir-5958-3p				aatagccgcagaattactcaa	gaactcaacggcgattagctc	gaactcaacggcgattagctctcaaaaacgaaaatagccgcagaattactcaa	AAGE02001619.1|:AaegL3:AAGE02001619.1:1:118360:1:100647..100700:-
AAGE02012380.1|:AaegL3:AAGE02012380.1:1:19620:1_23421	42188	58	58	0	0	yes	None	cte-miR-2709				agtttgaacgatgtgcaaatt	attgcacaacgtttcatttc	attgcacaacgtttcatttcactttgcctcgttccatgagctaaatgaagtttgaacgatgtgcaaatt	AAGE02012380.1|:AaegL3:AAGE02012380.1:1:19620:1:7835..7904:+
AAGE02028139.1|:AaegL3:AAGE02028139.1:1:9234:1_44814	42068	57	57	0	0	yes	None	hsa-miR-4762-3p				gttctgatagtggtgttagtt	ccaataccactatcaggaaga	ccaataccactatcaggaagagctaacaccaatcgttctgatagtggtgttagtt	AAGE02028139.1|:AaegL3:AAGE02028139.1:1:9234:1:4911..4966:-
AAGE02008761.1|:AaegL3:AAGE02008761.1:1:64455:1_16364	42009	57	57	0	0	yes	None	hsa-miR-4762-3p				gttctgatagtggtgttagtt	ccaataccactatcaggaaga	ccaataccactatcaggaagagctagcatcaatcgttctgatagtggtgttagtt	AAGE02008761.1|:AaegL3:AAGE02008761.1:1:64455:1:63008..63063:-
AAGE02029356.1|:AaegL3:AAGE02029356.1:1:15932:1_46093	42251	57	57	0	0	yes	None	hsa-miR-4762-3p				gttctgatagtggtgttagtt	ccaataccactatcaggaaga	ccaataccactatcaggaagagctaacatcaatcgttctgatagtggtgttagtt	AAGE02029356.1|:AaegL3:AAGE02029356.1:1:15932:1:15728..15783:+
AAGE02017934.1|:AaegL3:AAGE02017934.1:1:37892:1_33108	42008	55	55	0	0	yes	None	bta-miR-2349				cggcacttttcgtttttgggc	cccttttgaaatgtttgtgccgat	cccttttgaaatgtttgtgccgatttgtttgatctggatagaaatctgggtaatcggcacttttcgtttttgggc	AAGE02017934.1|:AaegL3:AAGE02017934.1:1:37892:1:35819..35894:-
AAGE02004818.1|:AaegL3:AAGE02004818.1:1:6095:1_10055	42008	55	55	0	0	yes	None	bta-miR-2349				cggcacttttcgtttttgggc	cccttttgaaatgtttgtgccgat	cccttttgaaatgtttgtgccgatttgtttgatctggatagaaatctgggtaatcggcacttttcgtttttgggc	AAGE02004818.1|:AaegL3:AAGE02004818.1:1:6095:1:2853..2928:+
AAGE02004817.1|:AaegL3:AAGE02004817.1:1:24745:1_10054	42008	55	55	0	0	yes	None	bta-miR-2349				cggcacttttcgtttttgggc	cccttttgaaatgtttgtgccgat	cccttttgaaatgtttgtgccgatttgtttgatctggatagaaatctgggtaatcggcacttttcgtttttgggc	AAGE02004817.1|:AaegL3:AAGE02004817.1:1:24745:1:23129..23204:-
AAGE02013580.1|:AaegL3:AAGE02013580.1:1:275976:1_26197	42158	53	53	0	0	yes	None	asu-miR-5350c-5p				agtttctgaggaaagcttctc	taagcttctgaaggaaacttt	agtttctgaggaaagcttctccgagttactaatgcaagctttgccgagcttctaaagtaagcttctctaagcttctgaaggaaacttt	AAGE02013580.1|:AaegL3:AAGE02013580.1:1:275976:1:232857..232945:-
AAGE02012988.1|:AaegL3:AAGE02012988.1:1:196850:1_24099	0.4	52	52	0	0	no	None	aca-miR-5414				agttcttggacggtctgtacgtgtc	cagtcgaccaccgtccgaaacaag	cagtcgaccaccgtccgaaacaaggatatccgtaagttcttggacggtctgtacgtgtc	AAGE02012988.1|:AaegL3:AAGE02012988.1:1:196850:1:196189..196248:+
AAGE02002294.1|:AaegL3:AAGE02002294.1:1:102078:1_6932	0.1	52	52	0	0	no	None	bta-miR-677				ctcactgatgaactggcggcc	tggtgtcttcaggtgga	tggtgtcttcaggtggagtataccgttgttgtcacagtaacgttcaaactgctcactgatgaactggcggcc	AAGE02002294.1|:AaegL3:AAGE02002294.1:1:102078:1:48907..48979:-
AAGE02016478.1|:AaegL3:AAGE02016478.1:1:31795:1_30190	0.1	52	52	0	0	no	None	bta-miR-677				ctcactgatgaactggcggcc	tggtgtcttcaggtgga	tggtgtcttcaggtggagtataccgttgttgtcacagtaacgttcaaactgctcactgatgaactggcggcc	AAGE02016478.1|:AaegL3:AAGE02016478.1:1:31795:1:1452..1524:-
AAGE02017613.1|:AaegL3:AAGE02017613.1:1:115906:1_32481	0.1	52	52	0	0	no	None	bta-miR-677				ctcactgatgaactggcggcc	tggtgtcttcaggtgga	tggtgtcttcaggtggagtataccgttgttgtcacagtaacgttcaaactgctcactgatgaactggcggcc	AAGE02017613.1|:AaegL3:AAGE02017613.1:1:115906:1:88983..89055:+
AAGE02023454.1|:AaegL3:AAGE02023454.1:1:25777:1_40597	42129	50	50	0	0	yes	None	hsa-miR-585-5p				ttagcacatagagcactttgaat	tcaaagttctctttgtgctagta	tcaaagttctctttgtgctagtataaccgtattatgattagcacatagagcactttgaat	AAGE02023454.1|:AaegL3:AAGE02023454.1:1:25777:1:6864..6924:+
AAGE02000351.1|:AaegL3:AAGE02000351.1:1:198605:1_2613	42129	50	50	0	0	yes	None	hsa-miR-585-5p				ttagcacatagagcactttgaat	tcaaagtgctttttgtgctagta	tcaaagtgctttttgtgctagtataaccgtattataatattagcacatagagcactttgaat	AAGE02000351.1|:AaegL3:AAGE02000351.1:1:198605:1:163019..163081:+
AAGE02022804.1|:AaegL3:AAGE02022804.1:1:98995:1_39782	42128	50	50	0	0	yes	None	asu-miR-7-3p				aagcaaatcgttttcgacatt	tgtcgaaaatctatttacaaag	tgtcgaaaatctatttacaaagaaggataaatttcccaccaagcaaatcgttttcgacatt	AAGE02022804.1|:AaegL3:AAGE02022804.1:1:98995:1:77259..77320:-
AAGE02010691.1|:AaegL3:AAGE02010691.1:1:187868:1_20149	42055	49	38	0	11	no	None	mdo-miR-7384-5p				cgcctgtggactgttgtgcct	gtgatgtacgcagatgatctg	gtgatgtacgcagatgatctgaagattttccgagtaatcaattcgcctgtggactgttgtgcct	AAGE02010691.1|:AaegL3:AAGE02010691.1:1:187868:1:42093..42157:+
AAGE02015931.1|:AaegL3:AAGE02015931.1:1:34041:1_28709	42252	48	48	0	0	yes	None	mmu-miR-467c-5p				taagtgcgctgaaaacaccaac	tggtgtctacagcgcactcatt	tggtgtctacagcgcactcattcataataaatcatagaataagtgcgctgaaaacaccaac	AAGE02015931.1|:AaegL3:AAGE02015931.1:1:34041:1:26775..26836:+
AAGE02008826.1|:AaegL3:AAGE02008826.1:1:27416:1_16446	42036	48	48	0	0	no	None	cin-miR-4013a-5p				agacttgttcggtagcctt	gtctgctgctgaagtttct	gtctgctgctgaagtttctcattcacgacgcaggtcggagtctggcagacttgttcggtagcctt	AAGE02008826.1|:AaegL3:AAGE02008826.1:1:27416:1:24196..24261:-
AAGE02018600.1|:AaegL3:AAGE02018600.1:1:90808:1_34544	0.4	48	46	2	0	no	None	mmu-miR-6959-3p				atgcaccgtagagcttcgacccgt	tcttcgtggcttgcatgcgggttgattc	tcttcgtggcttgcatgcgggttgattcgatgttcaacccgaacctcatcccgaacgtcgaatgcaccgtagagcttcgacccgt	AAGE02018600.1|:AaegL3:AAGE02018600.1:1:90808:1:70230..70315:-
AAGE02019348.1|:AaegL3:AAGE02019348.1:1:66003:1_35698	42148	47	45	0	2	no	None	mmu-miR-1927				tacctctgtggagcatctacccg	tgtagtgcttctggacaggcgtt	tgtagtgcttctggacaggcgttggaagtggaagtgcctgtaccttttttcctacctacctctgtggagcatctacccg	AAGE02019348.1|:AaegL3:AAGE02019348.1:1:66003:1:64753..64832:-
AAGE02005026.1|:AaegL3:AAGE02005026.1:1:77680:1_10357	42008	47	47	0	0	yes	None	sme-miR-2174				atttcgctgaggatttgcacc	tggattttttcagtgaattta	tggattttttcagtgaatttatccggggatctcctccaggaatttcgctgaggatttgcacc	AAGE02005026.1|:AaegL3:AAGE02005026.1:1:77680:1:30441..30503:+
AAGE02018941.1|:AaegL3:AAGE02018941.1:1:33868:1_35154	0.9	46	46	0	0	no	None	gga-miR-1720-3p				gagcaacgcaatcgatctggtcgc	gaccaagtgcgatcattggtttctctt	gaccaagtgcgatcattggtttctcttgtttttgtcgttaggcgatagttgcatggtgcaagagcaacgcaatcgatctggtcgc	AAGE02018941.1|:AaegL3:AAGE02018941.1:1:33868:1:28976..29061:-
AAGE02002395.1|:AaegL3:AAGE02002395.1:1:80296:1_7065	42159	45	45	0	0	yes	None	eca-miR-9069				cacggtgcaagatccctgacct	gtcagagatgttgcactgtttg	gtcagagatgttgcactgtttgtaccaccaccacacggtgcaagatccctgacct	AAGE02002395.1|:AaegL3:AAGE02002395.1:1:80296:1:60285..60340:+
AAGE02011863.1|:AaegL3:AAGE02011863.1:1:31890:1_22856	3	44	44	0	0	yes	None	bta-miR-2352				taactgaaggaattcctgaag	gaaggaactcctggaggaatatt	gaaggaactcctggaggaatatttgtagtaacatttgaaggaataactgaaggaattcctgaag	AAGE02011863.1|:AaegL3:AAGE02011863.1:1:31890:1:14309..14373:-
AAGE02013805.1|:AaegL3:AAGE02013805.1:1:36099:1_26570	0.7	43	43	0	0	no	None	ssc-miR-9849-5p				agctgatcgagtgaagacct	gtctgggataggtcagtcgc	gtctgggataggtcagtcgcacagcggagctgatcgagtgaagacct	AAGE02013805.1|:AaegL3:AAGE02013805.1:1:36099:1:23724..23771:-
AAGE02007117.1|:AaegL3:AAGE02007117.1:1:83697:1_13542	42239	42	40	0	2	yes	None	cbr-miR-7584				cgagatacggagagattgcgaca	gtcgcctcttcacatctcga	gtcgcctcttcacatctcgatatcgaagggaccatcgagatacggagagattgcgaca	AAGE02007117.1|:AaegL3:AAGE02007117.1:1:83697:1:51512..51570:-
AAGE02018763.1|:AaegL3:AAGE02018763.1:1:4059:1_34649	42065	42	42	0	0	yes	None	dre-miR-133b-5p				tctggtcactaaaaagtcact	acactttttagtggctagtgc	acactttttagtggctagtgcactattttagatctggtcactaaaaagtcact	AAGE02018763.1|:AaegL3:AAGE02018763.1:1:4059:1:3108..3161:+
AAGE02020684.1|:AaegL3:AAGE02020684.1:1:63060:1_37257	0.1	42	42	0	0	no	None	hsa-miR-3674				cttgtagatctgattggcgcc	cgccagcatggtcaacccgga	cttgtagatctgattggcgcccaattcgccagcatggtcaacccgga	AAGE02020684.1|:AaegL3:AAGE02020684.1:1:63060:1:50218..50265:-
AAGE02007610.1|:AaegL3:AAGE02007610.1:1:32072:1_14317	5	41	41	0	0	yes	None	hco-mir-5975-5p				tagagtcgagtattgtcacct	gcgacaatactcgacttgagt	gcgacaatactcgacttgagtgaaaatgacatttgatttacacggcgagtcacttcactagagtcgagtattgtcacct	AAGE02007610.1|:AaegL3:AAGE02007610.1:1:32072:1:4857..4936:+
AAGE02013592.1|:AaegL3:AAGE02013592.1:1:79207:1_26210	0.3	41	39	2	0	no	None	aca-miR-217-3p				aatcagttggttgtgctctcg	agccgtgcagccctaactggtgg	aatcagttggttgtgctctcgcagcgagtgcagacgcgaattgctgtttccaaactagtcgagccgtgcagccctaactggtgg	AAGE02013592.1|:AaegL3:AAGE02013592.1:1:79207:1:11223..11307:+
AAGE02030937.1|:AaegL3:AAGE02030937.1:1:10174:1_47088	42203	40	36	0	4	no	None	mja-miR-6489-3p				tgacggaaatcgattgcactc	cagcgttcgatgtttgggggg	cagcgttcgatgtttggggggttttgttttgacggaaatcgattgcactc	AAGE02030937.1|:AaegL3:AAGE02030937.1:1:10174:1:3361..3411:-
AAGE02024392.1|:AaegL3:AAGE02024392.1:1:5970:1_41499	42252	40	40	0	0	yes	None	bbe-miR-182d-3p				gagaattcaagctgtacaactc	gttgtacagcttgaactcatgc	gttgtacagcttgaactcatgcctgagtatactcacgcgagaattcaagctgtacaactc	AAGE02024392.1|:AaegL3:AAGE02024392.1:1:5970:1:2816..2876:+
AAGE02024392.1|:AaegL3:AAGE02024392.1:1:5970:1_41500	42189	40	40	0	0	yes	None	bbe-miR-182d-3p				gagaattcaagctgtacaactc	gtgagcttgcagttttcgg	gagaattcaagctgtacaactcatactcgcgagtgagcttgcagttttcgg	AAGE02024392.1|:AaegL3:AAGE02024392.1:1:5970:1:2854..2905:+
AAGE02022190.1|:AaegL3:AAGE02022190.1:1:6502:1_39123	1	40	38	2	0	yes	None	aca-miR-5412-3p				agaaaattcgggttgagcatc	tgccaattttttttag	agaaaattcgggttgagcatctcactttttttttcttggttgagttatagaaccaagaaaaaaatgccaattttttttag	AAGE02022190.1|:AaegL3:AAGE02022190.1:1:6502:1:3231..3311:-
AAGE02020863.1|:AaegL3:AAGE02020863.1:1:28793:1_37393	0.9	37	37	0	0	no	None	mmu-miR-6959-3p				ttgcaccggtgtcgttggccc	ttcggcgacctgggtggcc	ttgcaccggtgtcgttggcccgtatccattcggcgacctgggtggcc	AAGE02020863.1|:AaegL3:AAGE02020863.1:1:28793:1:1606..1653:-
AAGE02026775.1|:AaegL3:AAGE02026775.1:1:17426:1_43625	0.9	36	36	0	0	no	None	sme-miR-754a				tttgcttggatgacgctgcct	gatagcacaaagcaaagc	gatagcacaaagcaaagcaggcaagaacgctggtttgcttggatgacgctgcct	AAGE02026775.1|:AaegL3:AAGE02026775.1:1:17426:1:11634..11688:+
AAGE02009494.1|:AaegL3:AAGE02009494.1:1:248021:1_17572	0.9	36	36	0	0	no	None	sme-miR-754a				tttgcttggatgacgctgcct	gatagcacaaagcaaagc	gatagcacaaagcaaagcaggcaagaacgctggtttgcttggatgacgctgcct	AAGE02009494.1|:AaegL3:AAGE02009494.1:1:248021:1:200550..200604:-
AAGE02014667.1|:AaegL3:AAGE02014667.1:1:64938:1_27631	0.9	36	36	0	0	no	None	sme-miR-754a				tttgcttggatgacgctgcct	gatagcacaaagcaaagc	gatagcacaaagcaaagcaggcaagaacgctggtttgcttggatgacgctgcct	AAGE02014667.1|:AaegL3:AAGE02014667.1:1:64938:1:4842..4896:+
AAGE02008182.1|:AaegL3:AAGE02008182.1:1:270424:1_15043	0.9	36	36	0	0	no	None	sme-miR-754a				tttgcttggatgacgctgcct	gatagcacaaagcaaagc	gatagcacaaagcaaagcaggcaagaacgctggtttgcttggatgacgctgcct	AAGE02008182.1|:AaegL3:AAGE02008182.1:1:270424:1:53911..53965:+
AAGE02026775.1|:AaegL3:AAGE02026775.1:1:17426:1_43623	0.9	36	36	0	0	no	None	sme-miR-754a				tttgcttggatgacgctgcct	gatagcacaaagcaaagc	gatagcacaaagcaaagcaggcaagaacgctggtttgcttggatgacgctgcct	AAGE02026775.1|:AaegL3:AAGE02026775.1:1:17426:1:8996..9050:+
AAGE02007719.1|:AaegL3:AAGE02007719.1:1:311146:1_14407	42128	35	35	0	0	yes	None	ssc-miR-9817-5p				tttttccataatatgtcgaaga	ttcggtatattacggaaaaata	ttcggtatattacggaaaaataccgacatttttccataatatgtcgaaga	AAGE02007719.1|:AaegL3:AAGE02007719.1:1:311146:1:32131..32181:+
AAGE02024251.1|:AaegL3:AAGE02024251.1:1:96296:1_41435	0.5	35	35	0	0	no	None	efu-miR-9230a				atctgaacatgccgggagcct	actccctcgtccaggcatatct	actccctcgtccaggcatatctgcatagcagatctgaacatgccgggagcct	AAGE02024251.1|:AaegL3:AAGE02024251.1:1:96296:1:19811..19863:+
AAGE02031959.1|:AaegL3:AAGE02031959.1:1:9519:1_47376	0.5	35	35	0	0	no	None	efu-miR-9230a				atctgaacatgccgggagcct	actccctcgtccaggcatatct	actccctcgtccaggcatatctgcatagcagatctgaacatgccgggagcct	AAGE02031959.1|:AaegL3:AAGE02031959.1:1:9519:1:6650..6702:-
AAGE02013451.1|:AaegL3:AAGE02013451.1:1:7800:1_26092	0.8	34	34	0	0	no	None	gga-miR-1755				tcggtgaactttcgtgagtcgc	gcctcaccagtgttcgcccggg	tcggtgaactttcgtgagtcgcgtgtgaattttgaccagcctcaccagtgttcgcccggg	AAGE02013451.1|:AaegL3:AAGE02013451.1:1:7800:1:3787..3847:+
AAGE02007174.1|:AaegL3:AAGE02007174.1:1:55425:1_13623	0.4	33	31	2	0	no	None	bbe-miR-2060b-3p				ccaccaggacccatcggacga	ggataaaaattgggtcgtggaa	ggataaaaattgggtcgtggaagctccgtcccggataccgtacgaagccatccaccaggacccatcggacga	AAGE02007174.1|:AaegL3:AAGE02007174.1:1:55425:1:5450..5522:+
AAGE02007293.1|:AaegL3:AAGE02007293.1:1:21202:1_13889	42136	27	25	0	2	no	None	bta-miR-2426				taggaagttacagtgactgcc	catttctagcttcgtacacggct	catttctagcttcgtacacggctgttgtaggtaggaagttacagtgactgcc	AAGE02007293.1|:AaegL3:AAGE02007293.1:1:21202:1:10253..10305:+
AAGE02004760.1|:AaegL3:AAGE02004760.1:1:113006:1_10013	42009	26	26	0	0	yes	None	efu-miR-9238				tgccagcaacctgttgtacgcc	cgtttcggcacgctggtttg	tgccagcaacctgttgtacgccaccgagttggcaccctcatttcgtgcgcgtttcggcacgctggtttg	AAGE02004760.1|:AaegL3:AAGE02004760.1:1:113006:1:110539..110608:-
AAGE02009226.1|:AaegL3:AAGE02009226.1:1:216141:1_17319	42039	26	26	0	0	yes	None	mmu-miR-5114				tctggagaattccttggagga	ttcggagggatctttggagg	tctggagaattccttggaggaatcccttgagaaactattgaaggaatatttattgaaacttcggagggatctttggagg	AAGE02009226.1|:AaegL3:AAGE02009226.1:1:216141:1:167646..167725:-
AAGE02008918.1|:AaegL3:AAGE02008918.1:1:78481:1_16952	42008	26	26	0	0	yes	None	mmu-miR-5114				tctggagaattccttggagga	ttcctgagtaattcccgccgaaa	tctggagaattccttggaggaatttcctgagtaattcccgccgaaa	AAGE02008918.1|:AaegL3:AAGE02008918.1:1:78481:1:61503..61549:+
AAGE02020420.1|:AaegL3:AAGE02020420.1:1:46625:1_37077	42046	25	21	0	4	no	None	cgr-miR-196a-3p				acggcaacgacaacgacctgct	tcgtcgtcgtcgtcgtcgt	tcgtcgtcgtcgtcgtcgtttgaatggcatcgaaaacggcaacgacaacgacctgct	AAGE02020420.1|:AaegL3:AAGE02020420.1:1:46625:1:24280..24337:+
AAGE02028165.1|:AaegL3:AAGE02028165.1:1:62321:1_44855	42250	24	24	0	0	yes	None	bta-miR-2285p				gaaaacttctctctggaggct	cttctctctggaaacttggaa	gaaaacttctctctggaggcttggaaagcttctctctggatgcttggagagcttctctctggaaacttggaa	AAGE02028165.1|:AaegL3:AAGE02028165.1:1:62321:1:50720..50792:-
AAGE02000927.1|:AaegL3:AAGE02000927.1:1:63582:1_3435	42099	23	23	0	0	yes	None	rno-miR-6325				gaagtcagaactcggctgata	tcagtcgagttctgtcttctg	tcagtcgagttctgtcttctggatacttggtcagaagtcagaactcggctgata	AAGE02000927.1|:AaegL3:AAGE02000927.1:1:63582:1:46316..46370:+
AAGE02030937.1|:AaegL3:AAGE02030937.1:1:10174:1_47139	42189	23	20	3	0	yes	None	ppc-miR-8346-5p				attgatatctgaataacagct	ctgctattcagctaccaatgt	attgatatctgaataacagcttatccaggcgaaacaaggctgtataaacagaattttagctgaataagctgctattcagctaccaatgt	AAGE02030937.1|:AaegL3:AAGE02030937.1:1:10174:1:8722..8811:-
AAGE02027474.1|:AaegL3:AAGE02027474.1:1:36971:1_44544	42188	23	23	0	0	yes	None	eca-miR-9018				tttttctgaataaactgttatt	taacagcttattcaactaaaat	taacagcttattcaactaaaatgtagtttatacagcctcttttttctgaataaactgttatt	AAGE02027474.1|:AaegL3:AAGE02027474.1:1:36971:1:8641..8703:-
AAGE02018524.1|:AaegL3:AAGE02018524.1:1:284821:1_33707	1	22	22	0	0	no	None	ppc-miR-8364o-3p				agagagagccatcggattaat	ttcgttcgattgcgtttcttc	ttcgttcgattgcgtttcttcttgcatcgcatcaagagagagccatcggattaat	AAGE02018524.1|:AaegL3:AAGE02018524.1:1:284821:1:765..820:+
AAGE02019549.1|:AaegL3:AAGE02019549.1:1:44710:1_36104	0.6	22	22	0	0	no	None	cin-miR-4202-5p				agtgtgttttgtggcgctg	gcgcgcgcgagagtatcaaggc	agtgtgttttgtggcgctgtgcaggaaggaagtgtgtgctggcgcaagagcgcgcgcgagagtatcaaggc	AAGE02019549.1|:AaegL3:AAGE02019549.1:1:44710:1:9721..9792:+
AAGE02025425.1|:AaegL3:AAGE02025425.1:1:229667:1_42567	2	170008	169501	0	507	yes	None	None				accgccggttcgggcaatgggc	ggcgctcggccggcggtgtagt	accgccggttcgggcaatgggcacctcggtgtcccggcgctcggccggcggtgtagt	AAGE02025425.1|:AaegL3:AAGE02025425.1:1:229667:1:28050..28107:-
AAGE02025425.1|:AaegL3:AAGE02025425.1:1:229667:1_42565	2	170008	169501	0	507	yes	None	None				accgccggttcgggcaatgggc	ggcgctcggccggcggtgtagt	accgccggttcgggcaatgggcacctcggtgtcccggcgctcggccggcggtgtagt	AAGE02025425.1|:AaegL3:AAGE02025425.1:1:229667:1:19432..19489:-
AAGE02025425.1|:AaegL3:AAGE02025425.1:1:229667:1_42587	2	170008	169501	0	507	yes	None	None				accgccggttcgggcaatgggc	ggcgctcggccggcggtgtagt	accgccggttcgggcaatgggcacctcggtgtcccggcgctcggccggcggtgtagt	AAGE02025425.1|:AaegL3:AAGE02025425.1:1:229667:1:166014..166071:-
AAGE02015837.1|:AaegL3:AAGE02015837.1:1:266885:1_28635	2	170008	169501	0	507	yes	None	None				accgccggttcgggcaatgggc	ggcgctcggccggcggtgtagt	accgccggttcgggcaatgggcacctcggtgtcccggcgctcggccggcggtgtagt	AAGE02015837.1|:AaegL3:AAGE02015837.1:1:266885:1:245545..245602:-
AAGE02025425.1|:AaegL3:AAGE02025425.1:1:229667:1_42573	2	170008	169501	0	507	yes	None	None				accgccggttcgggcaatgggc	ggcgctcggccggcggtgtagt	accgccggttcgggcaatgggcacctcggtgtcccggcgctcggccggcggtgtagt	AAGE02025425.1|:AaegL3:AAGE02025425.1:1:229667:1:105616..105673:-
AAGE02016690.1|:AaegL3:AAGE02016690.1:1:148730:1_30823	0.5	3910	3910	0	0	no	None	ata-miR5084-5p				ttcctctacagtctctggcct	gtgagagccttccagggggaga	ttcctctacagtctctggcctcgggggtgagagccttccagggggaga	AAGE02016690.1|:AaegL3:AAGE02016690.1:1:148730:1:69143..69191:-
AAGE02011944.1|:AaegL3:AAGE02011944.1:1:165010:1_22928	42156	2697	2642	0	55	yes	None	None				tcactaataccactatcaggat	gttctgatagtggtgttagtt	tcactaataccactatcaggatacgctaacattgatcgttctgatagtggtgttagtt	AAGE02011944.1|:AaegL3:AAGE02011944.1:1:165010:1:78951..79009:+
AAGE02007400.1|:AaegL3:AAGE02007400.1:1:230151:1_14060	1145.4	2246	2220	0	26	yes	None	None				tcggaactcaagataccagatc	tctggtattttgatgttcgatg	tctggtattttgatgttcgatggatttgatattactcggaactcaagataccagatc	AAGE02007400.1|:AaegL3:AAGE02007400.1:1:230151:1:154903..154960:-
AAGE02026552.1|:AaegL3:AAGE02026552.1:1:16686:1_43508	42125	2078	2078	0	0	yes	None	None				gatgcctcgtaaagcaactggac	tcagttgctttccgagcgtagcac	tcagttgctttccgagcgtagcacagtttggatgcgggcccgtgcatcgtccacggtgatgcctcgtaaagcaactggac	AAGE02026552.1|:AaegL3:AAGE02026552.1:1:16686:1:6382..6462:-
AAGE02024574.1|:AaegL3:AAGE02024574.1:1:86791:1_41763	2	1922	1383	0	539	yes	None	None				tcgagtcgagatttgtcacct	aattgtcgattcgagtgaagt	aattgtcgattcgagtgaagtgagactatccatttgacttgtatggcgagtcacttcactcgagtcgagatttgtcacct	AAGE02024574.1|:AaegL3:AAGE02024574.1:1:86791:1:2526..2606:+
AAGE02001657.1|:AaegL3:AAGE02001657.1:1:20338:1_5997	892.5	1752	1750	0	2	yes	None	None				tcgagtcgagaattgtcacct	ccgacatttgtcacctcacgc	tcgagtcgagaattgtcacctcgctatacgagaccgacatttgtcacctcacgc	AAGE02001657.1|:AaegL3:AAGE02001657.1:1:20338:1:107..161:+
AAGE02022384.1|:AaegL3:AAGE02022384.1:1:18121:1_39376	42096	1520	1442	0	78	yes	None	osa-miR5542				tttgagaatggtcaatggagc	cacgctcatgacataaaaagg	cacgctcatgacataaaaagggtaaaaatttacccattttgagaatggtcaatggagc	AAGE02022384.1|:AaegL3:AAGE02022384.1:1:18121:1:8365..8423:+
AAGE02004592.1|:AaegL3:AAGE02004592.1:1:100442:1_9711	42096	1520	1442	0	78	yes	None	osa-miR5542				tttgagaatggtcaatggagc	cacgctcatgacataaaaagg	cacgctcatgacataaaaagggtaaaaatttacccattttgagaatggtcaatggagc	AAGE02004592.1|:AaegL3:AAGE02004592.1:1:100442:1:21195..21253:-
AAGE02006945.1|:AaegL3:AAGE02006945.1:1:20919:1_13301	42095	1395	1395	0	0	yes	None	None				tcgagtcgagatttgtcacct	gcatttgtctcggggttgagt	gcatttgtctcggggttgagtgaagtacgctccatttcatttccacggcgagtcacttcactcgagtcgagatttgtcacct	AAGE02006945.1|:AaegL3:AAGE02006945.1:1:20919:1:266..348:+
AAGE02026934.1|:AaegL3:AAGE02026934.1:1:47057:1_44115	582.6	1143	1029	21	93	no	None	rlcv-miR-rL1-14-5p				tcggacgggttgacccctgcga	ataggggttaccgtgatcacga	ataggggttaccgtgatcacgaaggcggttcccccagggtgagacacttccattgcacttcggacgggttgacccctgcga	AAGE02026934.1|:AaegL3:AAGE02026934.1:1:47057:1:23178..23259:+
AAGE02001771.1|:AaegL3:AAGE02001771.1:1:162810:1_6121	42006	1109	1052	57	0	yes	None	None				accaaacactcgtttaagctg	gcttaaacggatgtttgcttt	accaaacactcgtttaagctgaaaaccaatcgattaagttttcagcttaaacggatgtttgcttt	AAGE02001771.1|:AaegL3:AAGE02001771.1:1:162810:1:85003..85068:-
AAGE02010783.1|:AaegL3:AAGE02010783.1:1:64971:1_20239	42218	1007	1007	0	0	yes	None	aly-miR842-5p				ctgatggagagatgaacatta	agagacatgtctttccaattttaa	agagacatgtctttccaattttaaaggctcaccactcctaccattggtgagtcaactgatggagagatgaacatta	AAGE02010783.1|:AaegL3:AAGE02010783.1:1:64971:1:58335..58411:+
AAGE02007174.1|:AaegL3:AAGE02007174.1:1:55425:1_13627	503.9	986	726	2	258	yes	None	None				cgagtcgagaattgtcacctc	aggtgacaatactcgaatcga	aggtgacaatactcgaatcgagtaaagtgactctccatttgatttgcacgacgagtcactctacgcgagtcgagaattgtcacctc	AAGE02007174.1|:AaegL3:AAGE02007174.1:1:55425:1:50212..50298:+
AAGE02019040.1|:AaegL3:AAGE02019040.1:1:38072:1_35279	42248	914	912	0	2	yes	None	None				ttaccgcgctgaagacaccga	ttggtgtcttcagagcacttat	ttggtgtcttcagagcacttattcgttgtactgtgaggaattaccgcgctgaagacaccga	AAGE02019040.1|:AaegL3:AAGE02019040.1:1:38072:1:24241..24302:+
AAGE02025335.1|:AaegL3:AAGE02025335.1:1:59707:1_42471	42217	912	912	0	0	yes	None	None				ttaccgcgctgaagacaccga	gatgtcttcagcagggttgtt	gatgtcttcagcagggttgttgtttggactttgaggaattaccgcgctgaagacaccga	AAGE02025335.1|:AaegL3:AAGE02025335.1:1:59707:1:38138..38197:+
AAGE02010976.1|:AaegL3:AAGE02010976.1:1:33358:1_20997	5	840	840	0	0	yes	None	gma-miR4403				tcggacacgacgaaattgcct	gctatttcatcgtgtcctgcgg	gctatttcatcgtgtcctgcggttatctaaccaaactcttcctcggacacgacgaaattgcct	AAGE02010976.1|:AaegL3:AAGE02010976.1:1:33358:1:30089..30152:+
AAGE02007174.1|:AaegL3:AAGE02007174.1:1:55425:1_13628	372.4	733	726	0	7	yes	None	None				cgagtcgagaattgtcacctc	accgacaattctcacctcacg	cgagtcgagaattgtcacctcgctatacgagaccgacaattctcacctcacg	AAGE02007174.1|:AaegL3:AAGE02007174.1:1:55425:1:50277..50329:+
AAGE02013744.1|:AaegL3:AAGE02013744.1:1:30338:1_26472	0.4	719	510	0	209	no	None	osa-miR812o-3p				aaacggtcatagaggagagac	gtgtgtgaaccgttggcggc	aaacggtcatagaggagagacaaaaacagtcaagcagtgtgtgaaccgttggcggc	AAGE02013744.1|:AaegL3:AAGE02013744.1:1:30338:1:6630..6686:-
AAGE02022991.1|:AaegL3:AAGE02022991.1:1:45394:1_39938	42068	661	632	29	0	yes	None	bdi-miR9497				attctgaaatgaactttgtgga	cactaagtttattccacaatgt	attctgaaatgaactttgtggatttactcggaaaaaaatctgattttctttcgaggaaatccactaagtttattccacaatgt	AAGE02022991.1|:AaegL3:AAGE02022991.1:1:45394:1:45070..45153:+
AAGE02022992.1|:AaegL3:AAGE02022992.1:1:116411:1_40020	5	632	632	0	0	yes	None	bdi-miR9497				attctgaaatgaactttgtgga	cactaagtttattacacaatgt	attctgaaatgaactttgtggatttactcggaaaaaaaaaatctgattttcgttcgaggaaatccactaagtttattacacaatgt	AAGE02022992.1|:AaegL3:AAGE02022992.1:1:116411:1:3892..3978:+
AAGE02017328.1|:AaegL3:AAGE02017328.1:1:183996:1_31881	42249	614	614	0	0	yes	None	gma-miR5372				ttgttcgattagatccgcggcgtc	cgcgcggttttcgttttgttacagag	ttgttcgattagatccgcggcgtcagtaatgtttaatgtattaaatattaattcgcgcggttttcgttttgttacagag	AAGE02017328.1|:AaegL3:AAGE02017328.1:1:183996:1:28507..28586:-
AAGE02033857.1|:AaegL3:AAGE02033857.1:1:10902:1_47926	42249	614	614	0	0	yes	None	gma-miR5372				ttgttcgattagatccgcggcgtc	cgcgcggttttcgttttgttacagag	ttgttcgattagatccgcggcgtcagtaatgtttaatgtattaaatattaattcgcgcggttttcgttttgttacagag	AAGE02033857.1|:AaegL3:AAGE02033857.1:1:10902:1:6354..6433:+
AAGE02023774.1|:AaegL3:AAGE02023774.1:1:183466:1_40803	42249	614	614	0	0	yes	None	gma-miR5372				ttgttcgattagatccgcggcgtc	cgcgcggttttcgttttgttacagag	ttgttcgattagatccgcggcgtcagtaatgtttaatgtattaaatattaattcgcgcggttttcgttttgttacagag	AAGE02023774.1|:AaegL3:AAGE02023774.1:1:183466:1:50856..50935:-
AAGE02004661.1|:AaegL3:AAGE02004661.1:1:232677:1_9765	42005	614	614	0	0	yes	None	None				taaacgctctgaagacaccagc	cggtgtctttagcgagcttatt	cggtgtctttagcgagcttattctttgcaattcaaagcataaacgctctgaagacaccagc	AAGE02004661.1|:AaegL3:AAGE02004661.1:1:232677:1:109769..109830:+
AAGE02008492.1|:AaegL3:AAGE02008492.1:1:24409:1_15853	0.8	556	556	0	0	yes	None	None				ctgtcggccggtttggtgtgcaagc	aagcgcaaagccgaagaaagca	aagcgcaaagccgaagaaagcatttcggaagagctgtcggccggtttggtgtgcaagc	AAGE02008492.1|:AaegL3:AAGE02008492.1:1:24409:1:6879..6937:+
AAGE02017218.1|:AaegL3:AAGE02017218.1:1:170826:1_31586	42217	549	543	6	0	yes	None	None				aaccctgaaaagattctgacga	gtcagaatcttcttagggttct	gtcagaatcttcttagggttcttgtcagaatcctatcaggattttctatttgacgaaaaccctgaaaagattctgacga	AAGE02017218.1|:AaegL3:AAGE02017218.1:1:170826:1:45955..46034:-
AAGE02008462.1|:AaegL3:AAGE02008462.1:1:535280:1_15569	0.4	473	473	0	0	no	None	ppt-miR902j-3p				cgaaggatgaaccgcgagctcgcc	cgatctttggcggtgtgcaggaaaacggt	cgatctttggcggtgtgcaggaaaacggtgtgtggcggcgaaggatgaaccgcgagctcgcc	AAGE02008462.1|:AaegL3:AAGE02008462.1:1:535280:1:514956..515018:+
AAGE02007718.1|:AaegL3:AAGE02007718.1:1:40971:1_14402	209.3	408	351	0	57	yes	None	None				ctgaaaacttaatcgattggtc	ccaatcgattaagttttcagct	ctgaaaacttaatcgattggtcactagctgcgcggtgaccaatcgattaagttttcagct	AAGE02007718.1|:AaegL3:AAGE02007718.1:1:40971:1:40891..40951:+
AAGE02017042.1|:AaegL3:AAGE02017042.1:1:33342:1_31469	0.9	401	401	0	0	yes	None	None				ttaaaccgtcgccacagga	caaaaggggtgacggttcccaact	caaaaggggtgacggttcccaactcgttcctttcgtctcagtgaaaggaaggacttaaaccgtcgccacagga	AAGE02017042.1|:AaegL3:AAGE02017042.1:1:33342:1:323..396:+
AAGE02036096.1|:AaegL3:AAGE02036096.1:1:4095:1_48304	0.9	401	401	0	0	yes	None	None				ttaaaccgtcgccacagga	caaaaggggtgacggttcccaact	caaaaggggtgacggttcccaactcgttcctttcgtctcagtgaaaggaaggacttaaaccgtcgccacagga	AAGE02036096.1|:AaegL3:AAGE02036096.1:1:4095:1:491..564:-
AAGE02012792.1|:AaegL3:AAGE02012792.1:1:6615:1_23855	42095	392	373	0	19	no	None	esi-miR3461-5p				tcgacggctgcgaacacgaga	tctgtgcctgcagccgccgctg	tcgacggctgcgaacacgagacgctcatggatcagctgagtctgtgcctgcagccgccgctg	AAGE02012792.1|:AaegL3:AAGE02012792.1:1:6615:1:5382..5444:-
AAGE02020140.1|:AaegL3:AAGE02020140.1:1:10939:1_36674	42005	384	384	0	0	yes	None	None				cgtgatcgcatttatgctgacc	tcagcataactgcgctcatcgcc	tcagcataactgcgctcatcgccccgagtggcgtgatcgcatttatgctgacc	AAGE02020140.1|:AaegL3:AAGE02020140.1:1:10939:1:321..374:-
AAGE02011740.1|:AaegL3:AAGE02011740.1:1:121278:1_21764	42005	384	384	0	0	yes	None	None				cgtgatcgcatttatgctgacc	tcagcataactgcgctcatcgcc	tcagcataactgcgctcatcgccccgagtggcgtgatcgcatttatgctgacc	AAGE02011740.1|:AaegL3:AAGE02011740.1:1:121278:1:29672..29725:-
AAGE02033314.1|:AaegL3:AAGE02033314.1:1:16764:1_47804	42219	375	375	0	0	yes	None	ahy-miR3518				cgaccttttgttcttttgacct	accgaaggaactaaaggtcgaa	accgaaggaactaaaggtcgaaaatcttttttcatagaaggaaacattttccaccaagcaaaaaattttcgaccttttgttcttttgacct	AAGE02033314.1|:AaegL3:AAGE02033314.1:1:16764:1:2189..2280:-
AAGE02012869.1|:AaegL3:AAGE02012869.1:1:86868:1_23972	42188	375	375	0	0	yes	None	ahy-miR3518				cgaccttttgttcttttgacct	aaagtagggacaaaaggtcgaa	aaagtagggacaaaaggtcgaaaatcttttttcaaagaaggaaaaatttcccaccaagcaaaccgttttcgaccttttgttcttttgacct	AAGE02012869.1|:AaegL3:AAGE02012869.1:1:86868:1:9597..9688:-
AAGE02018095.1|:AaegL3:AAGE02018095.1:1:63355:1_33222	42036	357	357	0	0	yes	None	None				aaccacgtgattgttgagctg	ggttaacttatgcgtccatgaatcc	aaccacgtgattgttgagctgaaatcgaattcaggttaacttatgcgtccatgaatcc	AAGE02018095.1|:AaegL3:AAGE02018095.1:1:63355:1:44042..44100:+
AAGE02020260.1|:AaegL3:AAGE02020260.1:1:31305:1_36743	42186	313	313	0	0	yes	None	None				acctcgatgatctcctgaacac	gttcaggggaccatcgagatag	acctcgatgatctcctgaacacttgttttgttgcaactgtagttcaggggaccatcgagatag	AAGE02020260.1|:AaegL3:AAGE02020260.1:1:31305:1:19143..19206:-
AAGE02008374.1|:AaegL3:AAGE02008374.1:1:179556:1_15374	140.9	275	215	0	60	yes	None	None				catgaacgacgacgtgacgccg	aagtcccgtcgtcgccttcatgt	aagtcccgtcgtcgccttcatgtgcggtggtcacatgccacacatgaacgacgacgtgacgccg	AAGE02008374.1|:AaegL3:AAGE02008374.1:1:179556:1:148065..148129:-
AAGE02000361.1|:AaegL3:AAGE02000361.1:1:116497:1_2622	42189	267	231	0	36	yes	None	ptc-miR477a-3p				agatgccttttgtaccgtactgt	tacggacaattggtatttcgat	agatgccttttgtaccgtactgtcggttcaggaagctggtacggacaattggtatttcgat	AAGE02000361.1|:AaegL3:AAGE02000361.1:1:116497:1:52330..52391:+
AAGE02017803.1|:AaegL3:AAGE02017803.1:1:38157:1_32665	42189	267	231	0	36	yes	None	ptc-miR477a-3p				agatgccttttgtaccgtactgt	tacggacaattggtatttcgat	agatgccttttgtaccgtactgtctgttcaggaatctggtacggacaattggtatttcgat	AAGE02017803.1|:AaegL3:AAGE02017803.1:1:38157:1:25439..25500:-
AAGE02020450.1|:AaegL3:AAGE02020450.1:1:170053:1_37125	42217	247	221	0	26	yes	None	None				ctcgattcgaatgaagtgactcg	cttcattcgagttgagtattgtc	ctcgattcgaatgaagtgactcgctgtgtaaaccaaacggagagtcacttcattcgagttgagtattgtc	AAGE02020450.1|:AaegL3:AAGE02020450.1:1:170053:1:45725..45795:-
AAGE02011567.1|:AaegL3:AAGE02011567.1:1:59154:1_21650	126.1	239	235	0	4	yes	None	hvt-miR-H12-3p				tagctaggttgcggtgcactgct	agtgtactctgcctggccgg	agtgtactctgcctggccggcgctgctgcgagtctagctaggttgcggtgcactgct	AAGE02011567.1|:AaegL3:AAGE02011567.1:1:59154:1:31852..31909:-
AAGE02020042.1|:AaegL3:AAGE02020042.1:1:52722:1_36498	42128	236	231	0	5	yes	None	ptc-miR477a-3p				agatgccttttgtaccgtactgt	tacggacaattggtatttcga	agatgccttttgtaccgtactgtcggttcaggaagctggtacggacaattggtatttcga	AAGE02020042.1|:AaegL3:AAGE02020042.1:1:52722:1:46914..46974:+
AAGE02001893.1|:AaegL3:AAGE02001893.1:1:103466:1_6253	42217	232	194	0	38	yes	None	None				ctgatacagccataccgtgga	tccacgctatgcctgaatcag	tccacgctatgcctgaatcagtaaaatttgaaaatcgaatgtgcattcgatttttaaaatccactgatacagccataccgtgga	AAGE02001893.1|:AaegL3:AAGE02001893.1:1:103466:1:31309..31393:+
AAGE02000597.1|:AaegL3:AAGE02000597.1:1:476748:1_2838	42217	206	206	0	0	yes	None	None				accaccgcttaggacttaaacc	tttacggcttaggccatgctga	accaccgcttaggacttaaacctagtttaactatatgggtaagcgtggtttacggcttaggccatgctga	AAGE02000597.1|:AaegL3:AAGE02000597.1:1:476748:1:339589..339659:+
AAGE02001884.1|:AaegL3:AAGE02001884.1:1:89062:1_6247	42217	206	206	0	0	yes	None	None				accaccgcttaggacttaaacc	tttacggcctaagcgaaggtga	accaccgcttaggacttaaacctagtttaaccatatgggtaaacgtggtttacggcctaagcgaaggtga	AAGE02001884.1|:AaegL3:AAGE02001884.1:1:89062:1:50991..51061:-
AAGE02015420.1|:AaegL3:AAGE02015420.1:1:29115:1_28221	42128	191	191	0	0	yes	None	mdv2-miR-M32-5p				cttccatctcgaaactgcggcg	tcgagagagatggtggta	tcgagagagatggtggtaaaagaagaaacttcttcgcgttttcttgttcttccatctcgaaactgcggcg	AAGE02015420.1|:AaegL3:AAGE02015420.1:1:29115:1:17089..17159:+
AAGE02008038.1|:AaegL3:AAGE02008038.1:1:9509:1_14819	86	189	187	0	2	no	None	gma-miR4356				aaggactgcaaatggataattt	attgtctttctacggtccatac	aaggactgcaaatggataattttgccaagttattacaaatattgtctttctacggtccatac	AAGE02008038.1|:AaegL3:AAGE02008038.1:1:9509:1:3780..3842:-
AAGE02017655.1|:AaegL3:AAGE02017655.1:1:74178:1_32545	92.6	181	124	0	57	yes	None	None				cccatcaactgctgaactgtttt	agcatttcagacattggtggac	cccatcaactgctgaactgttttaggcttcgtacgaaagcatttcagacattggtggac	AAGE02017655.1|:AaegL3:AAGE02017655.1:1:74178:1:52032..52091:-
AAGE02019033.1|:AaegL3:AAGE02019033.1:1:111736:1_35252	92.5	181	124	0	57	yes	None	None				cccatcaactgctgaactgtttt	agcatttcagacattggtggac	cccatcaactgctgaactgttttaggcttcgtacgaaagcatttcagacattggtggac	AAGE02019033.1|:AaegL3:AAGE02019033.1:1:111736:1:76808..76867:+
AAGE02003288.1|:AaegL3:AAGE02003288.1:1:51490:1_7848	92.5	181	124	0	57	yes	None	None				cccatcaactgctgaactgtttt	agcatttcagacattggtggac	cccatcaactgctgaactgttttaggcttcgtacgaaagcatttcagacattggtggac	AAGE02003288.1|:AaegL3:AAGE02003288.1:1:51490:1:33513..33572:+
AAGE02001164.1|:AaegL3:AAGE02001164.1:1:23616:1_3982	92.5	181	124	0	57	yes	None	None				cccatcaactgctgaactgtttt	agcatttcagacattggtggac	cccatcaactgctgaactgttttaggcttcgtacgaaagcatttcagacattggtggac	AAGE02001164.1|:AaegL3:AAGE02001164.1:1:23616:1:4008..4067:+
AAGE02014979.1|:AaegL3:AAGE02014979.1:1:29336:1_27859	86	167	165	0	2	yes	None	None				aaatgggactgatatgcgagtat	tctcgcataacagtaccatattct	tctcgcataacagtaccatattcttgggatttctcatataaatgggactgatatgcgagtat	AAGE02014979.1|:AaegL3:AAGE02014979.1:1:29336:1:21452..21514:+
AAGE02012794.1|:AaegL3:AAGE02012794.1:1:72548:1_23870	42248	165	165	0	0	yes	None	None				aaatgggactgatatgcgagtat	actcgcataactgtcccatattct	actcgcataactgtcccatattctatgggctttcctatataaatgggactgatatgcgagtat	AAGE02012794.1|:AaegL3:AAGE02012794.1:1:72548:1:67162..67225:-
AAGE02033757.1|:AaegL3:AAGE02033757.1:1:11822:1_47891	83.7	162	157	0	5	yes	None	None				ttattcccagagaaatttacgac	tcgtaaatttctcagggaat	tcgtaaatttctcagggaataaatgaagcaatctatttattcccagagaaatttacgac	AAGE02033757.1|:AaegL3:AAGE02033757.1:1:11822:1:6654..6713:+
AAGE02004156.1|:AaegL3:AAGE02004156.1:1:9010:1_9067	42159	152	150	0	2	yes	None	aly-miR840-5p				gcactaaagttaatactcggat	atctcgtattaactttagttcg	atctcgtattaactttagttcgccaaaatcggcgcactaaagttaatactcggat	AAGE02004156.1|:AaegL3:AAGE02004156.1:1:9010:1:469..524:+
AAGE02009253.1|:AaegL3:AAGE02009253.1:1:108996:1_17398	42159	152	150	0	2	yes	None	aly-miR840-5p				gcactaaagttaatactcggat	atctcgtattaactttagttcg	atctcgtattaactttagttcgccaaaatcggcgcactaaagttaatactcggat	AAGE02009253.1|:AaegL3:AAGE02009253.1:1:108996:1:22382..22437:-
AAGE02017860.1|:AaegL3:AAGE02017860.1:1:46497:1_32733	42159	152	150	0	2	yes	None	aly-miR840-5p				gcactaaagttaatactcggat	atctcgtattaactttagttcg	atctcgtattaactttagttcgccaaaatcggcgcactaaagttaatactcggat	AAGE02017860.1|:AaegL3:AAGE02017860.1:1:46497:1:6617..6672:+
AAGE02017218.1|:AaegL3:AAGE02017218.1:1:170826:1_31588	42159	152	150	0	2	yes	None	aly-miR840-5p				gcactaaagttaatactcggat	atctcgtattaactttagttcg	atctcgtattaactttagttcgccaaaatcggcgcactaaagttaatactcggat	AAGE02017218.1|:AaegL3:AAGE02017218.1:1:170826:1:117057..117112:-
AAGE02028590.1|:AaegL3:AAGE02028590.1:1:114554:1_45098	42125	152	152	0	0	yes	None	None				ccacgaccgttgggtttcggga	tagaagccgagcgctcgttgat	tagaagccgagcgctcgttgatggcgaaggccgccacgaccgttgggtttcggga	AAGE02028590.1|:AaegL3:AAGE02028590.1:1:114554:1:65396..65451:-
AAGE02003296.1|:AaegL3:AAGE02003296.1:1:236854:1_7858	42219	150	150	0	0	yes	None	aly-miR840-5p				gcactaaagttaatactcggat	ctcgtattaactttagtaccc	ctcgtattaactttagtaccccaaaatcggcgcactaaagttaatactcggat	AAGE02003296.1|:AaegL3:AAGE02003296.1:1:236854:1:82169..82222:-
AAGE02020260.1|:AaegL3:AAGE02020260.1:1:31305:1_36741	77.7	143	139	0	4	yes	None	bdi-miR1432				ttcaggagatcatcgaggtagc	atctcgatggtcccctgaact	atctcgatggtcccctgaactacagttgcaacaaaacaagtgttcaggagatcatcgaggtagc	AAGE02020260.1|:AaegL3:AAGE02020260.1:1:31305:1:19146..19210:+
AAGE02004323.1|:AaegL3:AAGE02004323.1:1:248655:1_9359	42186	141	141	0	0	yes	None	None				acacttatcgttcttgcaatcg	attgtaaaaacgataagtgtta	acacttatcgttcttgcaatcgtattgattgtaatcgattgtaaaaacgataagtgtta	AAGE02004323.1|:AaegL3:AAGE02004323.1:1:248655:1:122081..122140:-
AAGE02026672.1|:AaegL3:AAGE02026672.1:1:99091:1_43548	59.6	139	134	0	5	no	None	None				tccttcgtcatcctgcatcgt	agaaagtcgacgaagagaaat	tccttcgtcatcctgcatcgtaaaatatttcggaaatcgtttggattttgtgagctaatcaaaagagaaagtcgacgaagagaaat	AAGE02026672.1|:AaegL3:AAGE02026672.1:1:99091:1:57439..57525:+
AAGE02003357.1|:AaegL3:AAGE02003357.1:1:101738:1_8000	67.2	129	99	24	6	yes	None	None				gatttgacgtttgagcgatgcc	caccgctcaaacgtcaactag	caccgctcaaacgtcaactagcgaactcgtgcattggtccatagaccgatgcacgaattcactgatttgacgtttgagcgatgcc	AAGE02003357.1|:AaegL3:AAGE02003357.1:1:101738:1:93340..93425:-
AAGE02010976.1|:AaegL3:AAGE02010976.1:1:33358:1_21000	61	128	126	0	2	no	None	None				acaacggcagccggaacgatct	ctcgttccgtcgtccgtaggtcg	ctcgttccgtcgtccgtaggtcggtttagccaatgcgacaacggcagccggaacgatct	AAGE02010976.1|:AaegL3:AAGE02010976.1:1:33358:1:2532..2591:-
AAGE02015352.1|:AaegL3:AAGE02015352.1:1:113765:1_28170	55.9	124	98	0	26	no	None	None				tttgtaagagttgtctgcgcc	atagacgcttatagacaaaag	atagacgcttatagacaaaagtttgtatcaaatgccgaaaggggagatatggtactttaatgatttgtaagagttgtctgcgcc	AAGE02015352.1|:AaegL3:AAGE02015352.1:1:113765:1:105813..105897:+
AAGE02014391.1|:AaegL3:AAGE02014391.1:1:85787:1_27197	42005	122	122	0	0	yes	None	None				gatggtttggcactgactgca	ttagtccgatgccgtgccaccta	ttagtccgatgccgtgccacctaccgatagtcgcagattattttatttatttgctgcttggtggatggtttggcactgactgca	AAGE02014391.1|:AaegL3:AAGE02014391.1:1:85787:1:30639..30723:+
AAGE02025307.1|:AaegL3:AAGE02025307.1:1:183042:1_42452	60.4	116	111	0	5	yes	None	None				taaacatgggactgttatacga	cgcataaccgtcccatgttgtat	cgcataaccgtcccatgttgtatgggatttcctataaacatgggactgttatacga	AAGE02025307.1|:AaegL3:AAGE02025307.1:1:183042:1:93309..93365:-
AAGE02023012.1|:AaegL3:AAGE02023012.1:1:17682:1_40032	42068	114	114	0	0	yes	None	tae-miR9672a-3p				acacgactggaatcagcacggc	agtgctgattccggtcgtttcc	agtgctgattccggtcgtttccagaccatacgttctggacacgactggaatcagcacggc	AAGE02023012.1|:AaegL3:AAGE02023012.1:1:17682:1:8689..8749:-
AAGE02006197.1|:AaegL3:AAGE02006197.1:1:39202:1_12057	42006	111	111	0	0	yes	None	None				taaacatgggactgttatacga	gcataacagtcccatgttctatg	gcataacagtcccatgttctatgggattccctataaacatgggactgttatacga	AAGE02006197.1|:AaegL3:AAGE02006197.1:1:39202:1:14247..14302:+
AAGE02019500.1|:AaegL3:AAGE02019500.1:1:88987:1_36037	42125	111	111	0	0	yes	None	None				taaacatgggactgttatacga	gcatacatgtcccatattccatg	gcatacatgtcccatattccatggaatttcccataaacatgggactgttatacga	AAGE02019500.1|:AaegL3:AAGE02019500.1:1:88987:1:83324..83379:+
AAGE02019501.1|:AaegL3:AAGE02019501.1:1:9797:1_36041	42125	111	111	0	0	yes	None	None				taaacatgggactgttatacga	gcatacatgtcccatattccatg	gcatacatgtcccatattccatggaatttcccataaacatgggactgttatacga	AAGE02019501.1|:AaegL3:AAGE02019501.1:1:9797:1:4474..4529:+
AAGE02011897.1|:AaegL3:AAGE02011897.1:1:65096:1_22877	42129	93	93	0	0	yes	None	bdi-miR7750-5p				ttctgaataagcacagcggaaga	atccgctgtgcttatgccgcgca	atccgctgtgcttatgccgcgcagattgtgacgtcactatttgttctgaataagcacagcggaaga	AAGE02011897.1|:AaegL3:AAGE02011897.1:1:65096:1:25784..25850:+
AAGE02026177.1|:AaegL3:AAGE02026177.1:1:19791:1_43335	42099	93	93	0	0	yes	None	bdi-miR7750-5p				ttctgaataagcacagcggaaga	atccgctgtgtttatgccgcgca	atccgctgtgtttatgccgcgcagattgtgacgtcactatttgttctgaataagcacagcggaaga	AAGE02026177.1|:AaegL3:AAGE02026177.1:1:19791:1:4468..4534:+
AAGE02005764.1|:AaegL3:AAGE02005764.1:1:36472:1_11391	42040	93	93	0	0	yes	None	bdi-miR7750-5p				ttctgaataagcacagcggaaga	atccgctgtgcttatgccgcgca	atccgctgtgcttatgccgcgcagattgtgacgtcactatttgttctgaataagcacagcggaaga	AAGE02005764.1|:AaegL3:AAGE02005764.1:1:36472:1:14913..14979:+
AAGE02002971.1|:AaegL3:AAGE02002971.1:1:41981:1_7560	45.8	91	87	0	4	yes	None	None				ttgatcggttaacatctttttccct	gcaaaggtgctgtccggtct	ttgatcggttaacatctttttccctcagcgcagaggcaaaggtgctgtccggtct	AAGE02002971.1|:AaegL3:AAGE02002971.1:1:41981:1:9283..9338:+
AAGE02022314.1|:AaegL3:AAGE02022314.1:1:88675:1_39276	42	90	70	0	20	no	None	None				tagaacctggtagaattcggca	cggatttgtcctcgtttcgggt	cggatttgtcctcgtttcgggtgcgttttttatttgcgttcgacttgcatcgtagaacctggtagaattcggca	AAGE02022314.1|:AaegL3:AAGE02022314.1:1:88675:1:63024..63098:-
AAGE02006252.1|:AaegL3:AAGE02006252.1:1:76066:1_12111	42217	87	62	23	2	yes	None	None				tacagtgtagatcaagatggg	tcttgagctacactctacttg	tcttgagctacactctacttgtcaagtcaatgttgaaaaggatttagtcaacactggattgataagtacagtgtagatcaagatggg	AAGE02006252.1|:AaegL3:AAGE02006252.1:1:76066:1:72343..72430:+
AAGE02022538.1|:AaegL3:AAGE02022538.1:1:23671:1_39562	42217	87	62	23	2	yes	None	None				tacagtgtagatcaagatggg	tcttgagctacactctacttg	tcttgagctacactctacttgtcaagtcaatgttgaaaaggatttagtcaacactggattgataagtacagtgtagatcaagatggg	AAGE02022538.1|:AaegL3:AAGE02022538.1:1:23671:1:19613..19700:-
AAGE02030937.1|:AaegL3:AAGE02030937.1:1:10174:1_47112	32.5	83	81	0	2	no	None	gra-miR8653b				ttcaaactggattgtccactt	tttgttcagtgtagtttact	tttgttcagtgtagtttactgaggaatcttcattatctttattattatcttcaaactggattgtccactt	AAGE02030937.1|:AaegL3:AAGE02030937.1:1:10174:1:6017..6087:-
AAGE02030937.1|:AaegL3:AAGE02030937.1:1:10174:1_47133	37.7	80	35	25	20	no	None	atr-miR8599				acaaaatgcggttgttgaggc	tctggacaatgaagtgtagtc	tctggacaatgaagtgtagtcaggacaagtaggtgacttggagaggaaccaagcgatggaagacaaaatgcggttgttgaggc	AAGE02030937.1|:AaegL3:AAGE02030937.1:1:10174:1:8216..8299:-
AAGE02006324.1|:AaegL3:AAGE02006324.1:1:127824:1_12270	5	78	78	0	0	yes	None	osa-miR7695-3p				ccgtgatgtcttttggcggctgct	cagcccccaaaacacatcacaccc	ccgtgatgtcttttggcggctgcttttctcaagtgcttcttcaaagctcaatgaactcagaaaaagcagcccccaaaacacatcacaccc	AAGE02006324.1|:AaegL3:AAGE02006324.1:1:127824:1:6864..6954:+
AAGE02003209.1|:AaegL3:AAGE02003209.1:1:124345:1_7805	42006	78	78	0	0	yes	None	None				ccgcgctgaagacaccgactcg	tgttggtatcttcagagcactt	tgttggtatcttcagagcacttattctttggactgcgatgaataaccgcgctgaagacaccgactcg	AAGE02003209.1|:AaegL3:AAGE02003209.1:1:124345:1:5527..5594:+
AAGE02016797.1|:AaegL3:AAGE02016797.1:1:101629:1_31304	2	78	78	0	0	yes	None	None				ccgcgctgaagacaccgactcg	aatcatgttggtatcttcagagcactt	aatcatgttggtatcttcagagcacttattctttggactgcgatgaataaccgcgctgaagacaccgactcg	AAGE02016797.1|:AaegL3:AAGE02016797.1:1:101629:1:88947..89019:-
AAGE02003865.1|:AaegL3:AAGE02003865.1:1:40419:1_8734	42156	78	78	0	0	yes	None	None				tttcgagtgactcggagttggtt	aaaacccgagcgactcgaagta	tttcgagtgactcggagttggttggactcggctcaatgaacaaaaaaacccgagcgactcgaagta	AAGE02003865.1|:AaegL3:AAGE02003865.1:1:40419:1:16592..16658:+
AAGE02019520.1|:AaegL3:AAGE02019520.1:1:93113:1_36062	0.4	78	78	0	0	no	None	bdi-miR7731-5p				ttccaaatgccgtcggaggct	cctcgatgtggtttggtggg	cctcgatgtggtttggtgggactctattccgttccaaatgccgtcggaggct	AAGE02019520.1|:AaegL3:AAGE02019520.1:1:93113:1:9071..9123:-
AAGE02002333.1|:AaegL3:AAGE02002333.1:1:174237:1_6959	0.4	78	78	0	0	no	None	bdi-miR7731-5p				ttccaaatgccgtcggaggct	cctcgatgtggtttggtggg	cctcgatgtggtttggtgggactctattccgttccaaatgccgtcggaggct	AAGE02002333.1|:AaegL3:AAGE02002333.1:1:174237:1:165783..165835:+
AAGE02009558.1|:AaegL3:AAGE02009558.1:1:113702:1_17666	39.9	74	71	0	3	yes	None	gma-miR9737				ctgtggctctctaactcgata	atcgagtaagagagagttgac	ctgtggctctctaactcgatatcgagatacgaaacatcgagtaagagagagttgac	AAGE02009558.1|:AaegL3:AAGE02009558.1:1:113702:1:30539..30595:+
AAGE02029677.1|:AaegL3:AAGE02029677.1:1:152952:1_46229	42037	70	57	13	0	yes	None	None				ttctaccagaatcctgagcag	gagcaggattctctcagaatc	ttctaccagaatcctgagcaggattctctcagaatcctgaacaggactctctcagaatcctgagcaggattctctcagaatc	AAGE02029677.1|:AaegL3:AAGE02029677.1:1:152952:1:105292..105374:-
AAGE02030937.1|:AaegL3:AAGE02030937.1:1:10174:1_47063	42040	69	69	0	0	yes	None	stu-miR8014-5p				cttgtttcgcctggataagct	cttattcagctaaaattctg	cttattcagctaaaattctgtttatacagccttgtttcgcctggataagct	AAGE02030937.1|:AaegL3:AAGE02030937.1:1:10174:1:8744..8795:+
AAGE02024766.1|:AaegL3:AAGE02024766.1:1:51630:1_42098	42064	61	59	0	2	yes	None	None				tacagtgtagatcaagatggg	tcttgagctacactctacttg	tcttgagctacactctacttgccaagtcaatgttgaaagggatgtagtcaacatgggattgataactacagtgtagatcaagatggg	AAGE02024766.1|:AaegL3:AAGE02024766.1:1:51630:1:35227..35314:-
AAGE02025459.1|:AaegL3:AAGE02025459.1:1:38975:1_42677	5	59	59	0	0	yes	None	gma-miR1534				aattttggaaaataggttgtcg	acaaaatattctccaaaatcgc	aattttggaaaataggttgtcggttttgtactgatatccgacaaaatattctccaaaatcgc	AAGE02025459.1|:AaegL3:AAGE02025459.1:1:38975:1:21849..21911:-
AAGE02008130.1|:AaegL3:AAGE02008130.1:1:41437:1_14990	42126	59	59	0	0	yes	None	gma-miR4392				tctgcgaaagtcatatcatcg	gtgatatacattttgcaagagt	gtgatatacattttgcaagagttaataaatttaatacaaaactctgcgaaagtcatatcatcg	AAGE02008130.1|:AaegL3:AAGE02008130.1:1:41437:1:16853..16916:-
AAGE02029677.1|:AaegL3:AAGE02029677.1:1:152952:1_46230	42037	57	57	0	0	yes	None	None				ttctaccagaatcctgagcag	gagcaggattctaccagaatc	gagcaggattctaccagaatcctgagcaggattctacaagaatcctgagcaggattctaccagaatcctgagcag	AAGE02029677.1|:AaegL3:AAGE02029677.1:1:152952:1:105353..105428:-
AAGE02008874.1|:AaegL3:AAGE02008874.1:1:241921:1_16895	42172	56	54	0	2	no	None	osa-miR5795				ctgtcgagccggttgaaccac	ttttcgttcccattcgtagtg	ctgtcgagccggttgaaccaccaagccccccatgtaaataagttccatacagtagcaggtaatgtttttcgttcccattcgtagtg	AAGE02008874.1|:AaegL3:AAGE02008874.1:1:241921:1:7054..7140:-
AAGE02002711.1|:AaegL3:AAGE02002711.1:1:242913:1_7319	42186	56	56	0	0	yes	None	None				tcgaactgctgttagatcccag	gggatgtgacagctgtccaaac	gggatgtgacagctgtccaaacatttgtttgactatcgtaatttacttagagttaacaaatgttcgaactgctgttagatcccag	AAGE02002711.1|:AaegL3:AAGE02002711.1:1:242913:1:142606..142691:+
AAGE02020257.1|:AaegL3:AAGE02020257.1:1:78258:1_36737	42064	54	54	0	0	yes	None	None				gacggagacaacaacaagaacgga	cgtttttgttttgtctcgtgtccc	cgtttttgttttgtctcgtgtcccccgcaacagctgatgggagcggagctcctgccaaacaaggcgacggagacaacaacaagaacgga	AAGE02020257.1|:AaegL3:AAGE02020257.1:1:78258:1:10148..10237:+
AAGE02012863.1|:AaegL3:AAGE02012863.1:1:45838:1_23966	42064	54	54	0	0	no	None	osa-miR5510				tggctgatagggcctgagcct	gtggaggccccttcgtcagc	gtggaggccccttcgtcagcaatcccagctggtgctggctgatagggcctgagcct	AAGE02012863.1|:AaegL3:AAGE02012863.1:1:45838:1:22814..22870:-
AAGE02021419.1|:AaegL3:AAGE02021419.1:1:52783:1_38208	42215	51	49	0	2	yes	None	aau-miR319				ttggactggcatgcgtttatgg	ataaacgcataattgtcccatg	ataaacgcataattgtcccatgtgaatagaaaatccagcaaacattggactggcatgcgtttatgg	AAGE02021419.1|:AaegL3:AAGE02021419.1:1:52783:1:3269..3335:-
AAGE02001496.1|:AaegL3:AAGE02001496.1:1:28471:1_5512	42185	51	49	0	2	yes	None	aau-miR319				ttggactggcatgcgtttatgg	ataaacgcataattgtcccatg	ataaacgcataattgtcccatgtgaatagaaaatccagccacattggactggcatgcgtttatgg	AAGE02001496.1|:AaegL3:AAGE02001496.1:1:28471:1:26665..26730:-
AAGE02023997.1|:AaegL3:AAGE02023997.1:1:42307:1_40952	19	51	49	0	2	no	None	gma-miR482c-5p				ttttgtggcgattttgaatact	attttcaaaaccggcataaag	attttcaaaaccggcataaagtccaatgcattttaaataagtaaatcttggtttttgtggcgattttgaatact	AAGE02023997.1|:AaegL3:AAGE02023997.1:1:42307:1:9283..9357:-
AAGE02023995.1|:AaegL3:AAGE02023995.1:1:35573:1_40950	42138	51	49	0	2	no	None	gma-miR482c-5p				ttttgtggcgattttgaatact	attttcaaaaccggcataaag	attttcaaaaccggcataaagtccaatgcattttaaataagtaaatctcggtttttgtggcgattttgaatact	AAGE02023995.1|:AaegL3:AAGE02023995.1:1:35573:1:11842..11916:-
AAGE02004888.1|:AaegL3:AAGE02004888.1:1:224194:1_10227	42036	51	51	0	0	yes	None	None				acttggcagtcgtcgatgaattg	attcattgaatctgtcagctga	attcattgaatctgtcagctgatgatcacattgtatcacttggcagtcgtcgatgaattg	AAGE02004888.1|:AaegL3:AAGE02004888.1:1:224194:1:216527..216587:+
AAGE02005873.1|:AaegL3:AAGE02005873.1:1:135238:1_11560	31	51	47	0	4	yes	None	sly-miR9476-3p				caaaagatctggctacactga	agtgatgtcagatcttttgtc	agtgatgtcagatcttttgtcggaatagaagcagattcctccttctattcagacaaaagatctggctacactga	AAGE02005873.1|:AaegL3:AAGE02005873.1:1:135238:1:106835..106909:-
AAGE02020863.1|:AaegL3:AAGE02020863.1:1:28793:1_37397	0.9	48	46	0	2	no	None	mtr-miR5298d				cggagatggttctgatggccc	cttggtcagacggtcttgggc	cggagatggttctgatggcccggttgtaagtgggtcccagggtcttggtcagacggtcttgggc	AAGE02020863.1|:AaegL3:AAGE02020863.1:1:28793:1:5247..5311:-
AAGE02010775.1|:AaegL3:AAGE02010775.1:1:144263:1_20228	42029	47	15	7	25	yes	None	None				ttccgaagttgggtgtctcgc	caagataccctacttcggaagt	caagataccctacttcggaagtagggcgcattagagcgcatccggatgcgaatcgaatgcaccacttccgaagttgggtgtctcgc	AAGE02010775.1|:AaegL3:AAGE02010775.1:1:144263:1:116445..116531:-
AAGE02034651.1|:AaegL3:AAGE02034651.1:1:7096:1_48101	42156	45	45	0	0	yes	None	None				tttcgccttttactgttagacag	gttcagcatagaaggtaagca	gttcagcatagaaggtaagcacttccgcttcctccagtgtttcgccttttactgttagacag	AAGE02034651.1|:AaegL3:AAGE02034651.1:1:7096:1:6001..6063:+
AAGE02012844.1|:AaegL3:AAGE02012844.1:1:75799:1_23891	42064	45	45	0	0	yes	None	None				tttcgccttttactgttagacag	gttcagcatagaaggtaagca	gttcagcatagaaggtaagcacttccacttcctccagtgtttcgccttttactgttagacag	AAGE02012844.1|:AaegL3:AAGE02012844.1:1:75799:1:34804..34866:+
AAGE02003560.1|:AaegL3:AAGE02003560.1:1:50593:1_8287	42036	45	45	0	0	yes	None	None				tttcgccttttactgttagacag	gttcagcatagaaggtaagca	gttcagcatagaaggtaagcacttccacttcctccagtgtttcgccttttactgttagacag	AAGE02003560.1|:AaegL3:AAGE02003560.1:1:50593:1:50513..50575:+
AAGE02000678.1|:AaegL3:AAGE02000678.1:1:154986:1_2984	42036	42	42	0	0	yes	None	None				tttccgcaagtaaaagtgacag	gtcacttttacttgcgggataa	gtcacttttacttgcgggataataaatcagtacatttttccgcaagtaaaagtgacag	AAGE02000678.1|:AaegL3:AAGE02000678.1:1:154986:1:133258..133316:-
AAGE02023774.1|:AaegL3:AAGE02023774.1:1:183466:1_40796	0.1	42	42	0	0	yes	None	None				taaagagtttctgaagagatt	tcttatcagaaattctttcag	taaagagtttctgaagagattctatcaggagtgtcagcaggaatcttatcagaaattctttcag	AAGE02023774.1|:AaegL3:AAGE02023774.1:1:183466:1:98495..98559:+
AAGE02022020.1|:AaegL3:AAGE02022020.1:1:48730:1_39040	42158	40	40	0	0	yes	None	bdi-miR7720-5p				tcgaaattgatttgcttggtg	ctttgaaaatatatttccgacc	tcgaaattgatttgcttggtgggaaatttttccttctttgaaaatatatttccgacc	AAGE02022020.1|:AaegL3:AAGE02022020.1:1:48730:1:42664..42721:+
AAGE02016950.1|:AaegL3:AAGE02016950.1:1:81570:1_31400	42251	39	39	0	0	yes	None	gma-miR5767				aggaggacctgataatatgcc	catattaacagatcctccgcc	aggaggacctgataatatgccgaaacatattaacagatcctccgcc	AAGE02016950.1|:AaegL3:AAGE02016950.1:1:81570:1:64050..64096:+
AAGE02001139.1|:AaegL3:AAGE02001139.1:1:67086:1_3874	0.4	39	39	0	0	yes	None	None				tagggtgccactcgactggac	acagtagttcagcactcttga	acagtagttcagcactcttgagaatgcgtggtttgttgactctagggtgccactcgactggac	AAGE02001139.1|:AaegL3:AAGE02001139.1:1:67086:1:22343..22406:-
AAGE02012517.1|:AaegL3:AAGE02012517.1:1:281627:1_23598	42254	38	26	0	12	no	None	None				gaggagaatacgccagcgggc	cctgcgtgctctagaaagcct	gaggagaatacgccagcgggccaccaacacaccaaaagcattctcaatagtcctgcgtgctctagaaagcct	AAGE02012517.1|:AaegL3:AAGE02012517.1:1:281627:1:268888..268960:+
AAGE02008394.1|:AaegL3:AAGE02008394.1:1:126930:1_15424	42254	38	26	0	12	no	None	None				gaggagaatacgccagcgggc	cctgcgtgctctagaaagcct	gaggagaatacgccagcgggccaccaacacaccaaaagcattctcaatagtcctgcgtgctctagaaagcct	AAGE02008394.1|:AaegL3:AAGE02008394.1:1:126930:1:81882..81954:+
AAGE02032136.1|:AaegL3:AAGE02032136.1:1:17086:1_47422	42099	38	38	0	0	yes	None	cre-miR919.2				tctcaggaaaagctaggagct	ctaggagcttttctctggaaa	ctaggagcttttctctggaaaagctaggagcttttctcaggaaaagctaggagct	AAGE02032136.1|:AaegL3:AAGE02032136.1:1:17086:1:1184..1239:-
AAGE02007121.1|:AaegL3:AAGE02007121.1:1:156884:1_13578	42007	38	33	0	5	yes	None	dev-miR-D24-3p				tttggcttccagtcgctggcg	cagaatgaggtcttcgagata	cagaatgaggtcttcgagataacagaatacttgttcattttccttgtatttggcttccagtcgctggcg	AAGE02007121.1|:AaegL3:AAGE02007121.1:1:156884:1:124822..124891:-
AAGE02007434.1|:AaegL3:AAGE02007434.1:1:44843:1_14088	0.8	37	37	0	0	yes	None	None				ctgagagaattctaacgagaa	ctgaccagaattctgaaagga	ctgagagaattctaacgagaatcctgagaggattctgaccagaattctgaaagga	AAGE02007434.1|:AaegL3:AAGE02007434.1:1:44843:1:14478..14533:+
AAGE02006950.1|:AaegL3:AAGE02006950.1:1:177212:1_13322	42263	36	34	0	2	no	None	aau-miR172				cgagaatctccgaggtagaac	ttgaaccggagtataaacgct	ttgaaccggagtataaacgcttgtatccgaacatacgttaaaaccgaccagcgtttgtgggatacgagaatctccgaggtagaac	AAGE02006950.1|:AaegL3:AAGE02006950.1:1:177212:1:123571..123656:-
AAGE02008168.1|:AaegL3:AAGE02008168.1:1:154716:1_15034	2	36	36	0	0	yes	None	None				ccaatcgatcaagttttcagct	ctgaaagtttgatcgattggtc	ctgaaagtttgatcgattggtcaccaccagtctgtgaccaatcgatcaagttttcagct	AAGE02008168.1|:AaegL3:AAGE02008168.1:1:154716:1:147779..147838:+
AAGE02011419.1|:AaegL3:AAGE02011419.1:1:47788:1_21544	0.8	33	31	2	0	yes	None	None				tcttcagaaattctgccgggg	ccgggtatttctttcagaatttg	ccgggtatttctttcagaatttgtttcagaaaactttccagggatatcttcagaaattctgccgggg	AAGE02011419.1|:AaegL3:AAGE02011419.1:1:47788:1:4831..4898:-
AAGE02024413.1|:AaegL3:AAGE02024413.1:1:311180:1_41510	0.8	33	31	2	0	yes	None	None				tcttcagaaattctgccgggg	ccgggtatttctttcagaatttg	ccgggtatttctttcagaatttgtttcagaaaactttccagggatatcttcagaaattctgccgggg	AAGE02024413.1|:AaegL3:AAGE02024413.1:1:311180:1:179836..179903:-
AAGE02007101.1|:AaegL3:AAGE02007101.1:1:295899:1_13533	42065	30	30	0	0	yes	None	gra-miR8738a				gttaactttgctgtagagcat	gaaactgttattgtcagaccaaacag	gttaactttgctgtagagcatttgcagctcaacatgcaaatgaaactgttattgtcagaccaaacag	AAGE02007101.1|:AaegL3:AAGE02007101.1:1:295899:1:214162..214229:-
AAGE02020038.1|:AaegL3:AAGE02020038.1:1:207296:1_36487	0.4	30	30	0	0	yes	None	osa-miR2121a				caaacggaatcagaatttgcat	ggacaatttagatcccgcaattt	ggacaatttagatcccgcaattttcaaacggaatcagaatttgcat	AAGE02020038.1|:AaegL3:AAGE02020038.1:1:207296:1:125304..125350:+
AAGE02007642.1|:AaegL3:AAGE02007642.1:1:238825:1_14354	42139	29	27	0	2	yes	None	None				cgtgatcgcctttatgctgat	tcagcataaatgcgttcatcgcccgggt	tcagcataaatgcgttcatcgcccgggtggcgtgatcgcctttatgctgat	AAGE02007642.1|:AaegL3:AAGE02007642.1:1:238825:1:26406..26457:+
AAGE02019174.1|:AaegL3:AAGE02019174.1:1:190519:1_35435	42078	29	27	0	2	yes	None	None				cgtgatcgcctttatgctgat	tcagcataaatgcgttcatcgcccgggt	tcagcataaatgcgttcatcgcccgggtggcgtgatcgcctttatgctgat	AAGE02019174.1|:AaegL3:AAGE02019174.1:1:190519:1:110993..111044:-
AAGE02003502.1|:AaegL3:AAGE02003502.1:1:175425:1_8184	42251	29	29	0	0	yes	None	bdi-miR9498				aaccgtcacggctgccaacgc	tctggccaagctacgtcccgctttc	tctggccaagctacgtcccgctttcgtgaaaccatacggaaccgtcacggctgccaacgc	AAGE02003502.1|:AaegL3:AAGE02003502.1:1:175425:1:157331..157391:-
AAGE02011617.1|:AaegL3:AAGE02011617.1:1:45358:1_21673	42142	27	23	0	4	yes	None	esi-miR3461-3p				accgacctcagcagaaatcggat	cgatttctgttgtggtcggttt	cgatttctgttgtggtcggtttgaaccaaggactaggttttgaacatttttaaaccgacctcagcagaaatcggat	AAGE02011617.1|:AaegL3:AAGE02011617.1:1:45358:1:27137..27213:+
AAGE02018705.1|:AaegL3:AAGE02018705.1:1:13370:1_34614	42036	27	27	0	0	yes	None	None				gatccgcttagtttgaaactg	gtgcgctccgctgatcag	gatccgcttagtttgaaactgcatccgattatgtgcgttccgttcaatcgtcggaagcagtgcgctccgctgatcag	AAGE02018705.1|:AaegL3:AAGE02018705.1:1:13370:1:12588..12665:+
AAGE02003548.1|:AaegL3:AAGE02003548.1:1:114384:1_8280	0.8	27	27	0	0	no	None	hvu-miR6192				gaggagagcaacaagcgttcggcc	ccgccgcgcagatcgcccactcgttca	gaggagagcaacaagcgttcggccaaggctcagctggccgccgcgcagatcgcccactcgttca	AAGE02003548.1|:AaegL3:AAGE02003548.1:1:114384:1:112472..112536:+
AAGE02016491.1|:AaegL3:AAGE02016491.1:1:83375:1_30218	42068	26	26	0	0	yes	None	osa-miR5792				aatgacagatgggacctttggc	caaaggtcccatgtgcaattt	caaaggtcccatgtgcaattttgtaaacaaaaatcgaaaatgacagatgggacctttggc	AAGE02016491.1|:AaegL3:AAGE02016491.1:1:83375:1:10870..10930:-
AAGE02024626.1|:AaegL3:AAGE02024626.1:1:2171:1_41799	42068	26	26	0	0	yes	None	osa-miR5792				aatgacagatgggacctttggc	caaaggtcccatgtgcaattt	caaaggtcccatgtgcaattttgtaaacaaaaatcgaaaatgacagatgggacctttggc	AAGE02024626.1|:AaegL3:AAGE02024626.1:1:2171:1:1801..1861:+
AAGE02009953.1|:AaegL3:AAGE02009953.1:1:55522:1_18160	42068	26	26	0	0	yes	None	osa-miR5792				aatgacagatgggacctttggc	caaaggtcccatgtgcaattt	caaaggtcccatgtgcaattttgtaaacaaaaatcgaaaatgacagatgggacctttggc	AAGE02009953.1|:AaegL3:AAGE02009953.1:1:55522:1:13402..13462:-
AAGE02001241.1|:AaegL3:AAGE02001241.1:1:258976:1_4201	42068	26	26	0	0	yes	None	osa-miR5792				aatgacagatgggacctttggc	caaaggtcccatgtgcaattt	caaaggtcccatgtgcaattttgtaaacaaaaatcgaaaatgacagatgggacctttggc	AAGE02001241.1|:AaegL3:AAGE02001241.1:1:258976:1:97387..97447:+
AAGE02007595.1|:AaegL3:AAGE02007595.1:1:15386:1_14314	42217	26	26	0	0	yes	None	None				ccggcttgggacaccggatgct	ttcttatggagtcgcaggagggcg	ccggcttgggacaccggatgctgctgatgcagttcttatggagtcgcaggagggcg	AAGE02007595.1|:AaegL3:AAGE02007595.1:1:15386:1:11897..11953:+
AAGE02014415.1|:AaegL3:AAGE02014415.1:1:226327:1_27262	1	26	26	0	0	yes	None	None				tgattggcactggtgaacgac	ctttgaccactgccaatcact	ctttgaccactgccaatcacttcgggatgtgattggcactggtgaacgac	AAGE02014415.1|:AaegL3:AAGE02014415.1:1:226327:1:55555..55605:-
AAGE02008704.1|:AaegL3:AAGE02008704.1:1:125703:1_16189	0.8	26	26	0	0	yes	None	None				atatcgacttgaccctagcct	gctagggtcaagtgggattt	gctagggtcaagtgggatttgcaaaaaagctttggttaaatcgattgttgttaaatatcgacttgaccctagcct	AAGE02008704.1|:AaegL3:AAGE02008704.1:1:125703:1:79999..80074:+
AAGE02006950.1|:AaegL3:AAGE02006950.1:1:177212:1_13317	0.8	26	26	0	0	yes	None	None				atatcgacttgaccctagcct	gctagggtcaagtgggatctg	gctagggtcaagtgggatctgcaaaaaatctttggttaaatcgattgttgttaaatatcgacttgaccctagcct	AAGE02006950.1|:AaegL3:AAGE02006950.1:1:177212:1:125310..125385:+
AAGE02012072.1|:AaegL3:AAGE02012072.1:1:40107:1_23071	0.5	26	26	0	0	yes	None	None				atatcgacttgaccctagcct	gctagggtcaagcgggatct	gctagggtcaagcgggatctgcaaaaaagctttggttaaatcgattgttgttaaatatcgacttgaccctagcct	AAGE02012072.1|:AaegL3:AAGE02012072.1:1:40107:1:9678..9753:+
AAGE02009478.1|:AaegL3:AAGE02009478.1:1:184529:1_17533	0.5	26	26	0	0	yes	None	None				atatcgacttgaccctagcct	gctagggtcaagtgggatctg	gctagggtcaagtgggatctgcaaaaaagctttggttaaatcgattgttgttaaatatcgacttgaccctagcct	AAGE02009478.1|:AaegL3:AAGE02009478.1:1:184529:1:5993..6068:+
AAGE02018427.1|:AaegL3:AAGE02018427.1:1:102636:1_33594	0.5	26	26	0	0	yes	None	None				atatcgacttgaccctagcct	gctagggtcaagtgggatctg	gctagggtcaagtgggatctgcaaaaaagctttggttaaatcgattgttgttaaatatcgacttgaccctagcct	AAGE02018427.1|:AaegL3:AAGE02018427.1:1:102636:1:92069..92144:-
AAGE02002073.1|:AaegL3:AAGE02002073.1:1:268982:1_6407	42129	25	25	0	0	yes	None	ppe-miR6290				agaatgagtgctctgaagaca	tcttcgggggacttattattt	tcttcgggggacttattatttgtaaatcagagaatgagtgctctgaagaca	AAGE02002073.1|:AaegL3:AAGE02002073.1:1:268982:1:6901..6952:+
AAGE02007185.1|:AaegL3:AAGE02007185.1:1:141639:1_13770	42006	25	25	0	0	yes	None	None				attctcgattgttaccgtggct	ccacggtaacaatagagaatcg	attctcgattgttaccgtggctggagttatgcgaagagccacggtaacaatagagaatcg	AAGE02007185.1|:AaegL3:AAGE02007185.1:1:141639:1:28655..28715:+
AAGE02009225.1|:AaegL3:AAGE02009225.1:1:33225:1_17313	42036	24	24	0	0	yes	None	None				agtcttgattgtactcttggat	ccaagagtacaatcaagtattc	agtcttgattgtactcttggatggaacgtttgatccaagagtacaatcaagtattc	AAGE02009225.1|:AaegL3:AAGE02009225.1:1:33225:1:8713..8769:-

## Sheet: 4. 1st selection
miRDeep2.id	miRDeep2.score	total.read.count	mature.read.count	loop.read.count	star.read.count	significant.randfold.p.value	miRBase.miRNA	example.miRBase.miRNA.with.the.same.seed	name.miesen.mature	name.miesen.star	References	consensts.mature.sequence	consensus.star.sequence	consensts.precursor.sequence	precursor.coordinate
AAGE02008459.1|:AaegL3:AAGE02008459.1:1:34536:1_15557	6457.6	12671	12413	0	258	no	None	bmo-miR-2805	aae-miR-new19-1 -3p	aae-miR-new19-1-5p	Hu et al	ttcctgacttatacgcttacct	(g)taagtagataaatcagaaaga	gtaagtagataaatcagaaagacgtttatatcgtttcttcctgacttatacgcttacct	AAGE02008459.1|:AaegL3:AAGE02008459.1:1:34536:1:21028..21087:+
AAGE02008458.1|:AaegL3:AAGE02008458.1:1:6634:1_15555	6457.6	12671	12413	0	258	no	None	bmo-miR-2805	aae-miR-new19-2 3p	aae-miR-new19-2-5p	Hu et al	ttcctgacttatacgcttacct	(g)taagtagataaatcagaaaga	gtaagtagataaatcagaaagacgtttttatcgtttcttcctgacttatacgcttacct	AAGE02008458.1|:AaegL3:AAGE02008458.1:1:6634:1:2371..2430:+
AAGE02033757.1|:AaegL3:AAGE02033757.1:1:11822:1_47898	6323.3	12401	10498	0	1903	yes	None	None	miR-H113-3p	miR-H113-5p	Akbari et al	tttaccatttcaagatgaccta	ggtcgtcttgaaatggtaaaga	ggtcgtcttgaaatggtaaagagtgtcaatcatcgtctttaccatttcaagatgaccta	AAGE02033757.1|:AaegL3:AAGE02033757.1:1:11822:1:9187..9246:+
AAGE02033757.1|:AaegL3:AAGE02033757.1:1:11822:1_47894	6321.9	12398	10495	0	1903	yes	None	None	miR-H114-3p	miR-H114-5p	Akbari et al	tttaccatttcaagatgaccta	ggtcgtcttgaaatggtaaaga	ggtcgtcttgaaatggtaaagagtgttgatcatcatctttaccatttcaagatgaccta	AAGE02033757.1|:AaegL3:AAGE02033757.1:1:11822:1:7735..7794:+
AAGE02010597.1|:AaegL3:AAGE02010597.1:1:55756:1_20059	5626.2	11033	10495	0	538	yes	None	None	miR-H86-3p	miR-H86-5p	Akbari et al	tttaccatttcaagatgaccta	ggttgtcttgaaatggtaaaga	ggttgtcttgaaatggtaaagagtgtcaaccatcatctttaccatttcaagatgaccta	AAGE02010597.1|:AaegL3:AAGE02010597.1:1:55756:1:11897..11956:-
AAGE02033757.1|:AaegL3:AAGE02033757.1:1:11822:1_47899	1676.1	3286	3134	0	152	yes	None	None	miR-H134-3p	miR-H134-5p	Akbari et al	tttaccatttcaatatgaccta	ggtcgtcttgaaatgggaaaga	ggtcgtcttgaaatgggaaagagtgtcaatcatcatctttaccatttcaatatgaccta	AAGE02033757.1|:AaegL3:AAGE02033757.1:1:11822:1:10439..10498:+
AAGE02010597.1|:AaegL3:AAGE02010597.1:1:55756:1_20062	42248	3134	3134	0	0	yes	None	None	miR-H64-3p	no reads	Akbari et al	tttaccatttcaatatgaccta	ggtcgtattgaaatggtaaaga	ggtcgtattgaaatggtaaagagtgtcaatcatcatctttaccatttcaatatgaccta	AAGE02010597.1|:AaegL3:AAGE02010597.1:1:55756:1:13137..13196:-
AAGE02010871.1|:AaegL3:AAGE02010871.1:1:5361:1_20742	1152.6	2252	918	0	1334	yes	None	gga-miR-1762	miR-H115-3p	miR-H115-5p	Akbari et al	agcaggagtgaatgcatgagtt	ttcatgcattcacttctgctg	agcaggagtgaatgcatgagtttggcatttgaaactaattcatgcattcacttctgctg	AAGE02010871.1|:AaegL3:AAGE02010871.1:1:5361:1:4706..4765:+
AAGE02016551.1|:AaegL3:AAGE02016551.1:1:83537:1_30439	1152.6	2252	918	0	1334	yes	None	gga-miR-1762	miR-H85-3p	miR-H85-5p	Akbari et al	agcaggagtgaatgcatgagtt	ttcatgcattcacttctgctg	agcaggagtgaatgcatgagtttggcatttgaaactaattcatgcattcacttctgctg	AAGE02016551.1|:AaegL3:AAGE02016551.1:1:83537:1:63436..63495:-
AAGE02021646.1|:AaegL3:AAGE02021646.1:1:25731:1_38575	401.9	780	778	0	2	yes	None	aga-miR-927	aae-miR-H-73-5p	aae-miR-H-73-3p	Akbari et al	attagaatgtggaatctgttttt	aaaagttttcatattcttgcgg(t)	attagaatgtggaatctgtttttgtacatcaagtgttacgaaacgaagcaaaaaagttttcatattcttgcggt	AAGE02021646.1|:AaegL3:AAGE02021646.1:1:25731:1:21519..21593:-
AAGE02003460.1|:AaegL3:AAGE02003460.1:1:62742:1_8113	85.9	167	155	0	12	yes	None	None	aae-miR-new9-3p	aae-miR-new9-5p	Hu et al	cacaaggccggattgatcaaga	cggtcaatccggaactgttggct	cggtcaatccggaactgttggctcggcacaaaagcgaccacaaggccggattgatcaaga	AAGE02003460.1|:AaegL3:AAGE02003460.1:1:62742:1:1389..1449:+
AAGE02034392.1|:AaegL3:AAGE02034392.1:1:7861:1_48064	61.8	120	117	0	3	yes	None	None	aae-miR-new18-3p	aae-miR-new18-5p	Hu et al	tagtaaaccttgattttgtagc	tacagaatcgaggctcacgatg	tacagaatcgaggctcacgatgatttccaatcatagtaaaccttgattttgtagc	AAGE02034392.1|:AaegL3:AAGE02034392.1:1:7861:1:4561..4616:-
AAGE02016491.1|:AaegL3:AAGE02016491.1:1:83375:1_30215	42009	67	67	0	0	yes	None	cel-miR-4816-5p	no reads	aae-miR-H132-5p	Akbari et al	ataagtggggcaaagacacca	gtgttatcaccgcacttattc	gtgttatcaccgcacttattcagcataagatgacgaataagtggggcaaagacacca	AAGE02016491.1|:AaegL3:AAGE02016491.1:1:83375:1:72838..72895:+
AAGE02002230.1|:AaegL3:AAGE02002230.1:1:84783:1_6835	37.3	64	20	0	44	yes	None	gga-miR-7479-5p	aae-miR-new17-3p	aae-miR-new17-5p	Hu et al	tagtaagcattgattttgtagc	tacagaatcgaggcttactatga	acagaatcgaggcttactatgatttccaatcatagtaagcattgattttgtagc	AAGE02002230.1|:AaegL3:AAGE02002230.1:1:84783:1:67575..67629:-
AAGE02031677.1|:AaegL3:AAGE02031677.1:1:19818:1_47332	42088	49	32	0	17	yes	None	None	aae-miR-New5-1-3p	aae-miR-New5-1-5p	Hu et al	tatgaccgatttaatatatggct	catgtatgatttcggtcatgta	catgtatgatttcggtcatgtatgcagttgaaaataattatatgaccgatttaatatatggct	AAGE02031677.1|:AaegL3:AAGE02031677.1:1:19818:1:3844..3907:-
AAGE02020182.1|:AaegL3:AAGE02020182.1:1:32014:1_36715	42088	49	32	0	17	yes	None	None	aae-miR-New5-2-3p	aae-miR-New5-2-5p	Hu et al	tatgaccgatttaatatatggct	catgtatgatttcggtcatgta	catgtatgatttcggtcatgtatgcagttgaaaataattatatgaccgatttaatatatggct	AAGE02020182.1|:AaegL3:AAGE02020182.1:1:32014:1:21186..21249:+
AAGE02020341.1|:AaegL3:AAGE02020341.1:1:71988:1_36856	30328.9	59483	59480	0	3	yes	None	bmo-miR-2733j				cgtcatcatatgaccaaaggtcgca	tgaccaaatgtcgcatgagtgcgaaaatt	tgaccaaatgtcgcatgagtgcgaaaatttataagtaaagttctccaaaaaagtcgtcatcatatgaccaaaggtcgca	AAGE02020341.1|:AaegL3:AAGE02020341.1:1:71988:1:18256..18335:+
AAGE02020341.1|:AaegL3:AAGE02020341.1:1:71988:1_36866	42219	59480	59480	0	0	yes	None	bmo-miR-2733j				cgtcatcatatgaccaaaggtcgca	tgaccaaatgtcgcatgagtgcgaa	tgaccaaatgtcgcatgagtgcgaaagtttataagtatagttctccaaaaaagtcgtcatcatatgaccaaaggtcgca	AAGE02020341.1|:AaegL3:AAGE02020341.1:1:71988:1:43963..44042:+
AAGE02011972.1|:AaegL3:AAGE02011972.1:1:59190:1_22966	42066	4067	4067	0	0	yes	None	bmo-miR-2778a-2-5p				atttttttgactgtaattttatag	gtaaaattacgttgaaaaatcgtct	gtaaaattacgttgaaaaatcgtctccctcaaaaaatgaaacctgagactaacaggagatttttttgactgtaattttatag	AAGE02011972.1|:AaegL3:AAGE02011972.1:1:59190:1:37062..37144:-
AAGE02030013.1|:AaegL3:AAGE02030013.1:1:15643:1_46385	577.7	1134	1131	0	3	no	None	dme-miR-4952-5p				gccggatccttggtagagcct	aacagctgattttgtaaacac	aacagctgattttgtaaacacagccttgtttagtgtgtttgccggatccttggtagagcct	AAGE02030013.1|:AaegL3:AAGE02030013.1:1:15643:1:6939..7000:+
AAGE02005593.1|:AaegL3:AAGE02005593.1:1:520024:1_11156	42221	904	838	0	66	yes	None	aae-miR-2942				gattcgagcgaagtgactctcc	gagtcacttcactcgagtcgag	gattcgagcgaagtgactctccatttgatttacacgacgagtcacttcactcgagtcgag	AAGE02005593.1|:AaegL3:AAGE02005593.1:1:520024:1:290583..290643:+
AAGE02026093.1|:AaegL3:AAGE02026093.1:1:46450:1_43240	224.1	431	396	0	35	yes	None	aae-miR-2b				catcacagaattgtttttactg	tgtaaaaataattctgtaaagtt	catcacagaattgtttttactgataaggaactatgtgtaaaaataattctgtaaagtt	AAGE02026093.1|:AaegL3:AAGE02026093.1:1:46450:1:26417..26475:+
AAGE02012571.1|:AaegL3:AAGE02012571.1:1:128271:1_23705	42129	396	396	0	0	yes	None	aae-miR-2b				catcacagaattgtttttactg	gtaaacataattctgtgatgtt	catcacagaattgtttttactgataagaaactatgtgtaaacataattctgtgatgtt	AAGE02012571.1|:AaegL3:AAGE02012571.1:1:128271:1:42447..42505:-
AAGE02018704.1|:AaegL3:AAGE02018704.1:1:16573:1_34606	42068	299	299	0	0	yes	None	ame-miR-9866				ttcgagtcgagtattgtcagct	gtgacaatactccactagaacg	gtgacaatactccactagaacgaagtgactcatcgtgtaaatcaaacggggtctcacctcattcgagtcgagtattgtcagct	AAGE02018704.1|:AaegL3:AAGE02018704.1:1:16573:1:4485..4568:-
AAGE02004423.1|:AaegL3:AAGE02004423.1:1:101696:1_9523	0.4	282	282	0	0	no	None	bmo-miR-2824				aacttcaacgaagcgttcggctt	gcgtgacgccatctacaaggagtatct	gcgtgacgccatctacaaggagtatctgttcaagaacttcaacgaagcgttcggctt	AAGE02004423.1|:AaegL3:AAGE02004423.1:1:101696:1:56736..56793:+
AAGE02008252.1|:AaegL3:AAGE02008252.1:1:13041:1_15135	42009	274	274	0	0	yes	None	ame-miR-9866				ttcgagtcgagtattgtcagct	gtgacaatactccactagaacg	gtgacaatactccactagaacgaagtgactcatcgtgtaaatcaaacggggtctcacctcattcgagtcgagtattgtcagct	AAGE02008252.1|:AaegL3:AAGE02008252.1:1:13041:1:3069..3152:+
AAGE02018724.1|:AaegL3:AAGE02018724.1:1:74600:1_34625	83.1	154	152	0	2	yes	None	aae-miR-1889-3p				aacgttacaaatcgtaaggcgag	caccatatgatttgtaactgtgc	aacgttacaaatcgtaaggcgagttatatgttttttgaaactcaccatatgatttgtaactgtgc	AAGE02018724.1|:AaegL3:AAGE02018724.1:1:74600:1:1775..1840:-
AAGE02008855.1|:AaegL3:AAGE02008855.1:1:310682:1_16681	42219	135	135	0	0	yes	None	bmo-miR-274-5p				ttttgtgattaatgattggca	tcaatcattaatcatgattaa	ttttgtgattaatgattggcatttttgattaatcataatcatcaatcattaatcatgattaa	AAGE02008855.1|:AaegL3:AAGE02008855.1:1:310682:1:15663..15725:-
AAGE02001619.1|:AaegL3:AAGE02001619.1:1:118360:1_5794	42219	135	135	0	0	yes	None	bmo-miR-274-5p				ttttgtgattaatgattggca	tcaatcattaatcatgattaa	ttttgtgattaatgattggcatttttgattaatcataatcatcaatcattaatcatgattaa	AAGE02001619.1|:AaegL3:AAGE02001619.1:1:118360:1:105075..105137:+
AAGE02000927.1|:AaegL3:AAGE02000927.1:1:63582:1_3438	66.7	123	114	0	9	yes	None	dsi-miR-2581				agaagacagaactcgactgat	agccgagttctgacttctgac	agccgagttctgacttctgaccaagtatccagaagacagaactcgactgat	AAGE02000927.1|:AaegL3:AAGE02000927.1:1:63582:1:46314..46365:-
AAGE02019389.1|:AaegL3:AAGE02019389.1:1:13165:1_35864	4	112	43	69	0	yes	None	aae-bantam-5p				tcggttttcaacagtgctcgt	gagtactgttgttttcggtt	tcggttttcaacagtgctcgtagagaaaggatggttgatgattcgtcggcttgaggagtactgttgttttcggtt	AAGE02019389.1|:AaegL3:AAGE02019389.1:1:13165:1:11431..11506:+
AAGE02005884.1|:AaegL3:AAGE02005884.1:1:29813:1_11604	42219	112	43	69	0	yes	None	aae-bantam-5p				tcggttttcaacagtgctcgt	gagtgctgttgttttcggtt	tcggttttcaacagtgctcgtagagaaaggatggttgatgattcgtcggcttgaggagtgctgttgttttcggtt	AAGE02005884.1|:AaegL3:AAGE02005884.1:1:29813:1:6170..6245:+
AAGE02019390.1|:AaegL3:AAGE02019390.1:1:96208:1_35928	42219	112	43	69	0	yes	None	aae-bantam-5p				tcggttttcaacagtgctcgt	gagtgctgttgttttcggtt	tcggttttcaacagtgctcgtagagaaaggatggttgatgattcgtcggcttgaggagtgctgttgttttcggtt	AAGE02019390.1|:AaegL3:AAGE02019390.1:1:96208:1:726..801:+
AAGE02003500.1|:AaegL3:AAGE02003500.1:1:364619:1_8173	42221	93	93	0	0	yes	None	aae-miR-2942				gattcgagcgaagtgactctc	gaatcacttcactcgagtaga	gattcgagcgaagtgactctctatgtgatttacatagcgaatcacttcactcgagtaga	AAGE02003500.1|:AaegL3:AAGE02003500.1:1:364619:1:201314..201373:-
AAGE02023125.1|:AaegL3:AAGE02023125.1:1:57153:1_40353	4	86	86	0	0	yes	None	aae-miR-276-3p				gaggaactctaggaggcagcc	tcagccctgaagaaattccttgg	gaggaactctaggaggcagccttggagtcagccctgaagaaattccttgg	AAGE02023125.1|:AaegL3:AAGE02023125.1:1:57153:1:17626..17676:-
AAGE02016045.1|:AaegL3:AAGE02016045.1:1:76619:1_29260	42068	80	80	0	0	yes	None	bmo-miR-3409				tgaacaagaatgctgagaggat	cttctcagtatttttgtcaga	tgaacaagaatgctgagaggattctgaacgaaaatcttctcagtatttttgtcaga	AAGE02016045.1|:AaegL3:AAGE02016045.1:1:76619:1:24083..24139:+
AAGE02001035.1|:AaegL3:AAGE02001035.1:1:185454:1_3722	35.5	72	69	0	3	no	None	ame-miR-3801				tatcgcgagtactaaacacctc	aggttagtacgcgtcgagggc	aggttagtacgcgtcgagggcaacgggcatttaagcgcagtgttgtatcgcgagtactaaacacctc	AAGE02001035.1|:AaegL3:AAGE02001035.1:1:185454:1:156639..156706:-
AAGE02019542.1|:AaegL3:AAGE02019542.1:1:197689:1_36087	0.8	61	61	0	0	no	None	bmo-miR-2833				agagattgcaaggcaggcaggc	ttatatctgtcacgcggatttgt	ttatatctgtcacgcggatttgttgaacatcagagattgcaaggcaggcaggc	AAGE02019542.1|:AaegL3:AAGE02019542.1:1:197689:1:140357..140410:+
AAGE02004009.1|:AaegL3:AAGE02004009.1:1:431082:1_8882	42248	50	50	0	0	yes	None	ame-miR-9874				cgaatcctaccgactgcgtac	acctttatggtggtgattaatt	cgaatcctaccgactgcgtacattttatttttgtgagatgacctttatggtggtgattaatt	AAGE02004009.1|:AaegL3:AAGE02004009.1:1:431082:1:287078..287140:+
AAGE02008716.1|:AaegL3:AAGE02008716.1:1:60382:1_16351	42119	40	31	0	9	yes	None	dvi-miR-9541-3p				ttttaggaggtcaaaatcgcgt	cgcggttttggcctcctaaaac	cgcggttttggcctcctaaaaccgtgcccatggaggttttaggaggtcaaaatcgcgt	AAGE02008716.1|:AaegL3:AAGE02008716.1:1:60382:1:55909..55967:+
AAGE02004357.1|:AaegL3:AAGE02004357.1:1:82318:1_9443	5	40	40	0	0	yes	None	dme-miR-4967-5p				agcatttttacacctcaggac	ccagaagtgaaaaaatgataa	agcatttttacacctcaggacgcaagattccatcgctgcctagcgtccagaagtgaaaaaatgataa	AAGE02004357.1|:AaegL3:AAGE02004357.1:1:82318:1:13538..13605:-
AAGE02013514.1|:AaegL3:AAGE02013514.1:1:101790:1_26123	42159	40	40	0	0	yes	None	dme-miR-4967-5p				agcatttttacacctcaggac	cttgaagtaaaacaatgctaa	agcatttttacacctcaggacgtaagattgcatcgctgcctggagtcttgaagtaaaacaatgctaa	AAGE02013514.1|:AaegL3:AAGE02013514.1:1:101790:1:47451..47518:-
AAGE02000645.1|:AaegL3:AAGE02000645.1:1:113009:1_2905	5	29	29	0	0	yes	None	pxy-miR-8489a-5p				accgttacgcgcatataatttg	aattataaacacgtaacgctct	accgttacgcgcatataatttggtcatttacggcaaaatcaaatggagatggccaaattataaacacgtaacgctct	AAGE02000645.1|:AaegL3:AAGE02000645.1:1:113009:1:61583..61660:-
AAGE02002781.1|:AaegL3:AAGE02002781.1:1:98963:1_7393	42158	29	29	0	0	yes	None	pxy-miR-8489a-5p				accgttacgcgcatataatttg	aactatattatatcgctca	accgttacgcgcatataatttggccatttacggcataatccaatggaagtggccaaactatattatatcgctca	AAGE02002781.1|:AaegL3:AAGE02002781.1:1:98963:1:36328..36402:-
AAGE02000398.1|:AaegL3:AAGE02000398.1:1:38649:1_2684	0.5	23	23	0	0	no	None	ame-miR-6063				atcgatcgcatccgtctgacct	gttggatcggtgctgttca	atcgatcgcatccgtctgacctgctctcgcgtgttgctctcagcaggcccgctgtgtgttggatcggtgctgttca	AAGE02000398.1|:AaegL3:AAGE02000398.1:1:38649:1:6406..6482:+
AAGE02022680.1|:AaegL3:AAGE02022680.1:1:44923:1_39648	42099	21	21	0	0	yes	None	hme-miR-281				gctgtcatctgctatactgct	cagtatagcagatgatagcaa	cagtatagcagatgatagcaatgttgcttttgctgtcatctgctatactgct	AAGE02022680.1|:AaegL3:AAGE02022680.1:1:44923:1:2011..2063:-
AAGE02024766.1|:AaegL3:AAGE02024766.1:1:51630:1_42094	0.5	4965	4965	0	0	no	None	hsa-miR-605-5p				caaatcccggacgagcccgcc	tgggcagtttggcagtgat	caaatcccggacgagcccgccgcgatacttttttgggcagtttggcagtgat	AAGE02024766.1|:AaegL3:AAGE02024766.1:1:51630:1:33665..33717:+
AAGE02011199.1|:AaegL3:AAGE02011199.1:1:219990:1_21314	6	3791	3791	0	0	yes	None	ssa-miR-8162-3p				tcacaacgtagggcctggtcaac	tgaccaggccctacgtcgttcgt	tgaccaggccctacgtcgttcgttatttcgtctgcccctccgggaccaaattaatttcacaacgtagggcctggtcaac	AAGE02011199.1|:AaegL3:AAGE02011199.1:1:219990:1:115603..115682:-
AAGE02011199.1|:AaegL3:AAGE02011199.1:1:219990:1_21310	42036	3791	3791	0	0	no	None	ssa-miR-8162-3p				tcacaacgtagggcctggtcaac	ggagccctacgttgtgttg	tcacaacgtagggcctggtcaaccctggacgaaacattgtttgattggaggtggagccctacgttgtgttg	AAGE02011199.1|:AaegL3:AAGE02011199.1:1:219990:1:117266..117337:+
AAGE02026956.1|:AaegL3:AAGE02026956.1:1:213405:1_44129	1724.6	3390	3251	31	108	no	None	aca-miR-5412-3p				tgaaaatttgaggtttggctt	ccgatcgataaagttttcagctc	ccgatcgataaagttttcagctcaaaccgctgtctggttccccagatccgtgctcttgaaaatttgaggtttggctt	AAGE02026956.1|:AaegL3:AAGE02026956.1:1:213405:1:54515..54592:-
AAGE02011343.1|:AaegL3:AAGE02011343.1:1:102958:1_21453	42037	1969	1969	0	0	yes	None	bta-miR-2362				aactgtgatggaacctgaggc	cgaacagaaaaaatacacagtttc	cgaacagaaaaaatacacagtttctttgagttgctgcaaaattgaattaaacttacgaactgtgatggaacctgaggc	AAGE02011343.1|:AaegL3:AAGE02011343.1:1:102958:1:925..1003:+
AAGE02003010.1|:AaegL3:AAGE02003010.1:1:64807:1_7618	42221	748	744	0	4	yes	None	bbe-miR-4887-5p				ttctcgattcgaatgaagtgact	agtcacttcactcgagtcgag	ttctcgattcgaatgaagtgactcgccgtgtaaatcaaatggggagtcacttcactcgagtcgag	AAGE02003010.1|:AaegL3:AAGE02003010.1:1:64807:1:9553..9618:+
AAGE02011123.1|:AaegL3:AAGE02011123.1:1:68131:1_21247	370.6	731	729	0	2	yes	None	hco-mir-5967-3p				cttcgtgatgacaacctaca	gtttggttcatactgatgagaa	cttcgtgatgacaacctacacaagtcttcggataaccatgccgaccatcaatgtttggttcatactgatgagaa	AAGE02011123.1|:AaegL3:AAGE02011123.1:1:68131:1:26147..26221:-
AAGE02011150.1|:AaegL3:AAGE02011150.1:1:13934:1_21276	42252	550	435	0	115	yes	None	gga-miR-3064-5p				cggctgttgctgcctcaaggcgg	ctagaggcagcaacagccgct	ctagaggcagcaacagccgctcaaaatttccttgctcggctgttgctgcctcaaggcgg	AAGE02011150.1|:AaegL3:AAGE02011150.1:1:13934:1:5800..5859:-
AAGE02022394.1|:AaegL3:AAGE02022394.1:1:130827:1_39407	42252	550	435	0	115	yes	None	gga-miR-3064-5p				cggctgttgctgcctcaaggcgg	ctagaggcagcaacagccgct	ctagaggcagcaacagccgctcaaaatttccttgctcggctgttgctgcctcaaggcgg	AAGE02022394.1|:AaegL3:AAGE02022394.1:1:130827:1:15592..15651:+
AAGE02014886.1|:AaegL3:AAGE02014886.1:1:110993:1_27797	42190	550	435	0	115	yes	None	gga-miR-3064-5p				cggctgttgctgcctcaaggcgg	ctagaggcagcaacagccgct	ctagaggcagcaacagccgctcaaaatttccttgctcggctgttgctgcctcaaggcgg	AAGE02014886.1|:AaegL3:AAGE02014886.1:1:110993:1:106309..106368:+
AAGE02027243.1|:AaegL3:AAGE02027243.1:1:27634:1_44406	42190	550	435	0	115	yes	None	gga-miR-3064-5p				cggctgttgctgcctcaaggcgg	ctagaggcagcaacagccgct	ctagaggcagcaacagccgctcaaaatttccttgctcggctgttgctgcctcaaggcgg	AAGE02027243.1|:AaegL3:AAGE02027243.1:1:27634:1:16865..16924:-
AAGE02004507.1|:AaegL3:AAGE02004507.1:1:250552:1_9589	42221	544	440	0	104	yes	None	gga-miR-3064-5p				cggctgttgctgcctcaaggcgg	ctagagacaacaacagccgcc	ctagagacaacaacagccgcccaaaaattcattgcgcggctgttgctgcctcaaggcgg	AAGE02004507.1|:AaegL3:AAGE02004507.1:1:250552:1:225300..225359:-
AAGE02001679.1|:AaegL3:AAGE02001679.1:1:8346:1_6039	251.2	483	481	0	2	yes	None	gga-miR-3064-5p				cggctgttgctgcctcaaggcgg	gacatgaggcagcaacagctg	gacatgaggcagcaacagctgttcaaaatttccttgcacggctgttgctgcctcaaggcgg	AAGE02001679.1|:AaegL3:AAGE02001679.1:1:8346:1:5297..5358:+
AAGE02026318.1|:AaegL3:AAGE02026318.1:1:61702:1_43401	156.5	300	298	0	2	yes	None	efu-miR-9285				ttgacttctctgggcacacga	gattcccgatcggtccaggat	gattcccgatcggtccaggatgttttagtaatggaaatttccttgacttctctgggcacacga	AAGE02026318.1|:AaegL3:AAGE02026318.1:1:61702:1:47578..47641:+
AAGE02031482.1|:AaegL3:AAGE02031482.1:1:24830:1_47289	117.4	225	205	0	20	yes	None	hsa-miR-3133				gaaagaactttgtcgaagaca	cttcggcaaagttgtagaatt	cttcggcaaagttgtagaattgacaatttgaaagaactttgtcgaagaca	AAGE02031482.1|:AaegL3:AAGE02031482.1:1:24830:1:24482..24532:+
AAGE02005376.1|:AaegL3:AAGE02005376.1:1:55542:1_10852	112.2	213	157	0	56	yes	None	bta-miR-411c-5p				agttgatccaagtagtcttgcct	gacgagtgcttggatcatcaat	agttgatccaagtagtcttgcctttgtaagaagacgagtgcttggatcatcaat	AAGE02005376.1|:AaegL3:AAGE02005376.1:1:55542:1:50848..50902:+
AAGE02008628.1|:AaegL3:AAGE02008628.1:1:300145:1_15971	107.6	211	209	0	2	no	None	hsa-miR-6818-5p				gtgtgtgaaccgttggcggc	acgcctgatggtattgatgct	gtgtgtgaaccgttggcggcgcaacgcctgatggtattgatgct	AAGE02008628.1|:AaegL3:AAGE02008628.1:1:300145:1:180120..180164:-
AAGE02030936.1|:AaegL3:AAGE02030936.1:1:21253:1_46928	95.5	207	193	12	2	no	None	bta-miR-6120-3p				aatgttggacaactgcaaggt	tctgcagtgatcgattttctc	aatgttggacaactgcaaggtacttcaaggtttttatttcgtctttaatacagggtatctgcagtgatcgattttctc	AAGE02030936.1|:AaegL3:AAGE02030936.1:1:21253:1:18264..18342:+
AAGE02033119.1|:AaegL3:AAGE02033119.1:1:19817:1_47776	99	188	146	0	42	yes	None	cel-miR-239b-3p				tcactttttagtgacttggtc	tctggtcactaaaaagtcact	tcactttttagtgacttggtcacttttttcgatctggtcactaaaaagtcact	AAGE02033119.1|:AaegL3:AAGE02033119.1:1:19817:1:19600..19653:-
AAGE02011106.1|:AaegL3:AAGE02011106.1:1:292633:1_21235	97.9	188	146	0	42	yes	None	cel-miR-239b-3p				tcactttttagtgacttggtc	tctggtcactaaaaagtcact	tcactttttagtgacttggtcacttttttcgatctggtcactaaaaagtcact	AAGE02011106.1|:AaegL3:AAGE02011106.1:1:292633:1:97668..97721:+
AAGE02013920.1|:AaegL3:AAGE02013920.1:1:55838:1_26787	97.8	188	146	0	42	yes	None	cel-miR-239b-3p				tcactttttagtgacttggtc	tctggtcactaaaaagtcact	tcactttttagtgacttggtcacttttttcaatctggtcactaaaaagtcact	AAGE02013920.1|:AaegL3:AAGE02013920.1:1:55838:1:41263..41316:+
AAGE02019344.1|:AaegL3:AAGE02019344.1:1:109721:1_35529	100.1	187	160	0	27	yes	None	gsa-miR-10b-3p				caaatcgatcaagtcttcagct	tgaaaatttgatcgattggtc	tgaaaatttgatcgattggtcaccaccagcgagtgacaaatcgatcaagtcttcagct	AAGE02019344.1|:AaegL3:AAGE02019344.1:1:109721:1:96291..96349:+
AAGE02006620.1|:AaegL3:AAGE02006620.1:1:73527:1_12951	96.9	180	115	0	65	yes	None	hsa-miR-6866-5p				ctagaggcagcaacagccgct	ggctgttgctgcctcaaggcgg	ctagaggcagcaacagccgctcaaaatttccttgcgtggctgttgctgcctcaaggcgg	AAGE02006620.1|:AaegL3:AAGE02006620.1:1:73527:1:50307..50366:+
AAGE02005468.1|:AaegL3:AAGE02005468.1:1:68451:1_11058	96.6	180	115	0	65	yes	None	hsa-miR-6866-5p				ctagaggcagcaacagccgct	ggctgttgctgcctcaaggcgg	ctagaggcagcaacagccgctcaattttccttgcgtggctgttgctgcctcaaggcgg	AAGE02005468.1|:AaegL3:AAGE02005468.1:1:68451:1:6020..6078:-
AAGE02017069.1|:AaegL3:AAGE02017069.1:1:3959:1_31485	42160	167	162	0	5	yes	None	gsa-miR-10b-3p				caaatcgatcaagtcttcagct	aaatttgatcgattgttcacc	aaatttgatcgattgttcaccaccagcgagtgacaaatcgatcaagtcttcagct	AAGE02017069.1|:AaegL3:AAGE02017069.1:1:3959:1:3087..3142:+
AAGE02009656.1|:AaegL3:AAGE02009656.1:1:185822:1_17741	42251	158	142	0	16	yes	None	hsa-miR-553				caaacggtcgtgaacaggaact	tttcaccgaccgtttagaacg	tttcaccgaccgtttagaacgacgactgtttcaaacggtcgtgaacaggaact	AAGE02009656.1|:AaegL3:AAGE02009656.1:1:185822:1:76007..76060:+
AAGE02015462.1|:AaegL3:AAGE02015462.1:1:20733:1_28283	70.4	147	144	0	3	no	None	bta-miR-2284ab				aaaaagttggattgtggcgcc	ccgcgttgtaacaaaaaactt	aaaaagttggattgtggcgccacctatgcggacaatttacgaactatccgtttatatcagtatatggcccgcgttgtaacaaaaaactt	AAGE02015462.1|:AaegL3:AAGE02015462.1:1:20733:1:16593..16682:-
AAGE02023119.1|:AaegL3:AAGE02023119.1:1:189560:1_40347	49.2	88	86	0	2	yes	None	prd-miR-7907a-5p				cgccatatgatttgtaactct	agtcacaattcgtatggtaag	agtcacaattcgtatggtaagttacacaatttatgtaactcgccatatgatttgtaactct	AAGE02023119.1|:AaegL3:AAGE02023119.1:1:189560:1:184073..184134:+
AAGE02014937.1|:AaegL3:AAGE02014937.1:1:13654:1_27827	48.8	86	81	0	5	yes	None	mmu-miR-3089-5p				agagttcaagttgtacaactc	ctgtacaactgaaactcacgact	ctgtacaactgaaactcacgactgagtatactcacgcgagagttcaagttgtacaactc	AAGE02014937.1|:AaegL3:AAGE02014937.1:1:13654:1:4068..4127:+
AAGE02021726.1|:AaegL3:AAGE02021726.1:1:30170:1_38637	47.2	84	68	0	16	yes	None	cte-miR-2702-3p				tttcaggtcttggcttcaaatg	agaagtagcctagacctgaaagcc	agaagtagcctagacctgaaagccaacggaatctgggctttcaggtcttggcttcaaatg	AAGE02021726.1|:AaegL3:AAGE02021726.1:1:30170:1:8731..8791:+
AAGE02007859.1|:AaegL3:AAGE02007859.1:1:346238:1_14586	47.1	83	60	0	23	yes	None	mmu-miR-3089-5p				agagttcaagttgtacaactc	acttgtacagctgaaactcacgc	acttgtacagctgaaactcacgcctgagtatactcacgcaagagttcaagttgtacaactc	AAGE02007859.1|:AaegL3:AAGE02007859.1:1:346238:1:206995..207056:-
AAGE02000896.1|:AaegL3:AAGE02000896.1:1:208810:1_3335	46.6	83	81	0	2	yes	None	mmu-miR-3089-5p				agagttcaagttgtacaactc	ttgtacagttgaaactcacgag	ttgtacagttgaaactcacgagtgagtatagtatcgcgagagttcaagttgtacaactc	AAGE02000896.1|:AaegL3:AAGE02000896.1:1:208810:1:32584..32643:+
AAGE02009318.1|:AaegL3:AAGE02009318.1:1:106096:1_17421	37.2	63	61	0	2	yes	None	gga-miR-3064-5p				tggctgttgctgcctcaaggcg	gacatgaggcagcaacagctg	gacatgaggcagcaacagctgctcaaattttccttgcgtggctgttgctgcctcaaggcg	AAGE02009318.1|:AaegL3:AAGE02009318.1:1:106096:1:97902..97962:+
AAGE02026278.1|:AaegL3:AAGE02026278.1:1:106743:1_43365	37	63	61	0	2	yes	None	gga-miR-3064-5p				tggctgttgctgcctcaaggcg	gacatgaggcagcaacagctg	gacatgaggcagcaacagctgctaaaaaaattcccttgcgtggctgttgctgcctcaaggcg	AAGE02026278.1|:AaegL3:AAGE02026278.1:1:106743:1:65246..65308:+
AAGE02016333.1|:AaegL3:AAGE02016333.1:1:83081:1_29691	42186	60	35	0	25	yes	None	hco-mir-5958-3p				aatagccgcagaattactcaa	gaactcaacggcgattagctc	gaactcaacggcgattagctctcaaaaacgaaaatagccgcagaattactcaa	AAGE02016333.1|:AaegL3:AAGE02016333.1:1:83081:1:8341..8394:+
AAGE02008855.1|:AaegL3:AAGE02008855.1:1:310682:1_16563	42088	58	35	0	23	no	None	hco-mir-5958-3p				aatagccgcagaattactcaa	gaactcaacggcgattagctc	gaactcaacggcgattagctctcaaaaacgaaaatagccgcagaattactcaa	AAGE02008855.1|:AaegL3:AAGE02008855.1:1:310682:1:20693..20746:+
AAGE02001619.1|:AaegL3:AAGE02001619.1:1:118360:1_5892	42088	58	35	0	23	no	None	hco-mir-5958-3p				aatagccgcagaattactcaa	gaactcaacggcgattagctc	gaactcaacggcgattagctctcaaaaacgaaaatagccgcagaattactcaa	AAGE02001619.1|:AaegL3:AAGE02001619.1:1:118360:1:100647..100700:-
AAGE02010691.1|:AaegL3:AAGE02010691.1:1:187868:1_20149	42055	49	38	0	11	no	None	mdo-miR-7384-5p				cgcctgtggactgttgtgcct	gtgatgtacgcagatgatctg	gtgatgtacgcagatgatctgaagattttccgagtaatcaattcgcctgtggactgttgtgcct	AAGE02010691.1|:AaegL3:AAGE02010691.1:1:187868:1:42093..42157:+
AAGE02019348.1|:AaegL3:AAGE02019348.1:1:66003:1_35698	42148	47	45	0	2	no	None	mmu-miR-1927				tacctctgtggagcatctacccg	tgtagtgcttctggacaggcgtt	tgtagtgcttctggacaggcgttggaagtggaagtgcctgtaccttttttcctacctacctctgtggagcatctacccg	AAGE02019348.1|:AaegL3:AAGE02019348.1:1:66003:1:64753..64832:-
AAGE02007117.1|:AaegL3:AAGE02007117.1:1:83697:1_13542	42239	42	40	0	2	yes	None	cbr-miR-7584				cgagatacggagagattgcgaca	gtcgcctcttcacatctcga	gtcgcctcttcacatctcgatatcgaagggaccatcgagatacggagagattgcgaca	AAGE02007117.1|:AaegL3:AAGE02007117.1:1:83697:1:51512..51570:-
AAGE02030937.1|:AaegL3:AAGE02030937.1:1:10174:1_47088	42203	40	36	0	4	no	None	mja-miR-6489-3p				tgacggaaatcgattgcactc	cagcgttcgatgtttgggggg	cagcgttcgatgtttggggggttttgttttgacggaaatcgattgcactc	AAGE02030937.1|:AaegL3:AAGE02030937.1:1:10174:1:3361..3411:-
AAGE02007293.1|:AaegL3:AAGE02007293.1:1:21202:1_13889	42136	27	25	0	2	no	None	bta-miR-2426				taggaagttacagtgactgcc	catttctagcttcgtacacggct	catttctagcttcgtacacggctgttgtaggtaggaagttacagtgactgcc	AAGE02007293.1|:AaegL3:AAGE02007293.1:1:21202:1:10253..10305:+
AAGE02020420.1|:AaegL3:AAGE02020420.1:1:46625:1_37077	42046	25	21	0	4	no	None	cgr-miR-196a-3p				acggcaacgacaacgacctgct	tcgtcgtcgtcgtcgtcgt	tcgtcgtcgtcgtcgtcgtttgaatggcatcgaaaacggcaacgacaacgacctgct	AAGE02020420.1|:AaegL3:AAGE02020420.1:1:46625:1:24280..24337:+
AAGE02025425.1|:AaegL3:AAGE02025425.1:1:229667:1_42567	2	170008	169501	0	507	yes	None	None				accgccggttcgggcaatgggc	ggcgctcggccggcggtgtagt	accgccggttcgggcaatgggcacctcggtgtcccggcgctcggccggcggtgtagt	AAGE02025425.1|:AaegL3:AAGE02025425.1:1:229667:1:28050..28107:-
AAGE02025425.1|:AaegL3:AAGE02025425.1:1:229667:1_42565	2	170008	169501	0	507	yes	None	None				accgccggttcgggcaatgggc	ggcgctcggccggcggtgtagt	accgccggttcgggcaatgggcacctcggtgtcccggcgctcggccggcggtgtagt	AAGE02025425.1|:AaegL3:AAGE02025425.1:1:229667:1:19432..19489:-
AAGE02025425.1|:AaegL3:AAGE02025425.1:1:229667:1_42587	2	170008	169501	0	507	yes	None	None				accgccggttcgggcaatgggc	ggcgctcggccggcggtgtagt	accgccggttcgggcaatgggcacctcggtgtcccggcgctcggccggcggtgtagt	AAGE02025425.1|:AaegL3:AAGE02025425.1:1:229667:1:166014..166071:-
AAGE02015837.1|:AaegL3:AAGE02015837.1:1:266885:1_28635	2	170008	169501	0	507	yes	None	None				accgccggttcgggcaatgggc	ggcgctcggccggcggtgtagt	accgccggttcgggcaatgggcacctcggtgtcccggcgctcggccggcggtgtagt	AAGE02015837.1|:AaegL3:AAGE02015837.1:1:266885:1:245545..245602:-
AAGE02025425.1|:AaegL3:AAGE02025425.1:1:229667:1_42573	2	170008	169501	0	507	yes	None	None				accgccggttcgggcaatgggc	ggcgctcggccggcggtgtagt	accgccggttcgggcaatgggcacctcggtgtcccggcgctcggccggcggtgtagt	AAGE02025425.1|:AaegL3:AAGE02025425.1:1:229667:1:105616..105673:-
AAGE02016690.1|:AaegL3:AAGE02016690.1:1:148730:1_30823	0.5	3910	3910	0	0	no	None	ata-miR5084-5p				ttcctctacagtctctggcct	gtgagagccttccagggggaga	ttcctctacagtctctggcctcgggggtgagagccttccagggggaga	AAGE02016690.1|:AaegL3:AAGE02016690.1:1:148730:1:69143..69191:-
AAGE02011944.1|:AaegL3:AAGE02011944.1:1:165010:1_22928	42156	2697	2642	0	55	yes	None	None				tcactaataccactatcaggat	gttctgatagtggtgttagtt	tcactaataccactatcaggatacgctaacattgatcgttctgatagtggtgttagtt	AAGE02011944.1|:AaegL3:AAGE02011944.1:1:165010:1:78951..79009:+
AAGE02007400.1|:AaegL3:AAGE02007400.1:1:230151:1_14060	1145.4	2246	2220	0	26	yes	None	None				tcggaactcaagataccagatc	tctggtattttgatgttcgatg	tctggtattttgatgttcgatggatttgatattactcggaactcaagataccagatc	AAGE02007400.1|:AaegL3:AAGE02007400.1:1:230151:1:154903..154960:-
AAGE02026552.1|:AaegL3:AAGE02026552.1:1:16686:1_43508	42125	2078	2078	0	0	yes	None	None				gatgcctcgtaaagcaactggac	tcagttgctttccgagcgtagcac	tcagttgctttccgagcgtagcacagtttggatgcgggcccgtgcatcgtccacggtgatgcctcgtaaagcaactggac	AAGE02026552.1|:AaegL3:AAGE02026552.1:1:16686:1:6382..6462:-
AAGE02024574.1|:AaegL3:AAGE02024574.1:1:86791:1_41763	2	1922	1383	0	539	yes	None	None				tcgagtcgagatttgtcacct	aattgtcgattcgagtgaagt	aattgtcgattcgagtgaagtgagactatccatttgacttgtatggcgagtcacttcactcgagtcgagatttgtcacct	AAGE02024574.1|:AaegL3:AAGE02024574.1:1:86791:1:2526..2606:+
AAGE02001657.1|:AaegL3:AAGE02001657.1:1:20338:1_5997	892.5	1752	1750	0	2	yes	None	None				tcgagtcgagaattgtcacct	ccgacatttgtcacctcacgc	tcgagtcgagaattgtcacctcgctatacgagaccgacatttgtcacctcacgc	AAGE02001657.1|:AaegL3:AAGE02001657.1:1:20338:1:107..161:+
AAGE02022384.1|:AaegL3:AAGE02022384.1:1:18121:1_39376	42096	1520	1442	0	78	yes	None	osa-miR5542				tttgagaatggtcaatggagc	cacgctcatgacataaaaagg	cacgctcatgacataaaaagggtaaaaatttacccattttgagaatggtcaatggagc	AAGE02022384.1|:AaegL3:AAGE02022384.1:1:18121:1:8365..8423:+
AAGE02004592.1|:AaegL3:AAGE02004592.1:1:100442:1_9711	42096	1520	1442	0	78	yes	None	osa-miR5542				tttgagaatggtcaatggagc	cacgctcatgacataaaaagg	cacgctcatgacataaaaagggtaaaaatttacccattttgagaatggtcaatggagc	AAGE02004592.1|:AaegL3:AAGE02004592.1:1:100442:1:21195..21253:-
AAGE02006945.1|:AaegL3:AAGE02006945.1:1:20919:1_13301	42095	1395	1395	0	0	yes	None	None				tcgagtcgagatttgtcacct	gcatttgtctcggggttgagt	gcatttgtctcggggttgagtgaagtacgctccatttcatttccacggcgagtcacttcactcgagtcgagatttgtcacct	AAGE02006945.1|:AaegL3:AAGE02006945.1:1:20919:1:266..348:+
AAGE02026934.1|:AaegL3:AAGE02026934.1:1:47057:1_44115	582.6	1143	1029	21	93	no	None	rlcv-miR-rL1-14-5p				tcggacgggttgacccctgcga	ataggggttaccgtgatcacga	ataggggttaccgtgatcacgaaggcggttcccccagggtgagacacttccattgcacttcggacgggttgacccctgcga	AAGE02026934.1|:AaegL3:AAGE02026934.1:1:47057:1:23178..23259:+
AAGE02001771.1|:AaegL3:AAGE02001771.1:1:162810:1_6121	42006	1109	1052	57	0	yes	None	None				accaaacactcgtttaagctg	gcttaaacggatgtttgcttt	accaaacactcgtttaagctgaaaaccaatcgattaagttttcagcttaaacggatgtttgcttt	AAGE02001771.1|:AaegL3:AAGE02001771.1:1:162810:1:85003..85068:-
AAGE02010783.1|:AaegL3:AAGE02010783.1:1:64971:1_20239	42218	1007	1007	0	0	yes	None	aly-miR842-5p				ctgatggagagatgaacatta	agagacatgtctttccaattttaa	agagacatgtctttccaattttaaaggctcaccactcctaccattggtgagtcaactgatggagagatgaacatta	AAGE02010783.1|:AaegL3:AAGE02010783.1:1:64971:1:58335..58411:+
AAGE02007174.1|:AaegL3:AAGE02007174.1:1:55425:1_13627	503.9	986	726	2	258	yes	None	None				cgagtcgagaattgtcacctc	aggtgacaatactcgaatcga	aggtgacaatactcgaatcgagtaaagtgactctccatttgatttgcacgacgagtcactctacgcgagtcgagaattgtcacctc	AAGE02007174.1|:AaegL3:AAGE02007174.1:1:55425:1:50212..50298:+
AAGE02019040.1|:AaegL3:AAGE02019040.1:1:38072:1_35279	42248	914	912	0	2	yes	None	None				ttaccgcgctgaagacaccga	ttggtgtcttcagagcacttat	ttggtgtcttcagagcacttattcgttgtactgtgaggaattaccgcgctgaagacaccga	AAGE02019040.1|:AaegL3:AAGE02019040.1:1:38072:1:24241..24302:+
AAGE02007174.1|:AaegL3:AAGE02007174.1:1:55425:1_13628	372.4	733	726	0	7	yes	None	None				cgagtcgagaattgtcacctc	accgacaattctcacctcacg	cgagtcgagaattgtcacctcgctatacgagaccgacaattctcacctcacg	AAGE02007174.1|:AaegL3:AAGE02007174.1:1:55425:1:50277..50329:+
AAGE02013744.1|:AaegL3:AAGE02013744.1:1:30338:1_26472	0.4	719	510	0	209	no	None	osa-miR812o-3p				aaacggtcatagaggagagac	gtgtgtgaaccgttggcggc	aaacggtcatagaggagagacaaaaacagtcaagcagtgtgtgaaccgttggcggc	AAGE02013744.1|:AaegL3:AAGE02013744.1:1:30338:1:6630..6686:-
AAGE02007718.1|:AaegL3:AAGE02007718.1:1:40971:1_14402	209.3	408	351	0	57	yes	None	None				ctgaaaacttaatcgattggtc	ccaatcgattaagttttcagct	ctgaaaacttaatcgattggtcactagctgcgcggtgaccaatcgattaagttttcagct	AAGE02007718.1|:AaegL3:AAGE02007718.1:1:40971:1:40891..40951:+
AAGE02012792.1|:AaegL3:AAGE02012792.1:1:6615:1_23855	42095	392	373	0	19	no	None	esi-miR3461-5p				tcgacggctgcgaacacgaga	tctgtgcctgcagccgccgctg	tcgacggctgcgaacacgagacgctcatggatcagctgagtctgtgcctgcagccgccgctg	AAGE02012792.1|:AaegL3:AAGE02012792.1:1:6615:1:5382..5444:-
AAGE02008374.1|:AaegL3:AAGE02008374.1:1:179556:1_15374	140.9	275	215	0	60	yes	None	None				catgaacgacgacgtgacgccg	aagtcccgtcgtcgccttcatgt	aagtcccgtcgtcgccttcatgtgcggtggtcacatgccacacatgaacgacgacgtgacgccg	AAGE02008374.1|:AaegL3:AAGE02008374.1:1:179556:1:148065..148129:-
AAGE02000361.1|:AaegL3:AAGE02000361.1:1:116497:1_2622	42189	267	231	0	36	yes	None	ptc-miR477a-3p				agatgccttttgtaccgtactgt	tacggacaattggtatttcgat	agatgccttttgtaccgtactgtcggttcaggaagctggtacggacaattggtatttcgat	AAGE02000361.1|:AaegL3:AAGE02000361.1:1:116497:1:52330..52391:+
AAGE02017803.1|:AaegL3:AAGE02017803.1:1:38157:1_32665	42189	267	231	0	36	yes	None	ptc-miR477a-3p				agatgccttttgtaccgtactgt	tacggacaattggtatttcgat	agatgccttttgtaccgtactgtctgttcaggaatctggtacggacaattggtatttcgat	AAGE02017803.1|:AaegL3:AAGE02017803.1:1:38157:1:25439..25500:-
AAGE02020450.1|:AaegL3:AAGE02020450.1:1:170053:1_37125	42217	247	221	0	26	yes	None	None				ctcgattcgaatgaagtgactcg	cttcattcgagttgagtattgtc	ctcgattcgaatgaagtgactcgctgtgtaaaccaaacggagagtcacttcattcgagttgagtattgtc	AAGE02020450.1|:AaegL3:AAGE02020450.1:1:170053:1:45725..45795:-
AAGE02011567.1|:AaegL3:AAGE02011567.1:1:59154:1_21650	126.1	239	235	0	4	yes	None	hvt-miR-H12-3p				tagctaggttgcggtgcactgct	agtgtactctgcctggccgg	agtgtactctgcctggccggcgctgctgcgagtctagctaggttgcggtgcactgct	AAGE02011567.1|:AaegL3:AAGE02011567.1:1:59154:1:31852..31909:-
AAGE02020042.1|:AaegL3:AAGE02020042.1:1:52722:1_36498	42128	236	231	0	5	yes	None	ptc-miR477a-3p				agatgccttttgtaccgtactgt	tacggacaattggtatttcga	agatgccttttgtaccgtactgtcggttcaggaagctggtacggacaattggtatttcga	AAGE02020042.1|:AaegL3:AAGE02020042.1:1:52722:1:46914..46974:+
AAGE02001893.1|:AaegL3:AAGE02001893.1:1:103466:1_6253	42217	232	194	0	38	yes	None	None				ctgatacagccataccgtgga	tccacgctatgcctgaatcag	tccacgctatgcctgaatcagtaaaatttgaaaatcgaatgtgcattcgatttttaaaatccactgatacagccataccgtgga	AAGE02001893.1|:AaegL3:AAGE02001893.1:1:103466:1:31309..31393:+
AAGE02008038.1|:AaegL3:AAGE02008038.1:1:9509:1_14819	86	189	187	0	2	no	None	gma-miR4356				aaggactgcaaatggataattt	attgtctttctacggtccatac	aaggactgcaaatggataattttgccaagttattacaaatattgtctttctacggtccatac	AAGE02008038.1|:AaegL3:AAGE02008038.1:1:9509:1:3780..3842:-
AAGE02017655.1|:AaegL3:AAGE02017655.1:1:74178:1_32545	92.6	181	124	0	57	yes	None	None				cccatcaactgctgaactgtttt	agcatttcagacattggtggac	cccatcaactgctgaactgttttaggcttcgtacgaaagcatttcagacattggtggac	AAGE02017655.1|:AaegL3:AAGE02017655.1:1:74178:1:52032..52091:-
AAGE02019033.1|:AaegL3:AAGE02019033.1:1:111736:1_35252	92.5	181	124	0	57	yes	None	None				cccatcaactgctgaactgtttt	agcatttcagacattggtggac	cccatcaactgctgaactgttttaggcttcgtacgaaagcatttcagacattggtggac	AAGE02019033.1|:AaegL3:AAGE02019033.1:1:111736:1:76808..76867:+
AAGE02003288.1|:AaegL3:AAGE02003288.1:1:51490:1_7848	92.5	181	124	0	57	yes	None	None				cccatcaactgctgaactgtttt	agcatttcagacattggtggac	cccatcaactgctgaactgttttaggcttcgtacgaaagcatttcagacattggtggac	AAGE02003288.1|:AaegL3:AAGE02003288.1:1:51490:1:33513..33572:+
AAGE02001164.1|:AaegL3:AAGE02001164.1:1:23616:1_3982	92.5	181	124	0	57	yes	None	None				cccatcaactgctgaactgtttt	agcatttcagacattggtggac	cccatcaactgctgaactgttttaggcttcgtacgaaagcatttcagacattggtggac	AAGE02001164.1|:AaegL3:AAGE02001164.1:1:23616:1:4008..4067:+
AAGE02014979.1|:AaegL3:AAGE02014979.1:1:29336:1_27859	86	167	165	0	2	yes	None	None				aaatgggactgatatgcgagtat	tctcgcataacagtaccatattct	tctcgcataacagtaccatattcttgggatttctcatataaatgggactgatatgcgagtat	AAGE02014979.1|:AaegL3:AAGE02014979.1:1:29336:1:21452..21514:+
AAGE02033757.1|:AaegL3:AAGE02033757.1:1:11822:1_47891	83.7	162	157	0	5	yes	None	None				ttattcccagagaaatttacgac	tcgtaaatttctcagggaat	tcgtaaatttctcagggaataaatgaagcaatctatttattcccagagaaatttacgac	AAGE02033757.1|:AaegL3:AAGE02033757.1:1:11822:1:6654..6713:+
AAGE02004156.1|:AaegL3:AAGE02004156.1:1:9010:1_9067	42159	152	150	0	2	yes	None	aly-miR840-5p				gcactaaagttaatactcggat	atctcgtattaactttagttcg	atctcgtattaactttagttcgccaaaatcggcgcactaaagttaatactcggat	AAGE02004156.1|:AaegL3:AAGE02004156.1:1:9010:1:469..524:+
AAGE02009253.1|:AaegL3:AAGE02009253.1:1:108996:1_17398	42159	152	150	0	2	yes	None	aly-miR840-5p				gcactaaagttaatactcggat	atctcgtattaactttagttcg	atctcgtattaactttagttcgccaaaatcggcgcactaaagttaatactcggat	AAGE02009253.1|:AaegL3:AAGE02009253.1:1:108996:1:22382..22437:-
AAGE02017860.1|:AaegL3:AAGE02017860.1:1:46497:1_32733	42159	152	150	0	2	yes	None	aly-miR840-5p				gcactaaagttaatactcggat	atctcgtattaactttagttcg	atctcgtattaactttagttcgccaaaatcggcgcactaaagttaatactcggat	AAGE02017860.1|:AaegL3:AAGE02017860.1:1:46497:1:6617..6672:+
AAGE02017218.1|:AaegL3:AAGE02017218.1:1:170826:1_31588	42159	152	150	0	2	yes	None	aly-miR840-5p				gcactaaagttaatactcggat	atctcgtattaactttagttcg	atctcgtattaactttagttcgccaaaatcggcgcactaaagttaatactcggat	AAGE02017218.1|:AaegL3:AAGE02017218.1:1:170826:1:117057..117112:-
AAGE02020260.1|:AaegL3:AAGE02020260.1:1:31305:1_36741	77.7	143	139	0	4	yes	None	bdi-miR1432				ttcaggagatcatcgaggtagc	atctcgatggtcccctgaact	atctcgatggtcccctgaactacagttgcaacaaaacaagtgttcaggagatcatcgaggtagc	AAGE02020260.1|:AaegL3:AAGE02020260.1:1:31305:1:19146..19210:+
AAGE02026672.1|:AaegL3:AAGE02026672.1:1:99091:1_43548	59.6	139	134	0	5	no	None	None				tccttcgtcatcctgcatcgt	agaaagtcgacgaagagaaat	tccttcgtcatcctgcatcgtaaaatatttcggaaatcgtttggattttgtgagctaatcaaaagagaaagtcgacgaagagaaat	AAGE02026672.1|:AaegL3:AAGE02026672.1:1:99091:1:57439..57525:+
AAGE02003357.1|:AaegL3:AAGE02003357.1:1:101738:1_8000	67.2	129	99	24	6	yes	None	None				gatttgacgtttgagcgatgcc	caccgctcaaacgtcaactag	caccgctcaaacgtcaactagcgaactcgtgcattggtccatagaccgatgcacgaattcactgatttgacgtttgagcgatgcc	AAGE02003357.1|:AaegL3:AAGE02003357.1:1:101738:1:93340..93425:-
AAGE02010976.1|:AaegL3:AAGE02010976.1:1:33358:1_21000	61	128	126	0	2	no	None	None				acaacggcagccggaacgatct	ctcgttccgtcgtccgtaggtcg	ctcgttccgtcgtccgtaggtcggtttagccaatgcgacaacggcagccggaacgatct	AAGE02010976.1|:AaegL3:AAGE02010976.1:1:33358:1:2532..2591:-
AAGE02015352.1|:AaegL3:AAGE02015352.1:1:113765:1_28170	55.9	124	98	0	26	no	None	None				tttgtaagagttgtctgcgcc	atagacgcttatagacaaaag	atagacgcttatagacaaaagtttgtatcaaatgccgaaaggggagatatggtactttaatgatttgtaagagttgtctgcgcc	AAGE02015352.1|:AaegL3:AAGE02015352.1:1:113765:1:105813..105897:+
AAGE02025307.1|:AaegL3:AAGE02025307.1:1:183042:1_42452	60.4	116	111	0	5	yes	None	None				taaacatgggactgttatacga	cgcataaccgtcccatgttgtat	cgcataaccgtcccatgttgtatgggatttcctataaacatgggactgttatacga	AAGE02025307.1|:AaegL3:AAGE02025307.1:1:183042:1:93309..93365:-
AAGE02002971.1|:AaegL3:AAGE02002971.1:1:41981:1_7560	45.8	91	87	0	4	yes	None	None				ttgatcggttaacatctttttccct	gcaaaggtgctgtccggtct	ttgatcggttaacatctttttccctcagcgcagaggcaaaggtgctgtccggtct	AAGE02002971.1|:AaegL3:AAGE02002971.1:1:41981:1:9283..9338:+
AAGE02022314.1|:AaegL3:AAGE02022314.1:1:88675:1_39276	42	90	70	0	20	no	None	None				tagaacctggtagaattcggca	cggatttgtcctcgtttcgggt	cggatttgtcctcgtttcgggtgcgttttttatttgcgttcgacttgcatcgtagaacctggtagaattcggca	AAGE02022314.1|:AaegL3:AAGE02022314.1:1:88675:1:63024..63098:-
AAGE02006252.1|:AaegL3:AAGE02006252.1:1:76066:1_12111	42217	87	62	23	2	yes	None	None				tacagtgtagatcaagatggg	tcttgagctacactctacttg	tcttgagctacactctacttgtcaagtcaatgttgaaaaggatttagtcaacactggattgataagtacagtgtagatcaagatggg	AAGE02006252.1|:AaegL3:AAGE02006252.1:1:76066:1:72343..72430:+
AAGE02022538.1|:AaegL3:AAGE02022538.1:1:23671:1_39562	42217	87	62	23	2	yes	None	None				tacagtgtagatcaagatggg	tcttgagctacactctacttg	tcttgagctacactctacttgtcaagtcaatgttgaaaaggatttagtcaacactggattgataagtacagtgtagatcaagatggg	AAGE02022538.1|:AaegL3:AAGE02022538.1:1:23671:1:19613..19700:-
AAGE02030937.1|:AaegL3:AAGE02030937.1:1:10174:1_47112	32.5	83	81	0	2	no	None	gra-miR8653b				ttcaaactggattgtccactt	tttgttcagtgtagtttact	tttgttcagtgtagtttactgaggaatcttcattatctttattattatcttcaaactggattgtccactt	AAGE02030937.1|:AaegL3:AAGE02030937.1:1:10174:1:6017..6087:-
AAGE02030937.1|:AaegL3:AAGE02030937.1:1:10174:1_47133	37.7	80	35	25	20	no	None	atr-miR8599				acaaaatgcggttgttgaggc	tctggacaatgaagtgtagtc	tctggacaatgaagtgtagtcaggacaagtaggtgacttggagaggaaccaagcgatggaagacaaaatgcggttgttgaggc	AAGE02030937.1|:AaegL3:AAGE02030937.1:1:10174:1:8216..8299:-
AAGE02009558.1|:AaegL3:AAGE02009558.1:1:113702:1_17666	39.9	74	71	0	3	yes	None	gma-miR9737				ctgtggctctctaactcgata	atcgagtaagagagagttgac	ctgtggctctctaactcgatatcgagatacgaaacatcgagtaagagagagttgac	AAGE02009558.1|:AaegL3:AAGE02009558.1:1:113702:1:30539..30595:+
AAGE02024766.1|:AaegL3:AAGE02024766.1:1:51630:1_42098	42064	61	59	0	2	yes	None	None				tacagtgtagatcaagatggg	tcttgagctacactctacttg	tcttgagctacactctacttgccaagtcaatgttgaaagggatgtagtcaacatgggattgataactacagtgtagatcaagatggg	AAGE02024766.1|:AaegL3:AAGE02024766.1:1:51630:1:35227..35314:-
AAGE02008874.1|:AaegL3:AAGE02008874.1:1:241921:1_16895	42172	56	54	0	2	no	None	osa-miR5795				ctgtcgagccggttgaaccac	ttttcgttcccattcgtagtg	ctgtcgagccggttgaaccaccaagccccccatgtaaataagttccatacagtagcaggtaatgtttttcgttcccattcgtagtg	AAGE02008874.1|:AaegL3:AAGE02008874.1:1:241921:1:7054..7140:-
AAGE02021419.1|:AaegL3:AAGE02021419.1:1:52783:1_38208	42215	51	49	0	2	yes	None	aau-miR319				ttggactggcatgcgtttatgg	ataaacgcataattgtcccatg	ataaacgcataattgtcccatgtgaatagaaaatccagcaaacattggactggcatgcgtttatgg	AAGE02021419.1|:AaegL3:AAGE02021419.1:1:52783:1:3269..3335:-
AAGE02001496.1|:AaegL3:AAGE02001496.1:1:28471:1_5512	42185	51	49	0	2	yes	None	aau-miR319				ttggactggcatgcgtttatgg	ataaacgcataattgtcccatg	ataaacgcataattgtcccatgtgaatagaaaatccagccacattggactggcatgcgtttatgg	AAGE02001496.1|:AaegL3:AAGE02001496.1:1:28471:1:26665..26730:-
AAGE02023997.1|:AaegL3:AAGE02023997.1:1:42307:1_40952	19	51	49	0	2	no	None	gma-miR482c-5p				ttttgtggcgattttgaatact	attttcaaaaccggcataaag	attttcaaaaccggcataaagtccaatgcattttaaataagtaaatcttggtttttgtggcgattttgaatact	AAGE02023997.1|:AaegL3:AAGE02023997.1:1:42307:1:9283..9357:-
AAGE02023995.1|:AaegL3:AAGE02023995.1:1:35573:1_40950	42138	51	49	0	2	no	None	gma-miR482c-5p				ttttgtggcgattttgaatact	attttcaaaaccggcataaag	attttcaaaaccggcataaagtccaatgcattttaaataagtaaatctcggtttttgtggcgattttgaatact	AAGE02023995.1|:AaegL3:AAGE02023995.1:1:35573:1:11842..11916:-
AAGE02005873.1|:AaegL3:AAGE02005873.1:1:135238:1_11560	31	51	47	0	4	yes	None	sly-miR9476-3p				caaaagatctggctacactga	agtgatgtcagatcttttgtc	agtgatgtcagatcttttgtcggaatagaagcagattcctccttctattcagacaaaagatctggctacactga	AAGE02005873.1|:AaegL3:AAGE02005873.1:1:135238:1:106835..106909:-
AAGE02020863.1|:AaegL3:AAGE02020863.1:1:28793:1_37397	0.9	48	46	0	2	no	None	mtr-miR5298d				cggagatggttctgatggccc	cttggtcagacggtcttgggc	cggagatggttctgatggcccggttgtaagtgggtcccagggtcttggtcagacggtcttgggc	AAGE02020863.1|:AaegL3:AAGE02020863.1:1:28793:1:5247..5311:-
AAGE02010775.1|:AaegL3:AAGE02010775.1:1:144263:1_20228	42029	47	15	7	25	yes	None	None				ttccgaagttgggtgtctcgc	caagataccctacttcggaagt	caagataccctacttcggaagtagggcgcattagagcgcatccggatgcgaatcgaatgcaccacttccgaagttgggtgtctcgc	AAGE02010775.1|:AaegL3:AAGE02010775.1:1:144263:1:116445..116531:-
AAGE02012517.1|:AaegL3:AAGE02012517.1:1:281627:1_23598	42254	38	26	0	12	no	None	None				gaggagaatacgccagcgggc	cctgcgtgctctagaaagcct	gaggagaatacgccagcgggccaccaacacaccaaaagcattctcaatagtcctgcgtgctctagaaagcct	AAGE02012517.1|:AaegL3:AAGE02012517.1:1:281627:1:268888..268960:+
AAGE02008394.1|:AaegL3:AAGE02008394.1:1:126930:1_15424	42254	38	26	0	12	no	None	None				gaggagaatacgccagcgggc	cctgcgtgctctagaaagcct	gaggagaatacgccagcgggccaccaacacaccaaaagcattctcaatagtcctgcgtgctctagaaagcct	AAGE02008394.1|:AaegL3:AAGE02008394.1:1:126930:1:81882..81954:+
AAGE02007121.1|:AaegL3:AAGE02007121.1:1:156884:1_13578	42007	38	33	0	5	yes	None	dev-miR-D24-3p				tttggcttccagtcgctggcg	cagaatgaggtcttcgagata	cagaatgaggtcttcgagataacagaatacttgttcattttccttgtatttggcttccagtcgctggcg	AAGE02007121.1|:AaegL3:AAGE02007121.1:1:156884:1:124822..124891:-
AAGE02006950.1|:AaegL3:AAGE02006950.1:1:177212:1_13322	42263	36	34	0	2	no	None	aau-miR172				cgagaatctccgaggtagaac	ttgaaccggagtataaacgct	ttgaaccggagtataaacgcttgtatccgaacatacgttaaaaccgaccagcgtttgtgggatacgagaatctccgaggtagaac	AAGE02006950.1|:AaegL3:AAGE02006950.1:1:177212:1:123571..123656:-

## Sheet: 5. 2nd selection
miRDeep2.id	miRDeep2.score	total.read.count	mature.read.count	loop.read.count	star.read.count	significant.randfold.p.value	miRBase.miRNA	example.miRBase.miRNA.with.the.same.seed	name.miesen.mature	name.miesen.star	References	consensts.mature.sequence	consensus.star.sequence	consensts.precursor.sequence	precursor.coordinate
AAGE02008459.1|:AaegL3:AAGE02008459.1:1:34536:1_15557	6457.6	12671	12413	0	258	no	None	bmo-miR-2805	aae-miR-new19-1 -3p	aae-miR-new19-1-5p	Hu et al	ttcctgacttatacgcttacct	(g)taagtagataaatcagaaaga	gtaagtagataaatcagaaagacgtttatatcgtttcttcctgacttatacgcttacct	AAGE02008459.1|:AaegL3:AAGE02008459.1:1:34536:1:21028..21087:+
AAGE02008458.1|:AaegL3:AAGE02008458.1:1:6634:1_15555	6457.6	12671	12413	0	258	no	None	bmo-miR-2805	aae-miR-new19-2 3p	aae-miR-new19-2-5p	Hu et al	ttcctgacttatacgcttacct	(g)taagtagataaatcagaaaga	gtaagtagataaatcagaaagacgtttttatcgtttcttcctgacttatacgcttacct	AAGE02008458.1|:AaegL3:AAGE02008458.1:1:6634:1:2371..2430:+
AAGE02033757.1|:AaegL3:AAGE02033757.1:1:11822:1_47898	6323.3	12401	10498	0	1903	yes	None	None	miR-H113-3p	miR-H113-5p	Akbari et al	tttaccatttcaagatgaccta	ggtcgtcttgaaatggtaaaga	ggtcgtcttgaaatggtaaagagtgtcaatcatcgtctttaccatttcaagatgaccta	AAGE02033757.1|:AaegL3:AAGE02033757.1:1:11822:1:9187..9246:+
AAGE02033757.1|:AaegL3:AAGE02033757.1:1:11822:1_47894	6321.9	12398	10495	0	1903	yes	None	None	miR-H114-3p	miR-H114-5p	Akbari et al	tttaccatttcaagatgaccta	ggtcgtcttgaaatggtaaaga	ggtcgtcttgaaatggtaaagagtgttgatcatcatctttaccatttcaagatgaccta	AAGE02033757.1|:AaegL3:AAGE02033757.1:1:11822:1:7735..7794:+
AAGE02010597.1|:AaegL3:AAGE02010597.1:1:55756:1_20059	5626.2	11033	10495	0	538	yes	None	None	miR-H86-3p	miR-H86-5p	Akbari et al	tttaccatttcaagatgaccta	ggttgtcttgaaatggtaaaga	ggttgtcttgaaatggtaaagagtgtcaaccatcatctttaccatttcaagatgaccta	AAGE02010597.1|:AaegL3:AAGE02010597.1:1:55756:1:11897..11956:-
AAGE02033757.1|:AaegL3:AAGE02033757.1:1:11822:1_47899	1676.1	3286	3134	0	152	yes	None	None	miR-H134-3p	miR-H134-5p	Akbari et al	tttaccatttcaatatgaccta	ggtcgtcttgaaatgggaaaga	ggtcgtcttgaaatgggaaagagtgtcaatcatcatctttaccatttcaatatgaccta	AAGE02033757.1|:AaegL3:AAGE02033757.1:1:11822:1:10439..10498:+
AAGE02010597.1|:AaegL3:AAGE02010597.1:1:55756:1_20062	42248	3134	3134	0	0	yes	None	None	miR-H64-3p	no reads	Akbari et al	tttaccatttcaatatgaccta	ggtcgtattgaaatggtaaaga	ggtcgtattgaaatggtaaagagtgtcaatcatcatctttaccatttcaatatgaccta	AAGE02010597.1|:AaegL3:AAGE02010597.1:1:55756:1:13137..13196:-
AAGE02010871.1|:AaegL3:AAGE02010871.1:1:5361:1_20742	1152.6	2252	918	0	1334	yes	None	gga-miR-1762	miR-H115-3p	miR-H115-5p	Akbari et al	agcaggagtgaatgcatgagtt	ttcatgcattcacttctgctg	agcaggagtgaatgcatgagtttggcatttgaaactaattcatgcattcacttctgctg	AAGE02010871.1|:AaegL3:AAGE02010871.1:1:5361:1:4706..4765:+
AAGE02016551.1|:AaegL3:AAGE02016551.1:1:83537:1_30439	1152.6	2252	918	0	1334	yes	None	gga-miR-1762	miR-H85-3p	miR-H85-5p	Akbari et al	agcaggagtgaatgcatgagtt	ttcatgcattcacttctgctg	agcaggagtgaatgcatgagtttggcatttgaaactaattcatgcattcacttctgctg	AAGE02016551.1|:AaegL3:AAGE02016551.1:1:83537:1:63436..63495:-
AAGE02021646.1|:AaegL3:AAGE02021646.1:1:25731:1_38575	401.9	780	778	0	2	yes	None	aga-miR-927	aae-miR-H-73-5p	aae-miR-H-73-3p	Akbari et al	attagaatgtggaatctgttttt	aaaagttttcatattcttgcgg(t)	attagaatgtggaatctgtttttgtacatcaagtgttacgaaacgaagcaaaaaagttttcatattcttgcggt	AAGE02021646.1|:AaegL3:AAGE02021646.1:1:25731:1:21519..21593:-
AAGE02003460.1|:AaegL3:AAGE02003460.1:1:62742:1_8113	85.9	167	155	0	12	yes	None	None	aae-miR-new9-3p	aae-miR-new9-5p	Hu et al	cacaaggccggattgatcaaga	cggtcaatccggaactgttggct	cggtcaatccggaactgttggctcggcacaaaagcgaccacaaggccggattgatcaaga	AAGE02003460.1|:AaegL3:AAGE02003460.1:1:62742:1:1389..1449:+
AAGE02034392.1|:AaegL3:AAGE02034392.1:1:7861:1_48064	61.8	120	117	0	3	yes	None	None	aae-miR-new18-3p	aae-miR-new18-5p	Hu et al	tagtaaaccttgattttgtagc	tacagaatcgaggctcacgatg	tacagaatcgaggctcacgatgatttccaatcatagtaaaccttgattttgtagc	AAGE02034392.1|:AaegL3:AAGE02034392.1:1:7861:1:4561..4616:-
AAGE02016491.1|:AaegL3:AAGE02016491.1:1:83375:1_30215	42009	67	67	0	0	yes	None	cel-miR-4816-5p	no reads	aae-miR-H132-5p	Akbari et al	ataagtggggcaaagacacca	gtgttatcaccgcacttattc	gtgttatcaccgcacttattcagcataagatgacgaataagtggggcaaagacacca	AAGE02016491.1|:AaegL3:AAGE02016491.1:1:83375:1:72838..72895:+
AAGE02002230.1|:AaegL3:AAGE02002230.1:1:84783:1_6835	37.3	64	20	0	44	yes	None	gga-miR-7479-5p	aae-miR-new17-3p	aae-miR-new17-5p	Hu et al	tagtaagcattgattttgtagc	tacagaatcgaggcttactatga	acagaatcgaggcttactatgatttccaatcatagtaagcattgattttgtagc	AAGE02002230.1|:AaegL3:AAGE02002230.1:1:84783:1:67575..67629:-
AAGE02031677.1|:AaegL3:AAGE02031677.1:1:19818:1_47332	42088	49	32	0	17	yes	None	None	aae-miR-New5-1-3p	aae-miR-New5-1-5p	Hu et al	tatgaccgatttaatatatggct	catgtatgatttcggtcatgta	catgtatgatttcggtcatgtatgcagttgaaaataattatatgaccgatttaatatatggct	AAGE02031677.1|:AaegL3:AAGE02031677.1:1:19818:1:3844..3907:-
AAGE02020182.1|:AaegL3:AAGE02020182.1:1:32014:1_36715	42088	49	32	0	17	yes	None	None	aae-miR-New5-2-3p	aae-miR-New5-2-5p	Hu et al	tatgaccgatttaatatatggct	catgtatgatttcggtcatgta	catgtatgatttcggtcatgtatgcagttgaaaataattatatgaccgatttaatatatggct	AAGE02020182.1|:AaegL3:AAGE02020182.1:1:32014:1:21186..21249:+
AAGE02020341.1|:AaegL3:AAGE02020341.1:1:71988:1_36856	30328.9	59483	59480	0	3	yes	None	bmo-miR-2733j				cgtcatcatatgaccaaaggtcgca	tgaccaaatgtcgcatgagtgcgaaaatt	tgaccaaatgtcgcatgagtgcgaaaatttataagtaaagttctccaaaaaagtcgtcatcatatgaccaaaggtcgca	AAGE02020341.1|:AaegL3:AAGE02020341.1:1:71988:1:18256..18335:+
AAGE02020341.1|:AaegL3:AAGE02020341.1:1:71988:1_36866	42219	59480	59480	0	0	yes	None	bmo-miR-2733j				cgtcatcatatgaccaaaggtcgca	tgaccaaatgtcgcatgagtgcgaa	tgaccaaatgtcgcatgagtgcgaaagtttataagtatagttctccaaaaaagtcgtcatcatatgaccaaaggtcgca	AAGE02020341.1|:AaegL3:AAGE02020341.1:1:71988:1:43963..44042:+
AAGE02011972.1|:AaegL3:AAGE02011972.1:1:59190:1_22966	42066	4067	4067	0	0	yes	None	bmo-miR-2778a-2-5p				atttttttgactgtaattttatag	gtaaaattacgttgaaaaatcgtct	gtaaaattacgttgaaaaatcgtctccctcaaaaaatgaaacctgagactaacaggagatttttttgactgtaattttatag	AAGE02011972.1|:AaegL3:AAGE02011972.1:1:59190:1:37062..37144:-
AAGE02026093.1|:AaegL3:AAGE02026093.1:1:46450:1_43240	224.1	431	396	0	35	yes	None	aae-miR-2b				catcacagaattgtttttactg	tgtaaaaataattctgtaaagtt	catcacagaattgtttttactgataaggaactatgtgtaaaaataattctgtaaagtt	AAGE02026093.1|:AaegL3:AAGE02026093.1:1:46450:1:26417..26475:+
AAGE02012571.1|:AaegL3:AAGE02012571.1:1:128271:1_23705	42129	396	396	0	0	yes	None	aae-miR-2b				catcacagaattgtttttactg	gtaaacataattctgtgatgtt	catcacagaattgtttttactgataagaaactatgtgtaaacataattctgtgatgtt	AAGE02012571.1|:AaegL3:AAGE02012571.1:1:128271:1:42447..42505:-
AAGE02004423.1|:AaegL3:AAGE02004423.1:1:101696:1_9523	0.4	282	282	0	0	no	None	bmo-miR-2824				aacttcaacgaagcgttcggctt	gcgtgacgccatctacaaggagtatct	gcgtgacgccatctacaaggagtatctgttcaagaacttcaacgaagcgttcggctt	AAGE02004423.1|:AaegL3:AAGE02004423.1:1:101696:1:56736..56793:+
AAGE02018724.1|:AaegL3:AAGE02018724.1:1:74600:1_34625	83.1	154	152	0	2	yes	None	aae-miR-1889-3p				aacgttacaaatcgtaaggcgag	caccatatgatttgtaactgtgc	aacgttacaaatcgtaaggcgagttatatgttttttgaaactcaccatatgatttgtaactgtgc	AAGE02018724.1|:AaegL3:AAGE02018724.1:1:74600:1:1775..1840:-
AAGE02016045.1|:AaegL3:AAGE02016045.1:1:76619:1_29260	42068	80	80	0	0	yes	None	bmo-miR-3409				tgaacaagaatgctgagaggat	cttctcagtatttttgtcaga	tgaacaagaatgctgagaggattctgaacgaaaatcttctcagtatttttgtcaga	AAGE02016045.1|:AaegL3:AAGE02016045.1:1:76619:1:24083..24139:+
AAGE02001035.1|:AaegL3:AAGE02001035.1:1:185454:1_3722	35.5	72	69	0	3	no	None	ame-miR-3801				tatcgcgagtactaaacacctc	aggttagtacgcgtcgagggc	aggttagtacgcgtcgagggcaacgggcatttaagcgcagtgttgtatcgcgagtactaaacacctc	AAGE02001035.1|:AaegL3:AAGE02001035.1:1:185454:1:156639..156706:-
AAGE02019542.1|:AaegL3:AAGE02019542.1:1:197689:1_36087	0.8	61	61	0	0	no	None	bmo-miR-2833				agagattgcaaggcaggcaggc	ttatatctgtcacgcggatttgt	ttatatctgtcacgcggatttgttgaacatcagagattgcaaggcaggcaggc	AAGE02019542.1|:AaegL3:AAGE02019542.1:1:197689:1:140357..140410:+
AAGE02004009.1|:AaegL3:AAGE02004009.1:1:431082:1_8882	42248	50	50	0	0	yes	None	ame-miR-9874				cgaatcctaccgactgcgtac	acctttatggtggtgattaatt	cgaatcctaccgactgcgtacattttatttttgtgagatgacctttatggtggtgattaatt	AAGE02004009.1|:AaegL3:AAGE02004009.1:1:431082:1:287078..287140:+
AAGE02008716.1|:AaegL3:AAGE02008716.1:1:60382:1_16351	42119	40	31	0	9	yes	None	dvi-miR-9541-3p				ttttaggaggtcaaaatcgcgt	cgcggttttggcctcctaaaac	cgcggttttggcctcctaaaaccgtgcccatggaggttttaggaggtcaaaatcgcgt	AAGE02008716.1|:AaegL3:AAGE02008716.1:1:60382:1:55909..55967:+
AAGE02004357.1|:AaegL3:AAGE02004357.1:1:82318:1_9443	5	40	40	0	0	yes	None	dme-miR-4967-5p				agcatttttacacctcaggac	ccagaagtgaaaaaatgataa	agcatttttacacctcaggacgcaagattccatcgctgcctagcgtccagaagtgaaaaaatgataa	AAGE02004357.1|:AaegL3:AAGE02004357.1:1:82318:1:13538..13605:-
AAGE02013514.1|:AaegL3:AAGE02013514.1:1:101790:1_26123	42159	40	40	0	0	yes	None	dme-miR-4967-5p				agcatttttacacctcaggac	cttgaagtaaaacaatgctaa	agcatttttacacctcaggacgtaagattgcatcgctgcctggagtcttgaagtaaaacaatgctaa	AAGE02013514.1|:AaegL3:AAGE02013514.1:1:101790:1:47451..47518:-
AAGE02000645.1|:AaegL3:AAGE02000645.1:1:113009:1_2905	5	29	29	0	0	yes	None	pxy-miR-8489a-5p				accgttacgcgcatataatttg	aattataaacacgtaacgctct	accgttacgcgcatataatttggtcatttacggcaaaatcaaatggagatggccaaattataaacacgtaacgctct	AAGE02000645.1|:AaegL3:AAGE02000645.1:1:113009:1:61583..61660:-
AAGE02002781.1|:AaegL3:AAGE02002781.1:1:98963:1_7393	42158	29	29	0	0	yes	None	pxy-miR-8489a-5p				accgttacgcgcatataatttg	aactatattatatcgctca	accgttacgcgcatataatttggccatttacggcataatccaatggaagtggccaaactatattatatcgctca	AAGE02002781.1|:AaegL3:AAGE02002781.1:1:98963:1:36328..36402:-
AAGE02000398.1|:AaegL3:AAGE02000398.1:1:38649:1_2684	0.5	23	23	0	0	no	None	ame-miR-6063				atcgatcgcatccgtctgacct	gttggatcggtgctgttca	atcgatcgcatccgtctgacctgctctcgcgtgttgctctcagcaggcccgctgtgtgttggatcggtgctgttca	AAGE02000398.1|:AaegL3:AAGE02000398.1:1:38649:1:6406..6482:+
AAGE02024766.1|:AaegL3:AAGE02024766.1:1:51630:1_42094	0.5	4965	4965	0	0	no	None	hsa-miR-605-5p				caaatcccggacgagcccgcc	tgggcagtttggcagtgat	caaatcccggacgagcccgccgcgatacttttttgggcagtttggcagtgat	AAGE02024766.1|:AaegL3:AAGE02024766.1:1:51630:1:33665..33717:+
AAGE02005376.1|:AaegL3:AAGE02005376.1:1:55542:1_10852	112.2	213	157	0	56	yes	None	bta-miR-411c-5p				agttgatccaagtagtcttgcct	gacgagtgcttggatcatcaat	agttgatccaagtagtcttgcctttgtaagaagacgagtgcttggatcatcaat	AAGE02005376.1|:AaegL3:AAGE02005376.1:1:55542:1:50848..50902:+
AAGE02008628.1|:AaegL3:AAGE02008628.1:1:300145:1_15971	107.6	211	209	0	2	no	None	hsa-miR-6818-5p				gtgtgtgaaccgttggcggc	acgcctgatggtattgatgct	gtgtgtgaaccgttggcggcgcaacgcctgatggtattgatgct	AAGE02008628.1|:AaegL3:AAGE02008628.1:1:300145:1:180120..180164:-
AAGE02030936.1|:AaegL3:AAGE02030936.1:1:21253:1_46928	95.5	207	193	12	2	no	None	bta-miR-6120-3p				aatgttggacaactgcaaggt	tctgcagtgatcgattttctc	aatgttggacaactgcaaggtacttcaaggtttttatttcgtctttaatacagggtatctgcagtgatcgattttctc	AAGE02030936.1|:AaegL3:AAGE02030936.1:1:21253:1:18264..18342:+
AAGE02033119.1|:AaegL3:AAGE02033119.1:1:19817:1_47776	99	188	146	0	42	yes	None	cel-miR-239b-3p				tcactttttagtgacttggtc	tctggtcactaaaaagtcact	tcactttttagtgacttggtcacttttttcgatctggtcactaaaaagtcact	AAGE02033119.1|:AaegL3:AAGE02033119.1:1:19817:1:19600..19653:-
AAGE02011106.1|:AaegL3:AAGE02011106.1:1:292633:1_21235	97.9	188	146	0	42	yes	None	cel-miR-239b-3p				tcactttttagtgacttggtc	tctggtcactaaaaagtcact	tcactttttagtgacttggtcacttttttcgatctggtcactaaaaagtcact	AAGE02011106.1|:AaegL3:AAGE02011106.1:1:292633:1:97668..97721:+
AAGE02013920.1|:AaegL3:AAGE02013920.1:1:55838:1_26787	97.8	188	146	0	42	yes	None	cel-miR-239b-3p				tcactttttagtgacttggtc	tctggtcactaaaaagtcact	tcactttttagtgacttggtcacttttttcaatctggtcactaaaaagtcact	AAGE02013920.1|:AaegL3:AAGE02013920.1:1:55838:1:41263..41316:+
AAGE02006620.1|:AaegL3:AAGE02006620.1:1:73527:1_12951	96.9	180	115	0	65	yes	None	hsa-miR-6866-5p				ctagaggcagcaacagccgct	ggctgttgctgcctcaaggcgg	ctagaggcagcaacagccgctcaaaatttccttgcgtggctgttgctgcctcaaggcgg	AAGE02006620.1|:AaegL3:AAGE02006620.1:1:73527:1:50307..50366:+
AAGE02005468.1|:AaegL3:AAGE02005468.1:1:68451:1_11058	96.6	180	115	0	65	yes	None	hsa-miR-6866-5p				ctagaggcagcaacagccgct	ggctgttgctgcctcaaggcgg	ctagaggcagcaacagccgctcaattttccttgcgtggctgttgctgcctcaaggcgg	AAGE02005468.1|:AaegL3:AAGE02005468.1:1:68451:1:6020..6078:-
AAGE02023119.1|:AaegL3:AAGE02023119.1:1:189560:1_40347	49.2	88	86	0	2	yes	None	prd-miR-7907a-5p				cgccatatgatttgtaactct	agtcacaattcgtatggtaag	agtcacaattcgtatggtaagttacacaatttatgtaactcgccatatgatttgtaactct	AAGE02023119.1|:AaegL3:AAGE02023119.1:1:189560:1:184073..184134:+
AAGE02007859.1|:AaegL3:AAGE02007859.1:1:346238:1_14586	47.1	83	60	0	23	yes	None	mmu-miR-3089-5p				agagttcaagttgtacaactc	acttgtacagctgaaactcacgc	acttgtacagctgaaactcacgcctgagtatactcacgcaagagttcaagttgtacaactc	AAGE02007859.1|:AaegL3:AAGE02007859.1:1:346238:1:206995..207056:-
AAGE02010691.1|:AaegL3:AAGE02010691.1:1:187868:1_20149	42055	49	38	0	11	no	None	mdo-miR-7384-5p				cgcctgtggactgttgtgcct	gtgatgtacgcagatgatctg	gtgatgtacgcagatgatctgaagattttccgagtaatcaattcgcctgtggactgttgtgcct	AAGE02010691.1|:AaegL3:AAGE02010691.1:1:187868:1:42093..42157:+
AAGE02019348.1|:AaegL3:AAGE02019348.1:1:66003:1_35698	42148	47	45	0	2	no	None	mmu-miR-1927				tacctctgtggagcatctacccg	tgtagtgcttctggacaggcgtt	tgtagtgcttctggacaggcgttggaagtggaagtgcctgtaccttttttcctacctacctctgtggagcatctacccg	AAGE02019348.1|:AaegL3:AAGE02019348.1:1:66003:1:64753..64832:-
AAGE02007117.1|:AaegL3:AAGE02007117.1:1:83697:1_13542	42239	42	40	0	2	yes	None	cbr-miR-7584				cgagatacggagagattgcgaca	gtcgcctcttcacatctcga	gtcgcctcttcacatctcgatatcgaagggaccatcgagatacggagagattgcgaca	AAGE02007117.1|:AaegL3:AAGE02007117.1:1:83697:1:51512..51570:-
AAGE02007293.1|:AaegL3:AAGE02007293.1:1:21202:1_13889	42136	27	25	0	2	no	None	bta-miR-2426				taggaagttacagtgactgcc	catttctagcttcgtacacggct	catttctagcttcgtacacggctgttgtaggtaggaagttacagtgactgcc	AAGE02007293.1|:AaegL3:AAGE02007293.1:1:21202:1:10253..10305:+
AAGE02020420.1|:AaegL3:AAGE02020420.1:1:46625:1_37077	42046	25	21	0	4	no	None	cgr-miR-196a-3p				acggcaacgacaacgacctgct	tcgtcgtcgtcgtcgtcgt	tcgtcgtcgtcgtcgtcgtttgaatggcatcgaaaacggcaacgacaacgacctgct	AAGE02020420.1|:AaegL3:AAGE02020420.1:1:46625:1:24280..24337:+
AAGE02016690.1|:AaegL3:AAGE02016690.1:1:148730:1_30823	0.5	3910	3910	0	0	no	None	ata-miR5084-5p				ttcctctacagtctctggcct	gtgagagccttccagggggaga	ttcctctacagtctctggcctcgggggtgagagccttccagggggaga	AAGE02016690.1|:AaegL3:AAGE02016690.1:1:148730:1:69143..69191:-
AAGE02026552.1|:AaegL3:AAGE02026552.1:1:16686:1_43508	42125	2078	2078	0	0	yes	None	None				gatgcctcgtaaagcaactggac	tcagttgctttccgagcgtagcac	tcagttgctttccgagcgtagcacagtttggatgcgggcccgtgcatcgtccacggtgatgcctcgtaaagcaactggac	AAGE02026552.1|:AaegL3:AAGE02026552.1:1:16686:1:6382..6462:-
AAGE02007718.1|:AaegL3:AAGE02007718.1:1:40971:1_14402	209.3	408	351	0	57	yes	None	None				ctgaaaacttaatcgattggtc	ccaatcgattaagttttcagct	ctgaaaacttaatcgattggtcactagctgcgcggtgaccaatcgattaagttttcagct	AAGE02007718.1|:AaegL3:AAGE02007718.1:1:40971:1:40891..40951:+
AAGE02008374.1|:AaegL3:AAGE02008374.1:1:179556:1_15374	140.9	275	215	0	60	yes	None	None				catgaacgacgacgtgacgccg	aagtcccgtcgtcgccttcatgt	aagtcccgtcgtcgccttcatgtgcggtggtcacatgccacacatgaacgacgacgtgacgccg	AAGE02008374.1|:AaegL3:AAGE02008374.1:1:179556:1:148065..148129:-
AAGE02000361.1|:AaegL3:AAGE02000361.1:1:116497:1_2622	42189	267	231	0	36	yes	None	ptc-miR477a-3p				agatgccttttgtaccgtactgt	tacggacaattggtatttcgat	agatgccttttgtaccgtactgtcggttcaggaagctggtacggacaattggtatttcgat	AAGE02000361.1|:AaegL3:AAGE02000361.1:1:116497:1:52330..52391:+
AAGE02017803.1|:AaegL3:AAGE02017803.1:1:38157:1_32665	42189	267	231	0	36	yes	None	ptc-miR477a-3p				agatgccttttgtaccgtactgt	tacggacaattggtatttcgat	agatgccttttgtaccgtactgtctgttcaggaatctggtacggacaattggtatttcgat	AAGE02017803.1|:AaegL3:AAGE02017803.1:1:38157:1:25439..25500:-
AAGE02011567.1|:AaegL3:AAGE02011567.1:1:59154:1_21650	126.1	239	235	0	4	yes	None	hvt-miR-H12-3p				tagctaggttgcggtgcactgct	agtgtactctgcctggccgg	agtgtactctgcctggccggcgctgctgcgagtctagctaggttgcggtgcactgct	AAGE02011567.1|:AaegL3:AAGE02011567.1:1:59154:1:31852..31909:-
AAGE02020042.1|:AaegL3:AAGE02020042.1:1:52722:1_36498	42128	236	231	0	5	yes	None	ptc-miR477a-3p				agatgccttttgtaccgtactgt	tacggacaattggtatttcga	agatgccttttgtaccgtactgtcggttcaggaagctggtacggacaattggtatttcga	AAGE02020042.1|:AaegL3:AAGE02020042.1:1:52722:1:46914..46974:+
AAGE02017655.1|:AaegL3:AAGE02017655.1:1:74178:1_32545	92.6	181	124	0	57	yes	None	None				cccatcaactgctgaactgtttt	agcatttcagacattggtggac	cccatcaactgctgaactgttttaggcttcgtacgaaagcatttcagacattggtggac	AAGE02017655.1|:AaegL3:AAGE02017655.1:1:74178:1:52032..52091:-
AAGE02019033.1|:AaegL3:AAGE02019033.1:1:111736:1_35252	92.5	181	124	0	57	yes	None	None				cccatcaactgctgaactgtttt	agcatttcagacattggtggac	cccatcaactgctgaactgttttaggcttcgtacgaaagcatttcagacattggtggac	AAGE02019033.1|:AaegL3:AAGE02019033.1:1:111736:1:76808..76867:+
AAGE02003288.1|:AaegL3:AAGE02003288.1:1:51490:1_7848	92.5	181	124	0	57	yes	None	None				cccatcaactgctgaactgtttt	agcatttcagacattggtggac	cccatcaactgctgaactgttttaggcttcgtacgaaagcatttcagacattggtggac	AAGE02003288.1|:AaegL3:AAGE02003288.1:1:51490:1:33513..33572:+
AAGE02001164.1|:AaegL3:AAGE02001164.1:1:23616:1_3982	92.5	181	124	0	57	yes	None	None				cccatcaactgctgaactgtttt	agcatttcagacattggtggac	cccatcaactgctgaactgttttaggcttcgtacgaaagcatttcagacattggtggac	AAGE02001164.1|:AaegL3:AAGE02001164.1:1:23616:1:4008..4067:+
AAGE02014979.1|:AaegL3:AAGE02014979.1:1:29336:1_27859	86	167	165	0	2	yes	None	None				aaatgggactgatatgcgagtat	tctcgcataacagtaccatattct	tctcgcataacagtaccatattcttgggatttctcatataaatgggactgatatgcgagtat	AAGE02014979.1|:AaegL3:AAGE02014979.1:1:29336:1:21452..21514:+
AAGE02004156.1|:AaegL3:AAGE02004156.1:1:9010:1_9067	42159	152	150	0	2	yes	None	aly-miR840-5p				gcactaaagttaatactcggat	atctcgtattaactttagttcg	atctcgtattaactttagttcgccaaaatcggcgcactaaagttaatactcggat	AAGE02004156.1|:AaegL3:AAGE02004156.1:1:9010:1:469..524:+
AAGE02009253.1|:AaegL3:AAGE02009253.1:1:108996:1_17398	42159	152	150	0	2	yes	None	aly-miR840-5p				gcactaaagttaatactcggat	atctcgtattaactttagttcg	atctcgtattaactttagttcgccaaaatcggcgcactaaagttaatactcggat	AAGE02009253.1|:AaegL3:AAGE02009253.1:1:108996:1:22382..22437:-
AAGE02017860.1|:AaegL3:AAGE02017860.1:1:46497:1_32733	42159	152	150	0	2	yes	None	aly-miR840-5p				gcactaaagttaatactcggat	atctcgtattaactttagttcg	atctcgtattaactttagttcgccaaaatcggcgcactaaagttaatactcggat	AAGE02017860.1|:AaegL3:AAGE02017860.1:1:46497:1:6617..6672:+
AAGE02017218.1|:AaegL3:AAGE02017218.1:1:170826:1_31588	42159	152	150	0	2	yes	None	aly-miR840-5p				gcactaaagttaatactcggat	atctcgtattaactttagttcg	atctcgtattaactttagttcgccaaaatcggcgcactaaagttaatactcggat	AAGE02017218.1|:AaegL3:AAGE02017218.1:1:170826:1:117057..117112:-
AAGE02020260.1|:AaegL3:AAGE02020260.1:1:31305:1_36741	77.7	143	139	0	4	yes	None	bdi-miR1432				ttcaggagatcatcgaggtagc	atctcgatggtcccctgaact	atctcgatggtcccctgaactacagttgcaacaaaacaagtgttcaggagatcatcgaggtagc	AAGE02020260.1|:AaegL3:AAGE02020260.1:1:31305:1:19146..19210:+
AAGE02026672.1|:AaegL3:AAGE02026672.1:1:99091:1_43548	59.6	139	134	0	5	no	None	None				tccttcgtcatcctgcatcgt	agaaagtcgacgaagagaaat	tccttcgtcatcctgcatcgtaaaatatttcggaaatcgtttggattttgtgagctaatcaaaagagaaagtcgacgaagagaaat	AAGE02026672.1|:AaegL3:AAGE02026672.1:1:99091:1:57439..57525:+
AAGE02010976.1|:AaegL3:AAGE02010976.1:1:33358:1_21000	61	128	126	0	2	no	None	None				acaacggcagccggaacgatct	ctcgttccgtcgtccgtaggtcg	ctcgttccgtcgtccgtaggtcggtttagccaatgcgacaacggcagccggaacgatct	AAGE02010976.1|:AaegL3:AAGE02010976.1:1:33358:1:2532..2591:-
AAGE02002971.1|:AaegL3:AAGE02002971.1:1:41981:1_7560	45.8	91	87	0	4	yes	None	None				ttgatcggttaacatctttttccct	gcaaaggtgctgtccggtct	ttgatcggttaacatctttttccctcagcgcagaggcaaaggtgctgtccggtct	AAGE02002971.1|:AaegL3:AAGE02002971.1:1:41981:1:9283..9338:+
AAGE02022314.1|:AaegL3:AAGE02022314.1:1:88675:1_39276	42	90	70	0	20	no	None	None				tagaacctggtagaattcggca	cggatttgtcctcgtttcgggt	cggatttgtcctcgtttcgggtgcgttttttatttgcgttcgacttgcatcgtagaacctggtagaattcggca	AAGE02022314.1|:AaegL3:AAGE02022314.1:1:88675:1:63024..63098:-
AAGE02006252.1|:AaegL3:AAGE02006252.1:1:76066:1_12111	42217	87	62	23	2	yes	None	None				tacagtgtagatcaagatggg	tcttgagctacactctacttg	tcttgagctacactctacttgtcaagtcaatgttgaaaaggatttagtcaacactggattgataagtacagtgtagatcaagatggg	AAGE02006252.1|:AaegL3:AAGE02006252.1:1:76066:1:72343..72430:+
AAGE02022538.1|:AaegL3:AAGE02022538.1:1:23671:1_39562	42217	87	62	23	2	yes	None	None				tacagtgtagatcaagatggg	tcttgagctacactctacttg	tcttgagctacactctacttgtcaagtcaatgttgaaaaggatttagtcaacactggattgataagtacagtgtagatcaagatggg	AAGE02022538.1|:AaegL3:AAGE02022538.1:1:23671:1:19613..19700:-
AAGE02024766.1|:AaegL3:AAGE02024766.1:1:51630:1_42098	42064	61	59	0	2	yes	None	None				tacagtgtagatcaagatggg	tcttgagctacactctacttg	tcttgagctacactctacttgccaagtcaatgttgaaagggatgtagtcaacatgggattgataactacagtgtagatcaagatggg	AAGE02024766.1|:AaegL3:AAGE02024766.1:1:51630:1:35227..35314:-
AAGE02008874.1|:AaegL3:AAGE02008874.1:1:241921:1_16895	42172	56	54	0	2	no	None	osa-miR5795				ctgtcgagccggttgaaccac	ttttcgttcccattcgtagtg	ctgtcgagccggttgaaccaccaagccccccatgtaaataagttccatacagtagcaggtaatgtttttcgttcccattcgtagtg	AAGE02008874.1|:AaegL3:AAGE02008874.1:1:241921:1:7054..7140:-
AAGE02021419.1|:AaegL3:AAGE02021419.1:1:52783:1_38208	42215	51	49	0	2	yes	None	aau-miR319				ttggactggcatgcgtttatgg	ataaacgcataattgtcccatg	ataaacgcataattgtcccatgtgaatagaaaatccagcaaacattggactggcatgcgtttatgg	AAGE02021419.1|:AaegL3:AAGE02021419.1:1:52783:1:3269..3335:-
AAGE02001496.1|:AaegL3:AAGE02001496.1:1:28471:1_5512	42185	51	49	0	2	yes	None	aau-miR319				ttggactggcatgcgtttatgg	ataaacgcataattgtcccatg	ataaacgcataattgtcccatgtgaatagaaaatccagccacattggactggcatgcgtttatgg	AAGE02001496.1|:AaegL3:AAGE02001496.1:1:28471:1:26665..26730:-
AAGE02023997.1|:AaegL3:AAGE02023997.1:1:42307:1_40952	19	51	49	0	2	no	None	gma-miR482c-5p				ttttgtggcgattttgaatact	attttcaaaaccggcataaag	attttcaaaaccggcataaagtccaatgcattttaaataagtaaatcttggtttttgtggcgattttgaatact	AAGE02023997.1|:AaegL3:AAGE02023997.1:1:42307:1:9283..9357:-
AAGE02023995.1|:AaegL3:AAGE02023995.1:1:35573:1_40950	42138	51	49	0	2	no	None	gma-miR482c-5p				ttttgtggcgattttgaatact	attttcaaaaccggcataaag	attttcaaaaccggcataaagtccaatgcattttaaataagtaaatctcggtttttgtggcgattttgaatact	AAGE02023995.1|:AaegL3:AAGE02023995.1:1:35573:1:11842..11916:-
AAGE02005873.1|:AaegL3:AAGE02005873.1:1:135238:1_11560	31	51	47	0	4	yes	None	sly-miR9476-3p				caaaagatctggctacactga	agtgatgtcagatcttttgtc	agtgatgtcagatcttttgtcggaatagaagcagattcctccttctattcagacaaaagatctggctacactga	AAGE02005873.1|:AaegL3:AAGE02005873.1:1:135238:1:106835..106909:-
AAGE02020863.1|:AaegL3:AAGE02020863.1:1:28793:1_37397	0.9	48	46	0	2	no	None	mtr-miR5298d				cggagatggttctgatggccc	cttggtcagacggtcttgggc	cggagatggttctgatggcccggttgtaagtgggtcccagggtcttggtcagacggtcttgggc	AAGE02020863.1|:AaegL3:AAGE02020863.1:1:28793:1:5247..5311:-
AAGE02010775.1|:AaegL3:AAGE02010775.1:1:144263:1_20228	42029	47	15	7	25	yes	None	None				ttccgaagttgggtgtctcgc	caagataccctacttcggaagt	caagataccctacttcggaagtagggcgcattagagcgcatccggatgcgaatcgaatgcaccacttccgaagttgggtgtctcgc	AAGE02010775.1|:AaegL3:AAGE02010775.1:1:144263:1:116445..116531:-
AAGE02012517.1|:AaegL3:AAGE02012517.1:1:281627:1_23598	42254	38	26	0	12	no	None	None				gaggagaatacgccagcgggc	cctgcgtgctctagaaagcct	gaggagaatacgccagcgggccaccaacacaccaaaagcattctcaatagtcctgcgtgctctagaaagcct	AAGE02012517.1|:AaegL3:AAGE02012517.1:1:281627:1:268888..268960:+
AAGE02008394.1|:AaegL3:AAGE02008394.1:1:126930:1_15424	42254	38	26	0	12	no	None	None				gaggagaatacgccagcgggc	cctgcgtgctctagaaagcct	gaggagaatacgccagcgggccaccaacacaccaaaagcattctcaatagtcctgcgtgctctagaaagcct	AAGE02008394.1|:AaegL3:AAGE02008394.1:1:126930:1:81882..81954:+

## Sheet: 6. 3rd selection
miRDeep2.id	miRDeep2.score	total.read.count	mature.read.count	loop.read.count	star.read.count	significant.randfold.p.value	miRBase.miRNA	example.miRBase.miRNA.with.the.same.seed	name.miesen.mature	name.miesen.star	References	consensts.mature.sequence	consensus.star.sequence	consensts.precursor.sequence	precursor.coordinate	precursor.coordinate.supercontig.format
AAGE02008459.1|:AaegL3:AAGE02008459.1:1:34536:1_15557	6457.6	12671	12413	0	258	no	None	bmo-miR-2805	aae-miR-new19-1 -3p	aae-miR-new19-1-5p	Hu et al	ttcctgacttatacgcttacct	(g)taagtagataaatcagaaaga	gtaagtagataaatcagaaagacgtttatatcgtttcttcctgacttatacgcttacct	AAGE02008459.1|:AaegL3:AAGE02008459.1:1:34536:1:21028..21087:+	supercont1.154 [+]: 420378-420436
AAGE02008458.1|:AaegL3:AAGE02008458.1:1:6634:1_15555	6457.6	12671	12413	0	258	no	None	bmo-miR-2805	aae-miR-new19-2 3p	aae-miR-new19-2-5p	Hu et al	ttcctgacttatacgcttacct	(g)taagtagataaatcagaaaga	gtaagtagataaatcagaaagacgtttttatcgtttcttcctgacttatacgcttacct	AAGE02008458.1|:AaegL3:AAGE02008458.1:1:6634:1:2371..2430:+	supercont1.154 [+]: 394987-395045
AAGE02033757.1|:AaegL3:AAGE02033757.1:1:11822:1_47898	6323.3	12401	10498	0	1903	yes	None	None	miR-H113-3p	miR-H113-5p	Akbari et al	tttaccatttcaagatgaccta	ggtcgtcttgaaatggtaaaga	ggtcgtcttgaaatggtaaagagtgtcaatcatcgtctttaccatttcaagatgaccta	AAGE02033757.1|:AaegL3:AAGE02033757.1:1:11822:1:9187..9246:+	supercont1.2335 [+]: 9187-9245
AAGE02033757.1|:AaegL3:AAGE02033757.1:1:11822:1_47894	6321.9	12398	10495	0	1903	yes	None	None	miR-H114-3p	miR-H114-5p	Akbari et al	tttaccatttcaagatgaccta	ggtcgtcttgaaatggtaaaga	ggtcgtcttgaaatggtaaagagtgttgatcatcatctttaccatttcaagatgaccta	AAGE02033757.1|:AaegL3:AAGE02033757.1:1:11822:1:7735..7794:+	supercont1.2335 [+]: 7735-7793
AAGE02010597.1|:AaegL3:AAGE02010597.1:1:55756:1_20059	5626.2	11033	10495	0	538	yes	None	None	miR-H86-3p	miR-H86-5p	Akbari et al	tttaccatttcaagatgaccta	ggttgtcttgaaatggtaaaga	ggttgtcttgaaatggtaaagagtgtcaaccatcatctttaccatttcaagatgaccta	AAGE02010597.1|:AaegL3:AAGE02010597.1:1:55756:1:11897..11956:-	supercont1.210 [-]: 626322-626380
AAGE02033757.1|:AaegL3:AAGE02033757.1:1:11822:1_47899	1676.1	3286	3134	0	152	yes	None	None	miR-H134-3p	miR-H134-5p	Akbari et al	tttaccatttcaatatgaccta	ggtcgtcttgaaatgggaaaga	ggtcgtcttgaaatgggaaagagtgtcaatcatcatctttaccatttcaatatgaccta	AAGE02033757.1|:AaegL3:AAGE02033757.1:1:11822:1:10439..10498:+	supercont1.2335 [+]: 10439-10497
AAGE02010597.1|:AaegL3:AAGE02010597.1:1:55756:1_20062	42248	3134	3134	0	0	yes	None	None	miR-H64-3p	no reads	Akbari et al	tttaccatttcaatatgaccta	ggtcgtattgaaatggtaaaga	ggtcgtattgaaatggtaaagagtgtcaatcatcatctttaccatttcaatatgaccta	AAGE02010597.1|:AaegL3:AAGE02010597.1:1:55756:1:13137..13196:-	supercont1.210 [-]: 627562-627620
AAGE02010871.1|:AaegL3:AAGE02010871.1:1:5361:1_20742	1152.6	2252	918	0	1334	yes	None	gga-miR-1762	miR-H115-3p	miR-H115-5p	Akbari et al	agcaggagtgaatgcatgagtt	ttcatgcattcacttctgctg	agcaggagtgaatgcatgagtttggcatttgaaactaattcatgcattcacttctgctg	AAGE02010871.1|:AaegL3:AAGE02010871.1:1:5361:1:4706..4765:+	supercont1.216 [+]: 1788479-1788537
AAGE02016551.1|:AaegL3:AAGE02016551.1:1:83537:1_30439	1152.6	2252	918	0	1334	yes	None	gga-miR-1762	miR-H85-3p	miR-H85-5p	Akbari et al	agcaggagtgaatgcatgagtt	ttcatgcattcacttctgctg	agcaggagtgaatgcatgagtttggcatttgaaactaattcatgcattcacttctgctg	AAGE02016551.1|:AaegL3:AAGE02016551.1:1:83537:1:63436..63495:-	supercont1.396 [-]: 820002-820060
AAGE02021646.1|:AaegL3:AAGE02021646.1:1:25731:1_38575	401.9	780	778	0	2	yes	None	aga-miR-927	aae-miR-H-73-5p	aae-miR-H-73-3p	Akbari et al	attagaatgtggaatctgttttt	aaaagttttcatattcttgcgg(t)	attagaatgtggaatctgtttttgtacatcaagtgttacgaaacgaagcaaaaaagttttcatattcttgcggt	AAGE02021646.1|:AaegL3:AAGE02021646.1:1:25731:1:21519..21593:-	supercont1.620 [-]: 576226-576299
AAGE02003460.1|:AaegL3:AAGE02003460.1:1:62742:1_8113	85.9	167	155	0	12	yes	None	None	aae-miR-new9-3p	aae-miR-new9-5p	Hu et al	cacaaggccggattgatcaaga	cggtcaatccggaactgttggct	cggtcaatccggaactgttggctcggcacaaaagcgaccacaaggccggattgatcaaga	AAGE02003460.1|:AaegL3:AAGE02003460.1:1:62742:1:1389..1449:+	supercont1.52 [+]: 1745838-1745897
AAGE02034392.1|:AaegL3:AAGE02034392.1:1:7861:1_48064	61.8	120	117	0	3	yes	None	None	aae-miR-new18-3p	aae-miR-new18-5p	Hu et al	tagtaaaccttgattttgtagc	tacagaatcgaggctcacgatg	tacagaatcgaggctcacgatgatttccaatcatagtaaaccttgattttgtagc	AAGE02034392.1|:AaegL3:AAGE02034392.1:1:7861:1:4561..4616:-	supercont1.2944 [-]: 4562-4616
AAGE02016491.1|:AaegL3:AAGE02016491.1:1:83375:1_30215	42009	67	67	0	0	yes	None	cel-miR-4816-5p	no reads	aae-miR-H132-5p	Akbari et al	ataagtggggcaaagacacca	gtgttatcaccgcacttattc	gtgttatcaccgcacttattcagcataagatgacgaataagtggggcaaagacacca	AAGE02016491.1|:AaegL3:AAGE02016491.1:1:83375:1:72838..72895:+	supercont1.394 [+]: 969699-969755
AAGE02002230.1|:AaegL3:AAGE02002230.1:1:84783:1_6835	37.3	64	20	0	44	yes	None	gga-miR-7479-5p	aae-miR-new17-3p	aae-miR-new17-5p	Hu et al	tagtaagcattgattttgtagc	tacagaatcgaggcttactatga	acagaatcgaggcttactatgatttccaatcatagtaagcattgattttgtagc	AAGE02002230.1|:AaegL3:AAGE02002230.1:1:84783:1:67575..67629:-	supercont1.32 [-]: 2433928-2433981
AAGE02031677.1|:AaegL3:AAGE02031677.1:1:19818:1_47332	42088	49	32	0	17	yes	None	None	aae-miR-New5-1-3p	aae-miR-New5-1-5p	Hu et al	tatgaccgatttaatatatggct	catgtatgatttcggtcatgta	catgtatgatttcggtcatgtatgcagttgaaaataattatatgaccgatttaatatatggct	AAGE02031677.1|:AaegL3:AAGE02031677.1:1:19818:1:3844..3907:-	supercont1.1446 [-]: 67711-67773
AAGE02020182.1|:AaegL3:AAGE02020182.1:1:32014:1_36715	42088	49	32	0	17	yes	None	None	aae-miR-New5-2-3p	aae-miR-New5-2-5p	Hu et al	tatgaccgatttaatatatggct	catgtatgatttcggtcatgta	catgtatgatttcggtcatgtatgcagttgaaaataattatatgaccgatttaatatatggct	AAGE02020182.1|:AaegL3:AAGE02020182.1:1:32014:1:21186..21249:+	supercont1.548 [+]: 126322-126384
AAGE02011972.1|:AaegL3:AAGE02011972.1:1:59190:1_22966	42066	4067	4067	0	0	yes	None	bmo-miR-2778a-2-5p	miR-M1-3p	no reads		atttttttgactgtaattttatag	gtaaaattacgttgaaaaatcgtct	gtaaaattacgttgaaaaatcgtctccctcaaaaaatgaaacctgagactaacaggagatttttttgactgtaattttatag	AAGE02011972.1|:AaegL3:AAGE02011972.1:1:59190:1:37062..37144:-	supercont1.245 [-]: 1561005-1561086
AAGE02026093.1|:AaegL3:AAGE02026093.1:1:46450:1_43240	224.1	431	396	0	35	yes	None	aae-miR-2b	miR-M2-5p	miR-M2-3p		catcacagaattgtttttactg	tgtaaaaataattctgtaaagtt	catcacagaattgtttttactgataaggaactatgtgtaaaaataattctgtaaagtt	AAGE02026093.1|:AaegL3:AAGE02026093.1:1:46450:1:26417..26475:+	supercont1.885 [+]: 342921-342978
AAGE02004423.1|:AaegL3:AAGE02004423.1:1:101696:1_9523	0.4	282	282	0	0	no	None	bmo-miR-2824	miR-M3-3p	no reads		aacttcaacgaagcgttcggctt	gcgtgacgccatctacaaggagtatct	gcgtgacgccatctacaaggagtatctgttcaagaacttcaacgaagcgttcggctt	AAGE02004423.1|:AaegL3:AAGE02004423.1:1:101696:1:56736..56793:+	supercont1.71 [+]: 1610981-1611037
AAGE02018724.1|:AaegL3:AAGE02018724.1:1:74600:1_34625	83.1	154	152	0	2	yes	None	aae-miR-1889-3p	miR-M4-5p	miR-M4-3p		aacgttacaaatcgtaaggcgag	caccatatgatttgtaactgtgc	aacgttacaaatcgtaaggcgagttatatgttttttgaaactcaccatatgatttgtaactgtgc	AAGE02018724.1|:AaegL3:AAGE02018724.1:1:74600:1:1775..1840:-	supercont1.484 [-]: 464269-464333
AAGE02016045.1|:AaegL3:AAGE02016045.1:1:76619:1_29260	42068	80	80	0	0	yes	None	bmo-miR-3409	miR-M5-5p	no reads		tgaacaagaatgctgagaggat	cttctcagtatttttgtcaga	tgaacaagaatgctgagaggattctgaacgaaaatcttctcagtatttttgtcaga	AAGE02016045.1|:AaegL3:AAGE02016045.1:1:76619:1:24083..24139:+	supercont1.379 [+]: 580338-580393
AAGE02001035.1|:AaegL3:AAGE02001035.1:1:185454:1_3722	35.5	72	69	0	3	no	None	ame-miR-3801	miR-M6-3p	miR-M6-5p		tatcgcgagtactaaacacctc	aggttagtacgcgtcgagggc	aggttagtacgcgtcgagggcaacgggcatttaagcgcagtgttgtatcgcgagtactaaacacctc	AAGE02001035.1|:AaegL3:AAGE02001035.1:1:185454:1:156639..156706:-	supercont1.14 [-]: 906240-906306
AAGE02019542.1|:AaegL3:AAGE02019542.1:1:197689:1_36087	0.8	61	61	0	0	no	None	bmo-miR-2833	miR-M7-3p	no reads		agagattgcaaggcaggcaggc	ttatatctgtcacgcggatttgt	ttatatctgtcacgcggatttgttgaacatcagagattgcaaggcaggcaggc	AAGE02019542.1|:AaegL3:AAGE02019542.1:1:197689:1:140357..140410:+	supercont1.517 [+]: 749300-749352
AAGE02004009.1|:AaegL3:AAGE02004009.1:1:431082:1_8882	42248	50	50	0	0	yes	None	ame-miR-9874	miR-M8-5p	no reads		cgaatcctaccgactgcgtac	acctttatggtggtgattaatt	cgaatcctaccgactgcgtacattttatttttgtgagatgacctttatggtggtgattaatt	AAGE02004009.1|:AaegL3:AAGE02004009.1:1:431082:1:287078..287140:+	supercont1.63 [+]: 643041-643102
AAGE02008716.1|:AaegL3:AAGE02008716.1:1:60382:1_16351	42119	40	31	0	9	yes	None	dvi-miR-9541-3p	miR-M9-3p	miR-M9-5p		ttttaggaggtcaaaatcgcgt	cgcggttttggcctcctaaaac	cgcggttttggcctcctaaaaccgtgcccatggaggttttaggaggtcaaaatcgcgt	AAGE02008716.1|:AaegL3:AAGE02008716.1:1:60382:1:55909..55967:+	supercont1.160 [+]: 1335655-1335712
AAGE02004357.1|:AaegL3:AAGE02004357.1:1:82318:1_9443	5	40	40	0	0	yes	None	dme-miR-4967-5p	miR-M10-1-5p	no reads		agcatttttacacctcaggac	ccagaagtgaaaaaatgataa	agcatttttacacctcaggacgcaagattccatcgctgcctagcgtccagaagtgaaaaaatgataa	AAGE02004357.1|:AaegL3:AAGE02004357.1:1:82318:1:13538..13605:-	supercont1.70 [-]: 443560-443626
AAGE02013514.1|:AaegL3:AAGE02013514.1:1:101790:1_26123	42159	40	40	0	0	yes	None	dme-miR-4967-5p	miR-M10-2-5p	no reads		agcatttttacacctcaggac	cttgaagtaaaacaatgctaa	agcatttttacacctcaggacgtaagattgcatcgctgcctggagtcttgaagtaaaacaatgctaa	AAGE02013514.1|:AaegL3:AAGE02013514.1:1:101790:1:47451..47518:-	supercont1.369 [-]: 1123285-1123351
AAGE02000645.1|:AaegL3:AAGE02000645.1:1:113009:1_2905	5	29	29	0	0	yes	None	pxy-miR-8489a-5p	miR-M11-1-5p	no reads		accgttacgcgcatataatttg	aattataaacacgtaacgctct	accgttacgcgcatataatttggtcatttacggcaaaatcaaatggagatggccaaattataaacacgtaacgctct	AAGE02000645.1|:AaegL3:AAGE02000645.1:1:113009:1:61583..61660:-	supercont1.8 [-]:934642-934718
AAGE02002781.1|:AaegL3:AAGE02002781.1:1:98963:1_7393	42158	29	29	0	0	yes	None	pxy-miR-8489a-5p	miR-M11-2-5p	no reads		accgttacgcgcatataatttg	aactatattatatcgctca	accgttacgcgcatataatttggccatttacggcataatccaatggaagtggccaaactatattatatcgctca	AAGE02002781.1|:AaegL3:AAGE02002781.1:1:98963:1:36328..36402:-	supercont1.41 [-]: 1367904-1367977
AAGE02000398.1|:AaegL3:AAGE02000398.1:1:38649:1_2684	0.5	23	23	0	0	no	None	ame-miR-6063	miR-M12-5p	no reads		atcgatcgcatccgtctgacct	gttggatcggtgctgttca	atcgatcgcatccgtctgacctgctctcgcgtgttgctctcagcaggcccgctgtgtgttggatcggtgctgttca	AAGE02000398.1|:AaegL3:AAGE02000398.1:1:38649:1:6406..6482:+	supercont1.5 [+]: 2047651-2047726
AAGE02005376.1|:AaegL3:AAGE02005376.1:1:55542:1_10852	112.2	213	157	0	56	yes	None	bta-miR-411c-5p	miR-M13-5p	miR-M13-3p		agttgatccaagtagtcttgcct	gacgagtgcttggatcatcaat	agttgatccaagtagtcttgcctttgtaagaagacgagtgcttggatcatcaat	AAGE02005376.1|:AaegL3:AAGE02005376.1:1:55542:1:50848..50902:+	supercont1.89 [+]: 2726022-2726075
AAGE02008628.1|:AaegL3:AAGE02008628.1:1:300145:1_15971	107.6	211	209	0	2	no	None	hsa-miR-6818-5p	miR-M14-5p	miR-M14-3p		gtgtgtgaaccgttggcggc	acgcctgatggtattgatgct	gtgtgtgaaccgttggcggcgcaacgcctgatggtattgatgct	AAGE02008628.1|:AaegL3:AAGE02008628.1:1:300145:1:180120..180164:-	supercont1.48 [-]: 2566398-2566441
AAGE02030936.1|:AaegL3:AAGE02030936.1:1:21253:1_46928	95.5	207	193	12	2	no	None	bta-miR-6120-3p	miR-M15-5p	miR-M15-3p		aatgttggacaactgcaaggt	tctgcagtgatcgattttctc	aatgttggacaactgcaaggtacttcaaggtttttatttcgtctttaatacagggtatctgcagtgatcgattttctc	AAGE02030936.1|:AaegL3:AAGE02030936.1:1:21253:1:18264..18342:+	supercont1.1336 [+]: 85845-85922
AAGE02033119.1|:AaegL3:AAGE02033119.1:1:19817:1_47776	99	188	146	0	42	yes	None	cel-miR-239b-3p	miR-M16-1-5p	miR-M16-1-3p		tcactttttagtgacttggtc	tctggtcactaaaaagtcact	tcactttttagtgacttggtcacttttttcgatctggtcactaaaaagtcact	AAGE02033119.1|:AaegL3:AAGE02033119.1:1:19817:1:19600..19653:-	supercont1.1893 [-]: 19601-19653
AAGE02011106.1|:AaegL3:AAGE02011106.1:1:292633:1_21235	97.9	188	146	0	42	yes	None	cel-miR-239b-3p	miR-M16-2-5p	miR-M16-2-3p		tcactttttagtgacttggtc	tctggtcactaaaaagtcact	tcactttttagtgacttggtcacttttttcgatctggtcactaaaaagtcact	AAGE02011106.1|:AaegL3:AAGE02011106.1:1:292633:1:97668..97721:+	supercont1.224 [+]: 1335173-1335225
AAGE02013920.1|:AaegL3:AAGE02013920.1:1:55838:1_26787	97.8	188	146	0	42	yes	None	cel-miR-239b-3p	miR-M16-3-5p	miR-M16-3-3p		tcactttttagtgacttggtc	tctggtcactaaaaagtcact	tcactttttagtgacttggtcacttttttcaatctggtcactaaaaagtcact	AAGE02013920.1|:AaegL3:AAGE02013920.1:1:55838:1:41263..41316:+	supercont1.222 [-]: 1778752-1778804
AAGE02023119.1|:AaegL3:AAGE02023119.1:1:189560:1_40347	49.2	88	86	0	2	yes	None	prd-miR-7907a-5p	miR-M17-3p	miR-M17-5p		cgccatatgatttgtaactct	agtcacaattcgtatggtaag	agtcacaattcgtatggtaagttacacaatttatgtaactcgccatatgatttgtaactct	AAGE02023119.1|:AaegL3:AAGE02023119.1:1:189560:1:184073..184134:+	supercont1.701 [+]: 403301-403361
AAGE02007117.1|:AaegL3:AAGE02007117.1:1:83697:1_13542	42239	42	40	0	2	yes	None	cbr-miR-7584	miR-M18-3p	miR-M18-5p		cgagatacggagagattgcgaca	gtcgcctcttcacatctcga	gtcgcctcttcacatctcgatatcgaagggaccatcgagatacggagagattgcgaca	AAGE02007117.1|:AaegL3:AAGE02007117.1:1:83697:1:51512..51570:-	supercont1.123 [-]: 1296986-1297043
AAGE02026552.1|:AaegL3:AAGE02026552.1:1:16686:1_43508	42125	2078	2078	0	0	yes	None	None	miR-M19-3p	no reads		gatgcctcgtaaagcaactggac	tcagttgctttccgagcgtagcac	tcagttgctttccgagcgtagcacagtttggatgcgggcccgtgcatcgtccacggtgatgcctcgtaaagcaactggac	AAGE02026552.1|:AaegL3:AAGE02026552.1:1:16686:1:6382..6462:-	supercont1.916 [-]: 285767-285846
AAGE02007718.1|:AaegL3:AAGE02007718.1:1:40971:1_14402	209.3	408	351	0	57	yes	None	None	miR-M20-5p	miR-M20-3p		ctgaaaacttaatcgattggtc	ccaatcgattaagttttcagct	ctgaaaacttaatcgattggtcactagctgcgcggtgaccaatcgattaagttttcagct	AAGE02007718.1|:AaegL3:AAGE02007718.1:1:40971:1:40891..40951:+	supercont1.135 [+]: 1523348-1523407
AAGE02008374.1|:AaegL3:AAGE02008374.1:1:179556:1_15374	140.9	275	215	0	60	yes	None	None	miR-M21-3p	miR-M21-5p		catgaacgacgacgtgacgccg	aagtcccgtcgtcgccttcatgt	aagtcccgtcgtcgccttcatgtgcggtggtcacatgccacacatgaacgacgacgtgacgccg	AAGE02008374.1|:AaegL3:AAGE02008374.1:1:179556:1:148065..148129:-	supercont1. 151[-]: 1291075-1291138
AAGE02011567.1|:AaegL3:AAGE02011567.1:1:59154:1_21650	126.1	239	235	0	4	yes	None	hvt-miR-H12-3p	miR-M22-3p	miR-M22-5p		tagctaggttgcggtgcactgct	agtgtactctgcctggccgg	agtgtactctgcctggccggcgctgctgcgagtctagctaggttgcggtgcactgct	AAGE02011567.1|:AaegL3:AAGE02011567.1:1:59154:1:31852..31909:-	supercont1.235 [-]: 964754-964810
AAGE02017655.1|:AaegL3:AAGE02017655.1:1:74178:1_32545	92.6	181	124	0	57	yes	None	None	miR-M23-1-5p	miR-M23-1-3p		cccatcaactgctgaactgtttt	agcatttcagacattggtggac	cccatcaactgctgaactgttttaggcttcgtacgaaagcatttcagacattggtggac	AAGE02017655.1|:AaegL3:AAGE02017655.1:1:74178:1:52032..52091:-	supercont1.441 [-]: 390672-390730
AAGE02019033.1|:AaegL3:AAGE02019033.1:1:111736:1_35252	92.5	181	124	0	57	yes	None	None	miR-M23-2-5p	miR-M23-2-3p		cccatcaactgctgaactgtttt	agcatttcagacattggtggac	cccatcaactgctgaactgttttaggcttcgtacgaaagcatttcagacattggtggac	AAGE02019033.1|:AaegL3:AAGE02019033.1:1:111736:1:76808..76867:+	supercont1.49 [+]: 557677-557735
AAGE02003288.1|:AaegL3:AAGE02003288.1:1:51490:1_7848	92.5	181	124	0	57	yes	None	None	miR-M23-3-5p	miR-M23-3-3p		cccatcaactgctgaactgtttt	agcatttcagacattggtggac	cccatcaactgctgaactgttttaggcttcgtacgaaagcatttcagacattggtggac	AAGE02003288.1|:AaegL3:AAGE02003288.1:1:51490:1:33513..33572:+	supercont1.16 [+]: 2615847-2615905
AAGE02001164.1|:AaegL3:AAGE02001164.1:1:23616:1_3982	92.5	181	124	0	57	yes	None	None	miR-M23-4-5p	miR-M23-4-3p		cccatcaactgctgaactgtttt	agcatttcagacattggtggac	cccatcaactgctgaactgttttaggcttcgtacgaaagcatttcagacattggtggac	AAGE02001164.1|:AaegL3:AAGE02001164.1:1:23616:1:4008..4067:+	supercont1. 496 [+]: 473980-474038
AAGE02014979.1|:AaegL3:AAGE02014979.1:1:29336:1_27859	86	167	165	0	2	yes	None	None	miR-M24-3p	miR-M24-5p		aaatgggactgatatgcgagtat	tctcgcataacagtaccatattct	tctcgcataacagtaccatattcttgggatttctcatataaatgggactgatatgcgagtat	AAGE02014979.1|:AaegL3:AAGE02014979.1:1:29336:1:21452..21514:+	supercont1.339 [+]: 1278980-1279041
AAGE02020260.1|:AaegL3:AAGE02020260.1:1:31305:1_36741	77.7	143	139	0	4	yes	None	bdi-miR1432	miR-M25-3p	miR-M25-5p		ttcaggagatcatcgaggtagc	atctcgatggtcccctgaact	atctcgatggtcccctgaactacagttgcaacaaaacaagtgttcaggagatcatcgaggtagc	AAGE02020260.1|:AaegL3:AAGE02020260.1:1:31305:1:19146..19210:+	supercont1.551 [+]: 468137-468200
AAGE02010976.1|:AaegL3:AAGE02010976.1:1:33358:1_21000	61	128	126	0	2	no	None	None	miR-M26-3p	miR-M26-5p		acaacggcagccggaacgatct	ctcgttccgtcgtccgtaggtcg	ctcgttccgtcgtccgtaggtcggtttagccaatgcgacaacggcagccggaacgatct	AAGE02010976.1|:AaegL3:AAGE02010976.1:1:33358:1:2532..2591:-	supercont1.220 [-]: 213093-213151
AAGE02022314.1|:AaegL3:AAGE02022314.1:1:88675:1_39276	42	90	70	0	20	no	None	None	miR-M27-3p	miR-M27-5p		tagaacctggtagaattcggca	cggatttgtcctcgtttcgggt	cggatttgtcctcgtttcgggtgcgttttttatttgcgttcgacttgcatcgtagaacctggtagaattcggca	AAGE02022314.1|:AaegL3:AAGE02022314.1:1:88675:1:63024..63098:-	supercont1.657 [-]: 493003-493076
AAGE02008874.1|:AaegL3:AAGE02008874.1:1:241921:1_16895	42172	56	54	0	2	no	None	osa-miR5795	miR-M28-5p	miR-M28-3p		ctgtcgagccggttgaaccac	ttttcgttcccattcgtagtg	ctgtcgagccggttgaaccaccaagccccccatgtaaataagttccatacagtagcaggtaatgtttttcgttcccattcgtagtg	AAGE02008874.1|:AaegL3:AAGE02008874.1:1:241921:1:7054..7140:-	supercont1.164 [-]: 201696-201781
AAGE02021419.1|:AaegL3:AAGE02021419.1:1:52783:1_38208	42215	51	49	0	2	yes	None	aau-miR319	miR-M29-1-3p	miR-M29-1-5p		ttggactggcatgcgtttatgg	ataaacgcataattgtcccatg	ataaacgcataattgtcccatgtgaatagaaaatccagcaaacattggactggcatgcgtttatgg	AAGE02021419.1|:AaegL3:AAGE02021419.1:1:52783:1:3269..3335:-	supercont1.607 [-]: 541794-541859
AAGE02001496.1|:AaegL3:AAGE02001496.1:1:28471:1_5512	42185	51	49	0	2	yes	None	aau-miR319	miR-M29-2-3p	miR-M29-2-5p		ttggactggcatgcgtttatgg	ataaacgcataattgtcccatg	ataaacgcataattgtcccatgtgaatagaaaatccagccacattggactggcatgcgtttatgg	AAGE02001496.1|:AaegL3:AAGE02001496.1:1:28471:1:26665..26730:-	supercont1.21 [-]: 2803780-2803844
AAGE02005873.1|:AaegL3:AAGE02005873.1:1:135238:1_11560	31	51	47	0	4	yes	None	sly-miR9476-3p	miR-M30-3p	miR-M30-5p		caaaagatctggctacactga	agtgatgtcagatcttttgtc	agtgatgtcagatcttttgtcggaatagaagcagattcctccttctattcagacaaaagatctggctacactga	AAGE02005873.1|:AaegL3:AAGE02005873.1:1:135238:1:106835..106909:-	supercont1.97 [-]: 2388289-2388362
AAGE02010775.1|:AaegL3:AAGE02010775.1:1:144263:1_20228	42029	47	15	7	25	yes	None	None	miR-M31-3p	miR-M31-5p		ttccgaagttgggtgtctcgc	caagataccctacttcggaagt	caagataccctacttcggaagtagggcgcattagagcgcatccggatgcgaatcgaatgcaccacttccgaagttgggtgtctcgc	AAGE02010775.1|:AaegL3:AAGE02010775.1:1:144263:1:116445..116531:-	supercont1.215 [-]: 177863-177948
