# Supplementary material for: Small RNA Profiling in Dengue Virus 2-Infected Aedes Mosquito Cells Reveals Viral piRNAs and Novel Host miRNAs
Source: PLoS Negl Trop Dis. 2016 Feb 25;10(2):e0004452. doi: 10.1371/journal.pntd.0004452 (PMC4767436; doi:10.1371/journal.pntd.0004452)
Supplement: S1 Dataset — (XLSX) [file pntd.0004452.s007.xlsx]

## Sheet: Fig 1C
read length	viral read counts 1		viral read counts 2		viral read counts 3
	(+) strand	(-) strand	(+) strand	(-) strand	(+) strand	(-) strand
15	358	-26	516	-34	212	-17
16	3949	-24	6887	-40	3377	-16
17	11632	-31	16115	-53	9739	-27
18	1297	-78	1489	-112	810	-71
19	1454	-304	1752	-342	1160	-210
20	2556	-1080	3025	-1276	2598	-1188
21	18812	-13635	21325	-15174	19434	-14707
22	2246	-991	2602	-1192	2334	-1112
23	1408	-184	1753	-245	1411	-248
24	1243	-95	1538	-93	1126	-99
25	1866	-55	2252	-78	1761	-79
26	6954	-33	9360	-50	8104	-56
27	14679	-23	19537	-61	14752	-66
28	11757	-46	15369	-63	11129	-80
29	5918	-33	9454	-41	8159	-45
30	1769	-23	2363	-29	2229	-34
31	6830	-16	7911	-18	6996	-28
32	231	-15	188	-16	222	-13
33	47	-6	15	-7	31	-3
34	5	-2	7	0	0	-1
35	5	-1	4	0	0	0
36	1	0	4	0	0	0
37	3	0	2	0	0	0
38	1	0	7	0	0	0
39	0	0	3	0	0	0
40	0	-1	0	0	0	0
41	0	0	1	-3	0	0
	library sizes
	DENV_1	11131185
	DENV_2	13282492
	DENV_3	12914697

## Sheet: Fig 1D left
DENV2 genome position	raw read cound 1		raw read cound 2		raw read cound 3
	(+) strand	(-) strand	(+) strand	(-) strand	(+) strand	(-) strand
1	0	0	0	0	0	0
2	0	0	0	0	0	0
3	0	0	0	0	0	0
4	0	0	0	0	0	0
5	0	0	0	0	0	0
6	0	0	0	0	0	0
7	0	0	0	0	0	0
8	0	0	0	0	0	0
9	0	0	0	0	0	0
10	0	0	0	0	0	0
11	1	0	2	0	2	0
12	0	0	0	0	0	0
13	0	0	0	0	0	0
14	9	0	14	0	10	0
15	0	0	5	0	6	0
16	0	0	0	0	2	0
17	0	0	0	0	0	0
18	0	0	0	0	0	0
19	0	0	0	0	0	0
20	0	0	0	0	0	0
21	0	0	0	0	0	0
22	0	0	0	0	0	0
23	0	0	0	0	0	0
24	0	0	0	0	2	0
25	8	0	7	0	0	0
26	1	0	4	0	4	0
27	9	0	21	0	8	0
28	5	0	10	0	5	0
29	0	-1	0	-1	0	-1
30	0	0	0	0	0	0
31	0	0	0	0	0	0
32	0	0	0	0	0	0
33	0	0	0	0	0	0
34	0	0	0	0	0	0
35	0	-1	0	0	0	0
36	0	0	0	0	0	0
37	0	-6	0	-7	0	-4
38	0	-3	0	-6	0	-2
39	1	-5	0	-14	0	-5
40	0	-2	0	0	0	0
41	0	0	0	0	0	0
42	0	0	0	0	0	-1
43	0	0	0	0	0	0
44	0	0	0	0	0	0
45	1	0	1	-1	1	0
46	0	-2	1	-1	0	-1
47	0	-1	0	0	0	0
48	0	0	0	0	1	0
49	0	0	0	0	0	0
50	0	0	0	0	0	-2
51	2	-1	1	0	1	-2
52	0	0	0	0	1	0
53	0	0	2	0	2	0
54	1	0	0	0	0	0
55	0	0	2	0	0	0
56	1	0	0	0	1	0
57	0	0	0	0	0	0
58	0	0	0	0	0	0
59	0	0	0	0	0	0
60	0	0	0	0	0	0
61	0	-29	0	-32	0	-41
62	0	-25	0	-18	0	-33
63	0	-3	0	-2	1	-5
64	0	-2	0	0	0	-3
65	0	-3	0	-6	0	-7
66	0	0	0	-2	0	0
67	0	0	0	0	0	0
68	0	0	0	0	0	0
69	0	-2	0	-5	0	-2
70	0	-11	0	-9	0	-10
71	0	-4	0	-9	0	-7
72	0	-1	0	-2	1	-2
73	1	0	0	0	0	0
74	1	-1	1	-1	0	0
75	0	-2	0	-2	0	-2
76	0	-3	0	-1	0	-2
77	0	0	0	0	1	0
78	0	0	0	0	0	0
79	0	0	0	0	0	0
80	0	-1	0	-3	0	-1
81	0	0	0	-1	0	-2
82	1	0	2	-3	0	-1
83	0	-3	0	0	0	-4
84	0	0	0	0	0	0
85	1	0	1	0	4	-1
86	10	0	3	0	10	-1
87	1	0	1	-1	3	0
88	0	0	2	0	0	0
89	0	-1	0	0	0	-2
90	0	-1	0	0	0	0
91	2	0	1	0	0	0
92	1	0	1	0	1	0
93	2	0	5	0	5	0
94	0	0	2	0	0	0
95	0	0	0	0	0	0
96	0	0	0	0	0	0
97	0	0	0	0	0	0
98	0	-1	2	0	1	0
99	0	0	2	0	3	0
100	0	0	2	0	0	0
101	0	0	0	0	1	0
102	0	-3	0	-7	0	-3
103	0	-4	0	-1	0	-2
104	1	-21	0	-23	0	-46
105	0	-1	0	-1	0	-1
106	0	-1	0	-1	0	0
107	0	0	0	0	0	0
108	0	0	0	0	0	0
109	0	0	0	0	0	0
110	0	0	0	0	0	0
111	0	0	0	0	0	0
112	0	0	0	0	0	0
113	0	-5	0	-8	0	-3
114	0	-1	0	-2	0	-1
115	0	0	0	0	0	0
116	0	-2	0	-2	0	-1
117	0	-1	0	0	0	-1
118	0	0	0	-1	0	0
119	0	0	0	0	0	0
120	0	0	0	0	0	0
121	0	0	0	0	0	-1
122	0	0	0	0	0	0
123	0	0	0	-1	0	-2
124	0	0	3	-1	1	0
125	0	-1	0	-2	0	-1
126	0	0	0	-1	0	0
127	1	-1	0	0	0	0
128	0	0	0	0	0	0
129	0	0	0	0	0	0
130	0	0	0	0	0	0
131	0	0	0	0	0	0
132	0	0	0	0	0	0
133	0	0	0	0	0	0
134	0	0	0	0	0	0
135	1	0	0	0	0	0
136	0	-1	0	-2	0	0
137	4	0	1	-2	0	-1
138	0	-8	0	-13	0	-5
139	0	0	0	0	0	0
140	0	0	3	0	1	0
141	1	0	1	0	1	0
142	0	0	1	0	0	0
143	0	0	0	0	0	0
144	0	0	0	0	0	0
145	0	0	0	0	0	0
146	0	0	0	0	0	0
147	0	-3	0	0	0	0
148	1	-1	0	0	0	0
149	3	0	2	0	2	0
150	33	0	27	0	41	0
151	24	-1	34	-1	24	-1
152	76	0	90	0	45	0
153	22	0	24	0	21	0
154	2	0	5	0	6	0
155	0	0	1	0	1	0
156	55	0	92	0	72	0
157	5	0	4	0	9	0
158	10	0	11	0	10	0
159	3	0	6	0	2	0
160	1	0	1	0	0	0
161	10	-2	5	0	9	-2
162	3	0	26	0	10	0
163	2	0	0	0	1	0
164	5	0	2	0	4	0
165	0	0	0	0	0	0
166	7	0	5	0	2	0
167	0	0	0	0	0	0
168	0	0	0	0	0	-2
169	0	0	0	-2	0	0
170	0	-1	0	0	1	-1
171	0	-2	1	-8	0	-12
172	1	-4	3	-7	2	-5
173	0	-1	0	-2	0	-2
174	1	0	0	-2	0	-2
175	2	0	1	0	0	0
176	1	0	0	0	0	-1
177	3	-1	1	0	3	0
178	3	0	0	0	0	0
179	3	0	4	0	5	0
180	1	-1	6	-1	11	0
181	0	0	1	0	1	0
182	0	0	0	0	0	0
183	2	0	0	-1	1	-1
184	0	0	0	0	0	0
185	0	0	0	0	0	0
186	0	0	0	0	0	0
187	14	0	15	0	14	0
188	0	-8	0	-4	1	-10
189	0	-7	0	-13	0	-13
190	0	0	0	0	0	-1
191	0	-7	1	-7	0	-2
192	0	-1	1	-1	0	-1
193	0	0	0	-3	0	-2
194	0	0	0	-1	1	0
195	1	0	1	0	0	-1
196	3	-5	2	-12	5	0
197	1	-23	1	-24	1	-15
198	4	-1	0	-1	2	0
199	0	-8	1	-4	1	-14
200	3	-41	0	-64	5	-38
201	0	-17	0	-27	0	-13
202	0	0	0	-1	0	0
203	7	0	2	0	9	0
204	0	0	4	-1	6	0
205	0	-1	0	0	1	0
206	0	-2	0	0	0	-2
207	0	-3	0	-7	0	-2
208	0	0	0	0	0	-2
209	0	0	1	0	0	-1
210	0	0	0	0	0	0
211	2	0	0	0	2	0
212	0	0	2	0	1	0
213	0	0	0	0	0	0
214	1	0	3	0	5	0
215	1	0	0	-2	0	-1
216	6	0	7	0	4	0
217	11	0	24	0	24	0
218	2	-1	2	0	0	0
219	0	0	2	0	0	0
220	0	0	0	-1	0	0
221	0	-2	0	-6	0	-2
222	0	-12	0	-16	0	-12
223	2	0	2	0	4	0
224	29	-1	30	-1	48	0
225	27	0	15	0	18	0
226	0	-1	0	-1	7	0
227	1	-1	0	-3	1	0
228	2	0	0	-1	1	0
229	1	0	0	0	1	0
230	1	-2	1	-6	1	-3
231	1	-2	0	0	0	0
232	0	-2	0	-3	0	-2
233	0	-2	0	-1	0	-4
234	0	-2	0	-4	0	-3
235	0	-1	0	-2	0	-2
236	0	-1	0	0	0	0
237	0	0	1	0	0	-1
238	0	-1	0	0	1	-1
239	0	-4	0	-4	0	-3
240	3	-2	0	-3	1	-3
241	0	0	2	0	1	0
242	0	0	0	0	0	0
243	0	0	0	0	0	0
244	0	0	0	0	0	-1
245	0	-1	0	0	0	0
246	0	0	1	0	0	0
247	0	-2	0	-1	0	-3
248	0	-4	0	-7	0	-9
249	0	-5	0	-5	0	-4
250	0	-4	0	-1	0	-1
251	0	0	0	0	0	0
252	0	-1	0	0	0	-1
253	0	0	3	0	0	0
254	0	-2	0	0	0	0
255	1	0	2	0	0	0
256	0	0	0	0	0	0
257	0	0	0	0	0	0
258	0	0	0	0	0	0
259	1	0	0	0	0	0
260	0	-1	0	-4	0	-3
261	0	-10	0	-1	0	-1
262	0	-1	0	-1	0	0
263	0	0	0	0	0	-2
264	0	-1	0	0	0	0
265	0	0	0	0	0	0
266	0	-1	0	-1	0	-5
267	0	0	0	0	0	0
268	0	-4	0	-1	0	0
269	0	-5	0	-5	0	-4
270	0	0	0	0	0	0
271	0	0	0	0	0	0
272	0	-1	0	-1	0	-1
273	0	0	0	0	0	0
274	0	0	0	0	0	0
275	1	0	0	0	0	0
276	1	0	0	0	0	0
277	0	0	0	0	0	-2
278	0	0	0	0	0	-1
279	0	0	0	0	0	-1
280	0	0	0	-1	0	-2
281	0	0	0	0	0	0
282	0	-1	0	0	0	0
283	1	-1	0	-1	0	0
284	0	0	0	0	0	0
285	7	0	7	0	4	0
286	0	0	0	0	0	0
287	1	0	0	0	0	0
288	2	0	0	0	3	0
289	0	0	1	0	0	-1
290	0	0	0	0	0	0
291	0	0	0	0	0	0
292	0	0	0	0	0	0
293	0	-4	0	0	0	0
294	0	0	0	0	0	-1
295	0	-2	0	-3	0	-5
296	0	0	0	0	0	0
297	0	0	0	0	0	0
298	0	0	0	0	0	0
299	0	-1	0	-1	0	-1
300	0	-3	0	0	0	-1
301	0	-3	0	-2	0	-9
302	0	-1	0	-1	0	0
303	0	0	0	-1	0	0
304	0	-2	0	0	0	-4
305	0	-1	0	-1	0	0
306	0	0	1	-1	2	0
307	0	-1	0	0	0	0
308	0	0	0	-1	0	0
309	0	0	0	0	0	0
310	0	0	0	0	0	0
311	0	0	0	-2	0	-1
312	0	0	0	0	0	0
313	0	0	0	0	0	0
314	0	0	0	0	0	0
315	0	-1	0	0	0	0
316	0	0	0	0	0	0
317	0	0	0	0	0	0
318	0	0	0	0	0	0
319	0	0	0	0	0	0
320	0	0	0	0	0	0
321	0	0	0	0	0	0
322	0	0	1	0	0	0
323	0	0	0	0	0	0
324	0	0	0	0	0	0
325	0	0	0	0	0	0
326	0	0	0	0	1	0
327	1	0	0	0	0	0
328	0	0	0	-1	0	0
329	0	0	0	0	0	0
330	0	0	0	0	0	0
331	0	0	0	0	0	0
332	0	0	0	0	0	0
333	0	0	0	-2	0	0
334	2	0	0	0	1	0
335	2	0	0	0	0	0
336	0	0	0	0	0	0
337	3	0	0	-1	0	0
338	0	0	0	0	0	0
339	1	0	0	0	0	0
340	3	0	0	0	0	0
341	3	0	4	0	0	0
342	0	0	0	0	0	0
343	0	0	0	0	0	0
344	0	-4	0	0	0	-3
345	0	0	0	0	0	0
346	1	0	0	0	0	0
347	2	0	1	0	1	0
348	1	0	1	0	3	0
349	0	0	0	0	0	0
350	7	0	3	0	5	0
351	11	-3	19	0	7	-3
352	1	-1	4	0	1	0
353	2	0	2	-3	1	-1
354	1	-1	0	-1	1	-2
355	6	0	7	0	4	0
356	3	0	4	0	5	0
357	1	0	0	0	0	0
358	33	-1	40	0	28	-1
359	3	-1	3	-2	2	-1
360	0	-9	0	-6	0	-4
361	0	0	0	0	0	-1
362	0	-28	0	-36	0	-28
363	0	-12	0	-4	0	-10
364	0	-7	0	-10	0	-9
365	0	-31	0	-43	0	-35
366	0	0	0	-2	0	0
367	8	0	5	0	9	0
368	26	-2	37	-2	27	-1
369	2	-5	3	-18	2	-12
370	37	-1	75	-1	43	0
371	6	0	2	0	0	0
372	1	-1	0	-1	0	-1
373	0	0	0	-1	0	-1
374	0	-1	0	0	0	0
375	0	0	0	0	0	0
376	0	0	2	0	1	0
377	5	-1	2	0	5	0
378	6	0	6	0	7	0
379	8	0	11	0	11	0
380	14	0	24	0	14	0
381	33	0	30	0	24	0
382	4	0	1	0	1	0
383	0	0	0	0	0	0
384	1	0	2	0	1	0
385	15	0	25	0	12	-1
386	1	0	7	0	4	0
387	4	0	1	0	4	0
388	46	0	39	0	36	0
389	1	0	1	-1	3	0
390	0	0	0	-1	2	0
391	12	0	8	0	14	0
392	1	0	0	0	0	0
393	4	0	1	0	1	0
394	1	0	2	0	1	0
395	0	-10	0	-9	0	-8
396	0	-1	0	-3	0	-1
397	0	-10	0	-2	1	-5
398	0	-2	0	-3	0	-4
399	0	-1	0	-2	0	-2
400	5	0	3	0	2	-1
401	0	0	0	0	0	0
402	0	-2	0	-4	0	-1
403	0	-3	0	-1	0	0
404	0	-2	1	-4	0	-3
405	0	0	0	0	0	0
406	0	-1	0	-2	0	-2
407	0	-1	0	-1	0	-1
408	0	-14	0	-12	0	-22
409	0	-1	0	0	0	-4
410	0	-2	0	-1	0	-1
411	0	-1	0	0	0	0
412	0	-1	0	-4	0	0
413	0	-1	0	0	0	0
414	0	0	0	-3	0	-1
415	0	-3	0	0	0	-4
416	0	0	0	0	0	-3
417	1	0	0	0	1	-1
418	2	0	1	0	0	0
419	0	0	0	0	0	-1
420	0	0	0	0	0	-1
421	0	0	0	0	0	-2
422	0	0	0	0	0	0
423	0	0	0	0	0	0
424	0	0	0	0	0	0
425	0	0	0	0	0	0
426	0	0	0	0	0	0
427	0	0	0	0	0	0
428	0	0	0	0	0	-2
429	0	0	0	0	0	0
430	0	-1	0	0	0	0
431	0	0	0	0	0	0
432	0	0	0	0	0	-1
433	0	0	0	0	0	0
434	0	0	0	0	0	0
435	0	0	0	0	0	0
436	0	-4	1	-2	0	-4
437	0	-1	0	-1	0	-1
438	0	-9	0	-4	0	-8
439	0	0	0	0	0	-1
440	0	-4	0	-2	0	-3
441	0	-2	0	0	0	0
442	0	0	0	-1	0	0
443	0	0	0	0	1	0
444	0	-1	0	-1	0	0
445	1	0	0	0	0	0
446	0	-1	0	0	0	0
447	4	0	1	0	3	0
448	0	0	1	0	0	0
449	1	0	0	0	1	0
450	0	0	0	0	1	0
451	0	0	1	0	1	0
452	0	0	0	-1	1	0
453	0	0	0	0	0	0
454	0	0	0	0	0	0
455	1	-2	0	-3	0	-2
456	7	0	2	0	2	0
457	2	0	17	0	11	0
458	3	-1	2	0	3	0
459	39	0	68	0	49	0
460	11	0	28	0	18	0
461	76	0	106	0	91	0
462	36	0	26	0	33	0
463	4	0	13	0	14	0
464	4	0	4	0	3	0
465	19	0	19	0	15	-1
466	6	0	4	0	2	0
467	4	0	1	0	0	0
468	39	0	43	0	51	0
469	2	-2	1	0	1	0
470	2	0	1	0	1	0
471	1	0	0	0	0	0
472	0	0	0	0	0	0
473	0	0	0	0	0	0
474	0	-2	0	-2	0	-2
475	0	0	0	0	0	0
476	0	0	0	0	0	0
477	1	0	6	0	3	0
478	1	0	3	0	1	0
479	1	-1	3	-1	1	-4
480	1	-3	3	-1	1	-4
481	2	-1	0	0	0	0
482	0	-4	1	-2	0	-1
483	0	-2	0	-3	0	-1
484	0	-1	0	0	0	0
485	0	-1	0	0	0	0
486	0	-1	0	0	0	-1
487	0	0	0	0	0	0
488	1	0	0	0	1	0
489	0	0	1	0	0	0
490	0	0	0	-2	2	-1
491	0	0	0	-1	0	0
492	0	0	1	0	2	0
493	0	0	0	0	0	0
494	0	-1	0	-3	0	0
495	0	-7	0	-2	0	-9
496	0	-7	0	-6	0	-4
497	0	-2	0	-1	0	-3
498	0	-2	3	0	0	-1
499	0	-1	0	-1	0	-1
500	0	-3	0	0	0	-4
501	0	-1	0	-1	0	-2
502	0	0	0	0	1	0
503	0	-1	0	0	0	0
504	0	-2	0	-4	0	-1
505	0	0	0	0	0	0
506	0	0	0	0	0	0
507	0	0	0	0	0	0
508	0	0	0	0	0	0
509	1	0	0	0	1	0
510	0	0	1	0	0	0
511	0	0	0	0	0	0
512	0	0	0	-1	0	0
513	0	0	0	-1	0	0
514	14	-3	24	0	9	0
515	21	-8	11	-3	22	-4
516	3	-2	4	-2	3	-3
517	9	-2	6	0	9	0
518	1	0	0	0	1	0
519	1	0	0	0	0	0
520	6	0	1	0	1	0
521	0	0	0	0	0	0
522	0	0	0	0	0	0
523	0	-1	1	0	1	0
524	6	0	7	0	9	0
525	1	0	2	0	5	0
526	0	0	0	0	0	0
527	1	0	0	0	0	0
528	0	0	0	0	0	0
529	0	0	0	0	0	-1
530	0	0	0	0	0	0
531	0	0	0	0	0	0
532	0	0	0	0	0	0
533	0	0	0	0	0	0
534	1	-1	0	0	0	0
535	3	0	0	0	0	0
536	2	-2	0	0	1	0
537	0	0	0	-1	0	-1
538	28	-1	29	0	38	0
539	0	0	1	0	2	0
540	2	-1	4	-1	1	0
541	0	0	3	-1	0	0
542	1	0	0	0	1	0
543	0	0	0	0	0	0
544	1	0	1	0	0	0
545	0	0	0	-1	0	0
546	0	0	0	0	0	0
547	0	0	0	0	0	0
548	0	0	0	0	0	0
549	0	0	0	0	0	0
550	0	0	0	0	0	0
551	0	0	0	0	0	0
552	0	0	0	0	0	0
553	3	0	1	0	0	0
554	0	0	0	0	1	0
555	0	0	0	0	1	0
556	0	0	0	0	0	0
557	0	0	0	-1	0	0
558	0	0	1	-1	0	0
559	1	0	0	0	0	0
560	0	0	0	0	0	-1
561	0	-2	0	-1	0	0
562	0	0	0	0	0	0
563	0	0	1	0	0	0
564	0	0	0	0	0	0
565	0	0	0	0	0	-1
566	0	-8	0	-2	0	0
567	0	0	0	0	0	0
568	0	0	0	0	0	0
569	0	-1	0	0	0	-1
570	0	-2	0	0	0	0
571	0	0	0	0	0	-1
572	0	0	0	0	0	0
573	0	0	0	0	0	0
574	2	0	0	0	0	0
575	1	0	0	0	1	-1
576	0	0	0	-2	0	-1
577	0	0	0	-3	0	0
578	0	0	0	0	1	0
579	0	0	0	0	0	0
580	0	0	0	0	0	0
581	0	0	0	0	0	0
582	0	0	0	0	0	0
583	0	0	0	-1	0	0
584	0	0	0	0	0	0
585	0	0	0	0	0	0
586	0	0	1	0	0	0
587	0	0	0	0	0	0
588	0	0	0	0	0	0
589	0	0	0	0	0	0
590	1	0	0	-1	0	0
591	1	-2	0	0	0	-2
592	0	0	0	0	0	0
593	0	0	0	0	0	0
594	0	0	0	0	0	0
595	0	0	0	0	0	0
596	0	-5	0	-4	0	-2
597	0	-4	0	-8	0	-2
598	0	0	0	0	0	0
599	1	0	5	0	1	0
600	21	0	25	-2	25	-4
601	0	0	0	-2	0	0
602	1	0	1	0	0	0
603	0	0	0	0	2	0
604	3	-1	3	-1	6	0
605	5	-2	3	0	6	0
606	4	-10	6	-6	10	-5
607	13	-6	10	-8	14	-12
608	1	-11	0	-8	0	-6
609	0	0	1	0	1	-3
610	2	0	0	0	0	0
611	1	-1	0	-1	5	0
612	0	-1	2	-1	1	0
613	0	-3	1	-2	0	-6
614	0	0	0	0	0	-1
615	4	-3	8	-1	4	-2
616	0	-5	0	-6	2	-2
617	2	-1	1	0	0	0
618	2	-1	0	-3	0	-1
619	0	0	0	0	0	0
620	0	0	2	0	0	0
621	2	0	2	0	2	0
622	0	-10	1	-5	0	-10
623	1	-4	0	-4	3	-4
624	0	0	2	0	0	0
625	1	-2	0	-8	0	-8
626	10	0	11	0	15	0
627	0	0	2	-5	0	-1
628	19	0	7	-3	4	-2
629	1	-2	0	-2	0	-1
630	0	0	2	0	0	-1
631	0	-1	0	-2	0	0
632	1	0	1	-2	2	-1
633	8	0	8	0	3	0
634	0	0	2	0	3	0
635	0	0	0	0	0	-1
636	2	0	0	-1	0	0
637	2	-3	0	-3	1	-1
638	0	-12	0	-12	0	-15
639	1	0	0	-1	0	0
640	0	0	1	-1	0	0
641	0	-1	0	0	0	0
642	6	0	5	0	7	0
643	0	0	0	0	0	0
644	0	0	0	0	0	0
645	0	0	0	0	0	0
646	0	0	0	0	0	0
647	0	0	0	0	0	0
648	0	0	0	0	0	0
649	0	0	0	0	0	0
650	0	-1	0	0	0	0
651	0	-1	0	-4	0	-1
652	0	-1	0	-1	0	-2
653	0	0	0	0	0	0
654	1	0	1	0	3	0
655	1	-1	0	0	0	0
656	0	0	0	0	0	-1
657	4	-1	0	-1	2	-1
658	0	-7	0	-7	0	-7
659	0	-9	0	-5	0	-3
660	0	-14	0	-17	0	-8
661	1	-1	0	-1	0	0
662	0	0	0	0	0	-1
663	0	0	0	0	0	0
664	0	0	0	-1	0	0
665	0	0	0	0	1	0
666	0	0	0	0	0	0
667	0	0	1	0	0	0
668	0	0	0	0	1	0
669	0	0	1	0	0	0
670	0	0	0	0	0	-1
671	0	-6	0	-5	1	-5
672	0	0	0	0	0	0
673	0	0	0	0	1	0
674	1	0	0	0	0	0
675	0	0	0	0	0	0
676	0	0	0	0	0	-1
677	0	0	0	0	0	0
678	0	0	0	0	0	0
679	0	-1	0	0	0	-3
680	0	0	0	0	0	0
681	0	0	0	0	0	0
682	0	0	0	0	0	0
683	0	0	0	0	0	0
684	8	0	3	0	9	0
685	3	0	4	0	3	0
686	2	0	1	0	5	0
687	1	0	1	0	0	0
688	0	0	0	0	0	0
689	0	0	1	0	0	0
690	0	0	0	0	0	0
691	0	0	0	0	0	-1
692	0	0	0	0	0	0
693	0	0	1	0	0	0
694	1	0	0	0	0	0
695	0	0	0	0	0	0
696	0	0	0	0	0	0
697	0	0	0	0	0	0
698	1	-2	0	0	0	-2
699	4	-1	4	-1	1	-3
700	3	-17	3	-19	4	-12
701	36	-1	39	-2	35	-2
702	27	-2	27	-6	24	-3
703	45	-7	76	-8	82	-6
704	15	-1	19	0	23	-1
705	10	-2	17	-5	21	-2
706	7	0	17	-1	9	-1
707	1	-10	0	-12	0	-7
708	0	-2	0	-7	0	-1
709	0	0	0	-4	0	-1
710	0	0	0	-1	0	-3
711	0	0	0	0	0	0
712	0	-1	0	0	0	0
713	0	-1	0	0	1	0
714	0	0	0	0	0	0
715	0	0	0	-1	0	0
716	0	0	0	0	0	0
717	0	0	0	0	0	0
718	0	0	0	0	0	0
719	0	0	0	0	0	0
720	0	0	0	0	0	0
721	1	-1	2	0	0	-1
722	0	0	0	-1	0	0
723	0	0	0	0	0	-1
724	1	0	0	-1	0	0
725	0	0	0	0	0	-1
726	2	-1	1	0	0	0
727	1	0	0	0	1	0
728	1	0	1	0	0	0
729	1	-1	0	0	1	0
730	0	0	0	0	0	0
731	0	0	1	0	0	0
732	15	0	8	0	7	0
733	0	0	2	0	0	-1
734	2	0	1	-2	2	0
735	0	0	2	0	1	-1
736	0	0	5	0	2	0
737	4	0	10	-3	3	-2
738	34	0	55	0	40	0
739	8	0	28	0	17	0
740	2	0	6	0	6	0
741	6	0	1	0	2	0
742	1	0	1	0	1	0
743	0	0	2	0	0	0
744	13	0	17	0	13	0
745	6	0	9	0	7	0
746	0	0	0	0	0	0
747	2	-1	1	0	4	0
748	1	-1	2	0	2	0
749	1	0	0	0	2	0
750	0	0	0	0	0	-2
751	18	0	20	0	6	-1
752	1	0	2	0	7	-1
753	11	0	10	0	7	0
754	14	0	15	0	14	0
755	1	0	0	0	0	0
756	0	0	0	0	2	-1
757	0	-1	0	0	0	0
758	0	0	0	0	0	0
759	0	0	0	0	0	0
760	0	0	0	0	0	0
761	1	0	1	0	1	0
762	4	-1	2	-1	0	-3
763	0	-3	0	-4	0	-2
764	2	-1	2	0	1	0
765	11	0	8	0	16	-1
766	0	0	0	0	0	0
767	4	0	8	-2	7	0
768	2	-1	1	-2	0	-1
769	0	-2	2	0	0	-4
770	1	-2	0	-1	1	-2
771	0	-1	1	0	0	0
772	0	0	0	0	0	0
773	0	0	0	-1	1	0
774	0	-2	0	0	0	0
775	0	0	0	0	0	-1
776	0	0	0	0	0	0
777	2	0	2	0	1	0
778	5	0	2	0	5	0
779	0	-8	0	-1	0	-3
780	0	0	0	0	0	0
781	0	-2	0	-1	0	-1
782	0	0	0	0	0	0
783	0	-1	0	0	0	0
784	0	-1	0	-1	0	0
785	1	0	0	0	1	0
786	0	0	0	0	0	0
787	0	0	0	-1	0	-1
788	0	-2	0	-1	0	-1
789	0	0	0	0	0	0
790	0	0	0	0	0	0
791	1	0	0	-1	0	-2
792	1	0	1	0	0	0
793	0	0	0	0	0	0
794	0	0	0	0	0	0
795	0	0	0	0	1	0
796	0	0	0	0	0	0
797	0	0	0	0	0	0
798	0	0	0	0	0	0
799	3	0	8	0	11	0
800	9	0	13	0	11	0
801	21	-1	23	0	17	0
802	6	-2	8	0	8	-1
803	6	0	2	0	7	0
804	0	-1	5	-1	3	0
805	1	0	2	0	0	0
806	11	-1	6	0	9	0
807	0	-10	3	-4	1	-3
808	1	-4	3	-3	4	-2
809	2	-2	4	0	3	-3
810	1	0	2	0	6	0
811	1	-1	0	0	0	-3
812	0	0	1	-1	1	-2
813	0	-22	0	-13	0	-16
814	0	-6	0	-7	0	-2
815	0	-1	0	-1	0	-1
816	4	-13	2	-11	1	-10
817	0	0	0	0	0	0
818	0	0	0	0	0	0
819	5	0	0	0	0	-1
820	10	0	11	0	3	0
821	0	0	0	0	1	0
822	0	-1	0	0	1	0
823	0	-3	0	0	0	0
824	0	0	0	0	0	0
825	0	0	0	0	0	0
826	0	0	0	-1	0	0
827	0	0	0	0	0	0
828	1	-2	0	-1	0	-1
829	2	0	0	0	1	0
830	6	0	1	0	3	0
831	0	0	0	0	1	0
832	0	0	0	0	0	0
833	0	0	0	0	0	0
834	0	0	0	0	0	0
835	0	0	0	0	0	0
836	0	-5	0	-4	0	-2
837	0	0	0	-1	0	0
838	0	0	0	0	0	-2
839	0	-2	0	0	0	0
840	0	0	0	-3	0	0
841	0	0	1	0	1	0
842	0	-1	0	-3	0	-2
843	0	-8	0	-3	0	-6
844	1	-3	1	-3	1	-4
845	0	0	0	0	0	-1
846	0	-1	0	-2	0	-1
847	0	0	1	0	1	-1
848	1	0	0	0	1	0
849	0	0	0	0	0	0
850	0	-4	0	-2	0	-8
851	0	0	0	0	0	0
852	0	0	0	0	0	0
853	0	0	0	0	0	0
854	0	0	0	0	0	0
855	0	0	0	0	0	0
856	1	0	1	0	0	0
857	0	-4	0	-7	0	-9
858	0	-6	0	-12	0	-14
859	0	-8	0	-4	0	-8
860	0	0	0	0	0	-1
861	0	0	0	0	0	0
862	0	0	0	0	0	0
863	0	0	0	0	0	-1
864	0	0	0	-1	0	0
865	0	0	0	0	0	-1
866	0	0	0	0	0	-1
867	0	0	0	0	0	0
868	0	0	0	0	0	0
869	0	-15	0	-9	0	-8
870	0	-1	0	0	0	0
871	0	0	0	0	0	0
872	0	0	0	0	0	0
873	3	0	2	0	2	0
874	8	0	6	0	5	0
875	4	0	6	0	5	0
876	4	0	0	0	1	0
877	3	0	0	0	6	0
878	0	-1	0	0	1	0
879	2	-1	3	0	6	0
880	10	-2	4	0	6	0
881	5	0	16	0	10	-1
882	16	0	11	-1	11	-2
883	2	-1	0	0	2	-1
884	5	-2	0	-2	1	-3
885	2	-2	0	-1	4	-2
886	4	0	2	0	5	0
887	5	0	3	0	6	0
888	0	-1	0	0	0	0
889	0	0	0	0	0	0
890	0	0	0	-2	0	-1
891	0	-3	0	0	0	-2
892	14	0	10	-1	17	0
893	1	0	1	0	0	0
894	3	0	2	0	1	0
895	1	0	0	0	2	0
896	0	-3	0	-2	0	0
897	1	-1	0	-1	0	-3
898	6	-2	4	-1	5	-1
899	0	0	2	-1	1	0
900	3	-2	4	-4	2	-4
901	1	-1	1	-1	0	0
902	0	0	0	0	0	0
903	0	0	0	0	2	0
904	1	0	1	0	3	0
905	0	0	3	0	1	0
906	0	0	0	0	0	0
907	1	0	4	-1	10	-2
908	0	-4	0	-1	1	0
909	0	-10	0	-3	0	-5
910	1	-4	0	-6	0	-3
911	0	-14	0	-12	0	-17
912	0	-7	0	-12	0	-16
913	0	0	0	0	0	0
914	0	0	1	0	1	0
915	4	0	2	0	6	0
916	0	0	1	0	0	0
917	0	0	0	0	0	0
918	0	-1	0	0	0	0
919	0	0	0	0	0	0
920	0	0	0	0	0	0
921	0	0	0	0	2	0
922	0	-1	0	-1	0	-2
923	0	0	0	0	0	-1
924	0	0	0	0	0	0
925	0	0	1	0	1	0
926	0	0	0	0	1	0
927	0	0	0	0	0	0
928	0	0	0	0	0	0
929	0	0	0	0	0	0
930	0	0	0	0	0	0
931	0	0	0	0	0	0
932	0	-2	0	0	0	-2
933	0	0	0	0	0	0
934	0	0	0	-1	0	0
935	0	0	0	0	0	0
936	2	0	0	0	0	0
937	0	0	0	0	0	0
938	0	-1	0	0	0	-1
939	0	0	0	0	0	0
940	0	0	0	0	0	0
941	0	0	0	0	0	0
942	0	-17	0	-25	0	-17
943	0	-10	0	-13	0	-11
944	0	0	0	0	0	-1
945	0	0	0	-2	0	0
946	0	-1	0	-1	1	-2
947	1	0	0	-1	0	0
948	0	0	0	0	0	0
949	0	0	0	0	0	-1
950	0	0	1	0	0	0
951	0	0	1	0	2	0
952	0	0	1	0	1	0
953	0	0	0	-1	0	0
954	0	0	0	0	1	0
955	0	0	0	0	0	-1
956	2	0	3	0	3	0
957	2	0	9	0	12	0
958	11	0	8	0	7	0
959	5	-1	9	0	4	0
960	4	0	3	0	6	0
961	2	0	6	0	4	-1
962	10	0	11	0	5	0
963	0	0	0	0	0	0
964	0	0	0	0	0	0
965	0	0	0	0	0	0
966	0	0	0	0	0	0
967	0	0	0	0	1	0
968	0	0	0	0	0	0
969	0	0	0	0	0	0
970	0	0	0	0	0	0
971	0	0	0	0	0	0
972	0	0	0	0	0	0
973	0	0	0	0	1	-1
974	0	0	0	0	0	0
975	2	0	0	0	0	0
976	0	-1	0	-3	0	-1
977	0	0	0	0	0	0
978	1	0	0	-1	0	0
979	0	0	0	0	0	0
980	0	0	0	0	0	0
981	0	0	0	0	1	0
982	2	0	0	0	2	0
983	0	0	1	0	0	-2
984	0	0	2	-2	0	0
985	3	-3	0	0	0	-1
986	0	-4	0	-7	0	-4
987	0	0	0	0	0	0
988	0	0	0	0	0	0
989	1	0	0	0	0	-1
990	2	0	1	0	1	0
991	0	0	1	0	0	0
992	0	-1	0	-1	0	-1
993	0	0	0	0	1	0
994	0	0	0	0	0	0
995	3	-8	0	-4	0	-8
996	1	0	6	0	4	-2
997	2	0	1	-1	0	-1
998	1	0	0	0	1	-1
999	0	-1	0	0	1	-1
1000	0	0	0	0	0	0
1001	0	0	0	0	0	0
1002	0	0	0	0	0	0
1003	3	-4	3	0	3	0
1004	15	0	10	0	11	0
1005	0	0	3	-1	0	0
1006	0	0	0	0	0	0
1007	0	-1	2	0	4	-3
1008	0	-1	1	0	0	0
1009	0	0	0	0	1	-1
1010	1	0	0	0	0	-1
1011	0	-1	0	-2	0	0
1012	1	-1	0	0	0	-1
1013	1	0	3	0	0	0
1014	3	0	2	0	2	0
1015	5	-3	3	-5	9	-3
1016	2	0	0	0	3	-5
1017	0	0	0	0	0	-2
1018	0	0	0	-1	1	0
1019	2	-2	1	-3	3	-2
1020	55	-2	58	-2	35	-2
1021	3	0	10	-1	1	-1
1022	0	-16	0	-11	0	-20
1023	0	-3	0	0	0	-4
1024	0	-17	0	-12	0	-24
1025	0	0	0	-2	0	0
1026	0	-1	1	-1	0	-5
1027	0	0	0	0	0	0
1028	1	0	0	0	0	0
1029	0	0	0	0	0	0
1030	0	0	0	0	0	0
1031	0	0	1	0	0	0
1032	0	0	0	0	0	0
1033	0	0	0	0	0	0
1034	0	0	0	0	0	0
1035	0	-3	0	-2	0	-4
1036	0	0	0	0	0	0
1037	0	0	0	0	0	0
1038	0	-2	0	-2	0	-6
1039	0	-2	0	-6	0	-1
1040	0	-2	0	-2	0	-4
1041	0	-4	0	-3	0	-2
1042	0	-8	0	-7	1	-6
1043	0	-3	0	-1	0	-2
1044	0	-9	0	-10	0	-8
1045	0	-2	1	0	0	-1
1046	5	-2	3	-4	7	-2
1047	0	-4	0	-1	0	0
1048	0	-1	0	0	0	-1
1049	1	-3	0	-2	0	0
1050	22	0	32	-1	15	-1
1051	4	0	1	0	1	0
1052	16	0	15	0	16	0
1053	8	0	9	0	8	0
1054	1	0	7	0	0	0
1055	0	0	0	0	0	0
1056	0	0	1	0	0	0
1057	0	0	0	0	0	-1
1058	0	-3	0	-2	0	-2
1059	0	0	0	0	0	0
1060	0	0	0	0	0	0
1061	0	0	0	0	0	0
1062	0	0	1	0	0	-1
1063	0	0	0	0	0	0
1064	0	-3	0	0	0	0
1065	0	0	0	-2	0	0
1066	0	-1	1	0	1	-1
1067	1	-1	0	0	2	0
1068	0	-1	0	-1	0	0
1069	0	-1	0	-1	0	-2
1070	0	-1	0	0	0	0
1071	0	0	0	0	0	0
1072	0	0	0	0	0	0
1073	1	0	0	0	0	0
1074	0	0	0	0	0	0
1075	0	0	0	0	0	0
1076	0	0	0	0	0	0
1077	0	0	0	0	0	0
1078	0	0	1	0	0	0
1079	0	0	0	0	0	0
1080	0	0	2	0	0	0
1081	0	0	0	0	1	0
1082	2	0	1	0	0	0
1083	0	0	0	0	0	0
1084	0	0	0	0	0	0
1085	0	0	0	0	0	0
1086	2	0	0	0	0	0
1087	0	0	0	0	2	0
1088	0	-2	0	0	0	-2
1089	0	0	0	0	0	0
1090	2	0	1	0	0	0
1091	0	0	0	-2	1	-1
1092	0	0	0	0	0	0
1093	0	-2	0	0	1	0
1094	0	0	0	0	1	0
1095	2	0	6	0	1	0
1096	0	-1	0	0	2	0
1097	0	-2	0	-1	0	-2
1098	0	0	0	-1	0	-2
1099	0	-3	0	-1	0	0
1100	0	-1	0	0	0	0
1101	0	-4	0	-8	0	-2
1102	0	-3	0	-4	0	-2
1103	0	-5	1	-3	2	-2
1104	8	-8	8	-8	9	-9
1105	8	0	8	0	5	-1
1106	0	0	0	0	0	0
1107	0	0	0	0	0	0
1108	1	0	0	0	0	-1
1109	2	0	0	0	1	0
1110	1	-2	4	-1	4	-2
1111	0	0	0	0	0	0
1112	0	0	0	0	0	0
1113	0	0	0	0	1	0
1114	0	-2	0	-1	0	-1
1115	0	0	0	0	0	0
1116	1	-1	1	-2	0	0
1117	1	0	0	0	2	0
1118	0	0	0	0	0	0
1119	0	0	0	0	0	0
1120	0	0	0	0	0	0
1121	0	0	0	0	0	0
1122	0	0	0	0	0	0
1123	0	0	0	0	0	0
1124	0	0	0	0	0	0
1125	0	0	0	0	2	0
1126	0	0	0	0	0	0
1127	0	0	0	0	1	0
1128	0	-1	0	0	0	0
1129	1	0	0	0	0	0
1130	0	0	0	0	0	0
1131	0	0	0	-1	0	0
1132	0	0	0	0	0	0
1133	0	0	1	0	1	0
1134	0	0	1	0	0	0
1135	1	0	1	0	2	0
1136	0	0	0	0	1	0
1137	4	0	8	0	4	0
1138	5	0	14	0	21	0
1139	2	0	4	0	3	0
1140	2	-1	0	0	2	0
1141	0	-25	0	-45	0	-27
1142	0	-7	0	-12	0	-7
1143	0	0	1	-6	0	-2
1144	1	0	0	-1	0	0
1145	0	0	0	0	0	0
1146	0	0	0	0	0	0
1147	0	-4	0	-6	0	-1
1148	1	-1	0	-2	0	-1
1149	0	0	0	-1	0	0
1150	1	0	1	0	2	0
1151	8	-2	1	-2	5	-3
1152	0	-2	1	-2	0	-1
1153	0	-1	0	-2	0	-2
1154	0	-14	0	-31	0	-12
1155	3	0	1	-1	0	0
1156	2	-1	0	-2	0	-7
1157	0	0	0	0	0	0
1158	0	0	0	0	0	0
1159	0	0	1	0	0	0
1160	4	0	0	0	5	0
1161	2	0	10	0	5	0
1162	0	0	0	-1	0	-2
1163	0	0	0	0	0	-1
1164	0	-1	0	-1	0	-1
1165	1	0	0	0	0	0
1166	1	-1	2	-4	1	-5
1167	0	-9	0	-13	0	-13
1168	1	-7	0	-1	0	-8
1169	0	-1	0	-2	0	-4
1170	0	-3	0	-1	0	-1
1171	0	-1	2	0	0	0
1172	0	-2	0	-1	0	-1
1173	0	-3	0	0	0	-2
1174	0	-9	1	-4	0	-7
1175	0	-3	1	-6	1	-3
1176	0	0	0	0	1	-1
1177	3	-1	5	0	2	0
1178	1	-5	1	-2	5	-2
1179	0	0	0	0	0	0
1180	0	0	0	0	0	0
1181	1	0	0	0	0	0
1182	1	0	0	0	1	0
1183	0	0	1	0	0	0
1184	0	-1	0	-1	0	0
1185	1	-1	1	-1	0	-1
1186	7	0	20	0	9	0
1187	1	-7	0	-4	2	-7
1188	3	-8	0	-3	1	-1
1189	4	-2	5	-2	2	-2
1190	5	-2	11	-3	4	-8
1191	2	0	1	-1	3	0
1192	1	0	2	0	0	0
1193	4	0	3	0	2	0
1194	0	-1	0	0	2	-1
1195	0	0	0	0	0	-2
1196	3	0	6	-2	5	0
1197	1	0	1	0	5	0
1198	3	0	5	0	2	0
1199	25	-2	13	0	18	-1
1200	1	-2	0	0	0	0
1201	6	-1	2	0	2	0
1202	2	0	0	0	1	0
1203	0	0	0	0	0	0
1204	0	0	1	0	0	0
1205	0	0	0	0	1	0
1206	1	0	1	-1	1	0
1207	0	0	0	0	0	0
1208	2	-1	3	0	3	-1
1209	0	0	0	0	1	0
1210	2	-1	1	0	0	0
1211	2	0	0	-2	0	0
1212	1	-5	0	-6	0	-11
1213	0	-1	0	-2	0	-3
1214	0	0	0	0	0	0
1215	0	0	0	0	0	0
1216	0	0	0	0	0	0
1217	1	0	0	0	0	0
1218	0	0	0	0	1	0
1219	0	0	0	0	0	0
1220	0	0	0	0	0	0
1221	0	0	0	0	0	0
1222	1	0	5	0	4	0
1223	5	0	3	0	2	0
1224	0	0	0	-1	1	0
1225	0	0	4	0	1	-1
1226	0	-2	0	-1	0	-2
1227	0	-2	0	-5	0	-8
1228	0	0	0	0	0	0
1229	0	0	1	0	1	0
1230	0	0	0	0	0	0
1231	0	0	0	0	0	0
1232	0	0	0	0	0	0
1233	0	0	0	0	0	0
1234	0	0	0	0	0	0
1235	0	0	0	0	0	0
1236	1	0	0	0	0	0
1237	0	-2	0	-2	0	0
1238	0	-2	0	-2	0	-3
1239	0	0	0	-3	0	-2
1240	0	-4	0	-2	0	-4
1241	0	-1	0	0	1	0
1242	0	-1	1	0	0	0
1243	2	0	2	-2	0	-2
1244	1	-7	1	-3	0	-6
1245	0	-1	0	0	0	-2
1246	0	0	0	0	0	-2
1247	1	0	0	0	0	-1
1248	0	0	0	-1	1	-2
1249	0	0	0	0	0	0
1250	0	-2	0	-1	0	-2
1251	0	0	0	0	0	0
1252	0	0	0	-2	0	0
1253	0	0	0	-5	0	0
1254	0	0	0	-1	0	0
1255	2	0	1	0	0	0
1256	0	0	0	0	1	0
1257	2	0	2	0	1	0
1258	0	0	0	0	0	0
1259	0	0	0	0	0	0
1260	0	0	0	0	0	0
1261	1	0	1	0	1	0
1262	2	0	3	0	0	0
1263	0	0	0	0	0	0
1264	0	0	2	0	0	0
1265	0	0	0	0	0	0
1266	0	0	0	0	1	0
1267	10	-1	12	0	6	0
1268	4	0	4	0	1	0
1269	0	0	0	0	0	0
1270	0	0	0	0	0	0
1271	0	0	0	0	0	0
1272	1	0	0	0	0	0
1273	0	0	0	0	0	0
1274	0	0	9	0	7	0
1275	1	0	1	0	2	0
1276	0	0	0	0	0	0
1277	0	0	0	0	0	0
1278	0	0	0	0	0	0
1279	0	0	0	0	0	0
1280	0	-1	0	0	0	0
1281	0	0	0	0	0	-1
1282	0	0	0	0	0	0
1283	0	0	0	0	0	0
1284	0	0	0	0	0	0
1285	0	0	0	0	0	0
1286	0	0	0	0	0	0
1287	0	0	0	0	0	0
1288	0	0	0	0	0	0
1289	0	0	0	-1	0	0
1290	0	0	0	-1	0	-1
1291	0	0	0	-1	0	-1
1292	0	0	0	0	0	-1
1293	0	0	0	0	0	0
1294	0	0	0	-1	1	0
1295	0	0	0	0	0	0
1296	0	0	0	0	2	-1
1297	1	0	3	0	1	0
1298	1	0	0	0	2	0
1299	0	0	0	0	0	0
1300	1	0	2	0	0	0
1301	0	0	0	0	0	0
1302	2	0	0	0	0	0
1303	1	0	1	0	0	-1
1304	0	0	1	0	1	0
1305	0	0	0	0	0	0
1306	0	0	0	0	0	0
1307	0	0	0	0	0	0
1308	0	0	0	0	0	0
1309	0	0	0	0	0	0
1310	1	0	2	0	1	0
1311	1	0	4	0	4	0
1312	3	0	2	0	2	0
1313	1	0	1	-1	1	0
1314	1	0	2	0	0	0
1315	1	0	0	0	0	0
1316	0	0	1	0	0	0
1317	0	0	0	0	1	0
1318	2	0	5	0	5	0
1319	4	0	3	0	2	0
1320	0	0	0	0	0	0
1321	0	0	0	0	0	0
1322	2	0	0	0	0	0
1323	1	0	0	0	0	0
1324	0	0	0	0	1	0
1325	0	0	0	0	0	0
1326	0	0	0	0	0	0
1327	0	0	0	0	0	0
1328	0	0	0	0	0	0
1329	0	0	0	0	0	0
1330	0	0	1	0	2	0
1331	1	0	0	0	1	0
1332	0	0	0	-1	0	0
1333	0	0	0	0	0	0
1334	0	-12	0	-11	0	-9
1335	0	0	0	0	0	-1
1336	0	-1	0	-1	0	0
1337	0	0	0	0	0	0
1338	0	0	0	-3	0	-2
1339	0	-4	0	-4	0	-2
1340	0	-32	0	-30	0	-18
1341	0	-8	0	-4	0	-8
1342	0	0	0	0	0	0
1343	0	0	0	0	0	0
1344	0	0	0	0	0	0
1345	0	0	0	0	1	0
1346	1	0	0	0	0	0
1347	0	0	0	0	1	0
1348	0	0	0	0	0	0
1349	0	0	0	-1	0	0
1350	0	0	1	0	0	0
1351	0	0	0	0	0	0
1352	0	0	0	0	0	0
1353	0	0	0	0	0	0
1354	0	0	0	0	0	0
1355	0	0	0	0	0	0
1356	0	0	0	0	2	0
1357	0	0	0	0	0	0
1358	0	0	0	0	0	0
1359	0	0	0	0	0	0
1360	0	0	0	0	0	0
1361	0	0	0	0	0	0
1362	0	0	0	0	0	0
1363	0	0	0	0	0	0
1364	0	0	0	0	0	0
1365	0	0	0	0	0	0
1366	0	0	0	0	0	0
1367	0	0	0	0	0	0
1368	0	0	0	0	0	0
1369	0	0	1	0	0	0
1370	1	0	0	0	1	0
1371	0	0	0	0	0	0
1372	1	0	0	0	0	0
1373	0	0	0	0	0	0
1374	0	0	2	0	0	0
1375	2	0	2	0	3	0
1376	3	0	1	0	3	0
1377	8	0	8	0	4	0
1378	1	0	0	0	1	0
1379	7	0	12	-2	11	0
1380	2	-1	0	0	0	0
1381	15	0	16	0	11	0
1382	2	0	0	-1	0	0
1383	2	0	2	-2	1	0
1384	2	0	2	0	2	0
1385	0	0	0	0	0	0
1386	0	-1	0	0	0	0
1387	0	-1	1	0	0	-1
1388	4	-4	4	-2	1	0
1389	1	-1	1	0	2	0
1390	0	-2	0	-3	0	0
1391	0	-1	0	-4	1	-3
1392	0	-5	0	-3	0	-2
1393	0	-6	0	-4	0	-3
1394	0	-3	0	-10	0	-2
1395	0	-7	0	-5	0	-1
1396	0	-1	0	-4	0	-6
1397	0	-5	0	-4	0	-5
1398	1	-6	1	-2	1	-2
1399	0	-1	1	-1	0	-3
1400	0	0	0	0	0	0
1401	0	-2	0	-1	0	0
1402	0	-1	0	0	0	-2
1403	0	-8	0	-7	0	-12
1404	0	0	0	-8	0	-6
1405	0	-12	0	-12	0	-13
1406	0	-7	0	-3	0	-7
1407	0	-3	0	-2	0	-3
1408	0	0	0	0	0	-1
1409	0	0	0	0	0	-1
1410	0	0	0	0	0	0
1411	0	-1	0	0	0	-1
1412	0	0	0	0	0	0
1413	0	0	0	0	0	0
1414	0	0	0	0	0	0
1415	0	0	0	0	0	0
1416	0	0	0	-1	0	0
1417	0	0	0	0	0	0
1418	0	0	0	0	0	0
1419	0	0	0	0	0	-1
1420	1	-2	0	-1	0	-1
1421	0	0	0	0	0	0
1422	0	0	0	0	0	0
1423	0	0	0	0	0	0
1424	0	0	0	0	0	0
1425	0	0	0	-2	0	0
1426	0	-2	0	-2	0	0
1427	0	0	0	0	0	0
1428	0	0	0	-1	0	0
1429	0	0	0	0	0	0
1430	0	0	0	0	0	0
1431	0	0	0	0	0	0
1432	0	0	0	0	0	0
1433	0	0	1	0	0	0
1434	0	0	0	0	0	0
1435	0	0	0	0	0	0
1436	0	0	0	0	0	0
1437	0	0	0	0	0	0
1438	0	0	0	0	0	0
1439	0	0	0	0	0	0
1440	0	0	0	0	0	0
1441	0	0	0	0	0	0
1442	0	0	0	0	0	0
1443	0	0	0	0	0	0
1444	0	0	2	0	2	0
1445	3	0	1	0	0	0
1446	0	-2	1	-3	1	-1
1447	10	0	5	0	5	0
1448	1	0	2	-1	3	-2
1449	5	-3	4	-1	3	-4
1450	0	-1	0	-2	0	-3
1451	1	0	0	-1	1	0
1452	0	-2	0	0	0	0
1453	0	0	0	0	0	0
1454	3	-1	2	0	3	0
1455	5	0	5	0	2	0
1456	1	-1	2	0	1	0
1457	10	0	12	0	10	0
1458	3	-14	0	-7	6	-9
1459	0	-1	0	-2	0	-4
1460	0	0	0	0	0	0
1461	0	-4	0	-3	0	-4
1462	0	-14	0	-5	0	-3
1463	0	-2	0	-5	0	-3
1464	0	-1	0	-2	0	-1
1465	0	-3	0	-3	1	-4
1466	1	0	2	-3	0	0
1467	3	-4	1	-2	2	-3
1468	6	-1	12	-1	6	0
1469	19	0	9	-1	12	-2
1470	7	-1	0	-1	3	0
1471	0	-1	0	-7	0	-4
1472	0	-5	0	-5	0	-11
1473	2	0	6	-4	7	-4
1474	4	-4	5	-2	1	-4
1475	0	-2	1	-2	0	-2
1476	0	-1	2	-2	2	-1
1477	1	-1	1	0	1	0
1478	0	0	0	0	0	0
1479	1	0	3	0	1	0
1480	3	0	4	0	3	0
1481	25	0	41	0	31	0
1482	1	-2	1	0	2	0
1483	2	-3	0	-2	0	-3
1484	0	-91	0	-138	0	-136
1485	0	-8	0	-4	0	-18
1486	7	-6	4	-7	6	-3
1487	2	0	3	0	0	0
1488	2	-20	2	-25	4	-23
1489	0	-5	0	-3	0	-5
1490	2	0	0	-1	0	-1
1491	3	0	2	-1	0	0
1492	4	0	2	0	3	0
1493	1	0	3	0	1	0
1494	10	0	0	-9	6	-5
1495	0	-44	3	-53	4	-49
1496	2	0	1	0	0	0
1497	0	0	0	-4	0	0
1498	1	-1	0	0	2	0
1499	0	0	0	-1	0	0
1500	10	0	6	0	11	0
1501	1	0	0	0	0	0
1502	11	-1	12	0	21	0
1503	0	0	0	-1	0	-1
1504	0	-12	0	-4	0	-9
1505	0	-5	0	-1	0	-5
1506	0	-15	0	-30	0	-15
1507	1	0	0	-3	0	-1
1508	4	0	2	-1	1	-1
1509	0	0	0	-1	0	0
1510	2	-19	0	-15	1	-12
1511	0	0	0	0	0	0
1512	1	0	0	0	0	0
1513	2	0	5	0	2	0
1514	4	0	4	-1	3	0
1515	3	0	1	0	9	0
1516	1	-2	0	-4	1	-4
1517	5	-4	4	-10	4	-1
1518	0	-3	0	-4	0	-2
1519	6	-1	3	-1	1	-1
1520	0	-6	0	-6	0	-4
1521	0	-7	1	-8	1	-6
1522	0	-11	0	-12	0	-6
1523	0	-34	1	-29	0	-30
1524	0	-8	0	-10	0	-15
1525	0	-17	0	-22	0	-16
1526	0	0	0	0	0	-1
1527	0	-6	0	0	0	-9
1528	0	0	0	-2	0	0
1529	0	0	0	0	0	0
1530	0	0	0	0	0	0
1531	0	0	0	0	1	0
1532	1	0	0	0	1	0
1533	1	0	0	0	0	0
1534	0	0	0	0	1	0
1535	4	0	1	0	4	0
1536	6	0	6	0	3	0
1537	0	0	2	0	1	0
1538	0	0	0	0	0	0
1539	1	0	0	0	0	0
1540	1	0	0	0	0	0
1541	1	0	0	0	1	0
1542	0	0	0	0	0	0
1543	7	0	4	-1	6	0
1544	0	0	0	0	0	0
1545	1	0	0	0	1	0
1546	2	0	0	0	1	0
1547	0	0	0	0	0	0
1548	0	0	0	0	0	0
1549	0	0	0	0	0	0
1550	0	0	0	0	0	0
1551	1	0	0	0	0	0
1552	0	0	0	0	0	0
1553	0	0	0	0	0	0
1554	0	0	0	0	0	0
1555	0	0	0	0	0	0
1556	0	0	0	0	0	0
1557	0	0	0	0	0	0
1558	0	0	0	0	0	0
1559	0	0	0	0	0	0
1560	0	0	1	0	0	0
1561	0	0	0	0	0	0
1562	0	0	0	0	0	0
1563	2	0	1	0	0	0
1564	1	0	0	0	1	0
1565	0	0	1	0	0	0
1566	0	0	0	0	0	0
1567	2	0	0	0	0	0
1568	0	0	0	0	0	0
1569	1	0	0	-1	0	-1
1570	0	0	1	0	1	0
1571	1	0	0	0	0	0
1572	7	0	11	-2	2	-2
1573	4	0	5	-1	2	-1
1574	0	0	0	0	0	0
1575	1	-1	0	-4	1	-1
1576	1	0	5	-1	4	0
1577	3	0	3	-1	2	-2
1578	0	-6	0	-3	0	-1
1579	5	-5	8	0	4	-1
1580	1	0	3	0	2	-1
1581	1	0	7	0	0	0
1582	3	0	0	-1	2	0
1583	0	0	0	0	1	-2
1584	0	-58	2	-80	0	-72
1585	0	-4	0	-1	1	-2
1586	1	-1	3	-2	2	-5
1587	0	0	1	0	0	0
1588	0	-1	0	0	0	0
1589	1	-2	0	0	1	0
1590	0	-1	0	-1	0	-1
1591	5	-4	12	-5	6	-6
1592	5	-5	15	-3	18	-3
1593	3	-1	6	-1	3	-1
1594	0	-1	0	-1	1	-7
1595	1	0	0	0	0	-1
1596	2	0	1	0	0	0
1597	4	0	2	0	1	0
1598	4	-1	3	0	0	0
1599	0	0	0	0	0	0
1600	0	0	0	0	2	0
1601	1	0	0	0	1	0
1602	9	0	14	-1	8	0
1603	0	-1	0	-3	0	-2
1604	0	-6	2	-10	0	-5
1605	4	-1	3	0	1	-2
1606	1	-2	4	-2	2	-3
1607	6	0	14	0	10	0
1608	0	-4	4	-5	2	-3
1609	0	-3	0	-1	0	-3
1610	0	-1	0	-1	0	0
1611	1	0	1	0	0	0
1612	2	0	0	-1	0	0
1613	1	0	1	0	2	0
1614	3	0	3	0	1	0
1615	0	0	0	0	2	0
1616	0	-8	1	-10	0	-5
1617	0	0	0	0	0	0
1618	0	0	0	0	0	0
1619	0	-4	0	-5	0	-8
1620	0	0	0	0	0	-1
1621	0	0	0	0	0	0
1622	0	-1	2	0	0	0
1623	5	-1	14	0	3	0
1624	2	0	2	0	2	0
1625	0	-1	1	-4	1	-1
1626	0	-3	0	-6	0	-5
1627	0	-12	0	-17	0	-18
1628	0	-3	0	-3	0	-1
1629	0	-7	1	-8	0	-5
1630	3	0	4	0	3	0
1631	0	0	0	-2	0	0
1632	0	-1	0	-2	1	-1
1633	0	0	1	0	1	-1
1634	0	0	0	0	0	0
1635	0	0	0	0	0	0
1636	0	0	0	-3	0	-1
1637	0	-15	0	-32	0	-22
1638	0	0	0	-2	0	-2
1639	0	0	0	0	0	0
1640	0	0	0	0	0	-1
1641	0	0	0	0	0	-1
1642	0	0	0	0	0	0
1643	1	0	0	0	0	0
1644	0	0	0	-1	0	-1
1645	1	-1	0	0	1	0
1646	0	-1	0	0	0	0
1647	0	0	1	0	0	0
1648	0	-1	0	-1	0	-1
1649	0	-2	0	-2	0	-2
1650	0	-4	0	-3	0	-4
1651	0	0	0	0	0	0
1652	0	-1	0	0	0	-1
1653	0	0	0	0	0	0
1654	0	0	0	0	0	0
1655	0	0	0	0	0	0
1656	0	0	0	0	0	0
1657	0	0	0	0	1	0
1658	0	-3	0	-3	0	-7
1659	0	-12	0	-7	0	-3
1660	0	-4	0	-1	0	0
1661	0	-2	0	0	0	0
1662	0	0	0	0	0	0
1663	0	-1	0	0	2	-1
1664	5	0	3	0	2	0
1665	0	-1	0	0	0	0
1666	0	0	0	0	0	0
1667	0	0	0	-1	0	-1
1668	0	0	0	-1	0	0
1669	2	0	2	0	1	0
1670	0	0	0	0	0	0
1671	0	0	0	0	0	0
1672	0	0	0	0	0	0
1673	1	0	1	0	0	0
1674	0	0	0	0	0	-1
1675	0	0	0	0	0	0
1676	0	0	0	0	0	0
1677	1	0	1	0	0	0
1678	1	0	2	0	2	0
1679	1	0	1	0	0	0
1680	8	-2	11	-1	7	0
1681	4	0	7	0	4	0
1682	6	0	9	0	5	0
1683	0	0	0	0	0	-1
1684	0	-2	0	0	0	-1
1685	0	0	0	0	0	0
1686	0	0	0	-1	1	0
1687	0	0	0	0	0	0
1688	0	0	0	-2	0	0
1689	0	-1	0	-2	0	-3
1690	0	0	0	0	0	0
1691	0	0	0	0	0	0
1692	9	0	8	0	9	0
1693	7	0	4	0	6	0
1694	0	0	0	0	0	0
1695	0	0	0	0	0	0
1696	0	0	0	0	0	0
1697	0	0	0	-1	0	0
1698	0	0	0	0	0	0
1699	0	0	0	-3	0	0
1700	0	0	0	0	0	0
1701	0	0	0	0	0	0
1702	0	0	0	0	1	0
1703	0	0	0	0	0	0
1704	0	0	0	0	0	0
1705	0	0	0	0	0	0
1706	0	0	0	0	0	0
1707	0	0	0	0	3	0
1708	1	0	0	0	1	0
1709	0	-1	0	0	0	-2
1710	0	0	0	0	0	0
1711	0	0	0	0	0	0
1712	0	0	0	-1	0	0
1713	0	0	1	0	2	0
1714	1	0	3	0	0	0
1715	0	0	0	0	0	0
1716	0	0	2	0	0	0
1717	4	0	2	0	2	-1
1718	0	0	0	0	0	0
1719	0	0	0	0	2	0
1720	0	0	0	0	0	0
1721	0	0	0	0	0	0
1722	0	0	0	0	0	0
1723	0	0	0	0	0	0
1724	0	0	0	0	0	0
1725	0	0	0	0	0	0
1726	4	0	3	0	8	0
1727	1	-1	2	-1	1	-1
1728	1	-3	0	-4	0	-7
1729	0	-31	2	-30	0	-23
1730	0	-2	0	-1	0	-5
1731	2	0	0	-2	3	-1
1732	0	0	0	0	0	0
1733	0	-1	0	-1	0	0
1734	0	0	0	0	0	0
1735	0	0	0	0	0	-1
1736	0	0	1	0	0	0
1737	0	0	0	0	0	0
1738	0	0	0	0	0	0
1739	3	0	1	0	4	0
1740	0	0	1	0	0	0
1741	0	-2	0	0	0	0
1742	0	0	0	0	0	-1
1743	0	0	2	0	0	0
1744	0	-4	1	0	0	-10
1745	0	-3	1	-3	0	-3
1746	3	-13	0	-1	1	0
1747	0	0	2	0	2	0
1748	0	0	0	0	1	0
1749	0	-3	0	0	0	-1
1750	1	-13	0	-2	0	-10
1751	1	-14	1	-13	4	-12
1752	0	-22	2	-11	1	-18
1753	1	-9	1	-4	1	-13
1754	0	0	0	0	0	0
1755	0	0	0	0	0	0
1756	1	-2	0	0	1	-4
1757	0	-2	0	0	0	0
1758	0	0	3	-2	0	-2
1759	0	0	0	-2	0	-1
1760	5	-1	11	0	2	0
1761	13	0	12	0	9	0
1762	2	0	1	0	0	0
1763	4	0	0	0	1	-1
1764	3	-1	1	0	5	0
1765	1	0	0	-2	0	0
1766	1	0	1	0	0	0
1767	0	-3	0	0	0	0
1768	0	-1	0	-1	0	0
1769	0	-1	0	-1	0	0
1770	0	0	0	0	0	0
1771	2	0	0	0	3	0
1772	1	-1	0	-2	0	-2
1773	5	0	2	0	1	0
1774	17	0	17	0	21	0
1775	3	0	6	0	10	0
1776	32	0	40	0	29	0
1777	2	0	1	0	2	0
1778	0	-2	2	0	1	0
1779	1	0	1	0	0	0
1780	0	0	0	-1	0	0
1781	0	-1	1	0	1	0
1782	1	0	1	-2	0	-1
1783	1	0	0	0	1	0
1784	0	0	0	0	0	0
1785	1	-1	2	0	3	0
1786	24	-7	35	-5	16	-5
1787	28	-17	28	-10	31	-15
1788	9	-81	6	-47	11	-71
1789	14	-34	36	-34	17	-35
1790	7	-4	13	-5	7	-3
1791	22	0	23	0	23	0
1792	2	0	7	0	4	0
1793	2	0	3	0	3	0
1794	2	0	1	0	6	0
1795	11	0	9	0	10	0
1796	6	0	3	0	10	0
1797	17	0	19	0	19	0
1798	8	0	8	0	5	0
1799	0	0	0	0	0	0
1800	1	-1	3	-1	0	-2
1801	0	0	0	0	0	0
1802	0	0	0	-2	0	0
1803	0	-1	0	0	0	0
1804	0	-2	0	-1	0	-1
1805	0	-1	0	0	0	0
1806	0	0	0	0	0	-1
1807	0	-2	5	-2	3	0
1808	6	0	6	-2	7	-2
1809	0	-7	4	-3	1	-5
1810	0	-3	0	-5	0	-2
1811	0	-4	0	-2	0	-3
1812	0	-1	0	-8	0	-2
1813	2	-2	0	-2	0	-1
1814	0	-1	2	-2	1	-2
1815	3	0	7	0	5	0
1816	11	0	3	0	6	0
1817	1	-2	2	0	0	-2
1818	1	-4	1	-9	1	-5
1819	3	-3	3	-2	4	-3
1820	2	-1	1	-4	0	-2
1821	2	-1	4	-1	3	0
1822	0	-1	0	-5	0	-1
1823	1	-2	0	-4	1	-1
1824	0	-3	1	-5	0	0
1825	2	0	2	0	0	-1
1826	0	-13	0	-27	0	-21
1827	0	-2	0	-1	0	0
1828	1	-3	0	0	2	-2
1829	0	0	2	0	1	-1
1830	0	0	0	0	0	-1
1831	0	-10	0	-6	0	-2
1832	0	-1	0	-4	0	-2
1833	0	0	0	-2	0	-2
1834	0	-33	0	-52	0	-38
1835	0	-2	0	-7	0	-5
1836	0	0	0	-2	0	0
1837	0	0	0	0	0	-1
1838	0	0	0	0	0	0
1839	0	0	0	0	0	0
1840	0	0	1	0	0	0
1841	0	0	0	-1	0	0
1842	0	0	0	0	0	0
1843	0	0	0	0	0	0
1844	0	0	0	0	0	0
1845	0	0	0	0	0	0
1846	0	0	0	0	0	0
1847	1	0	1	0	0	0
1848	0	0	1	0	0	0
1849	1	0	0	0	2	0
1850	1	0	1	0	1	0
1851	0	-1	0	0	0	-4
1852	2	0	0	0	1	0
1853	0	0	0	0	0	0
1854	3	0	1	0	0	0
1855	0	0	0	0	0	0
1856	0	0	0	0	0	0
1857	0	0	0	0	0	0
1858	0	0	0	0	0	-1
1859	0	0	0	-1	0	-2
1860	0	0	0	0	0	0
1861	0	0	0	0	0	0
1862	0	0	1	0	0	0
1863	0	-1	0	0	0	-2
1864	0	-1	0	0	0	0
1865	1	-6	0	-1	1	-2
1866	0	-2	0	-3	0	0
1867	0	0	0	0	0	0
1868	0	0	0	0	0	0
1869	0	0	0	0	0	0
1870	0	-1	0	0	0	0
1871	0	0	0	0	0	0
1872	0	0	1	0	0	0
1873	0	0	0	0	0	0
1874	0	0	0	0	0	0
1875	0	0	0	0	0	0
1876	0	0	0	0	0	-1
1877	0	0	0	0	0	0
1878	0	0	0	0	0	0
1879	0	0	0	0	0	0
1880	0	0	0	0	0	0
1881	0	0	0	0	0	0
1882	0	0	0	0	0	0
1883	0	0	0	-2	0	0
1884	0	0	0	0	0	0
1885	0	-1	0	-3	0	0
1886	0	0	0	0	0	-1
1887	0	0	0	-1	0	-1
1888	0	0	0	0	0	0
1889	0	-2	0	-4	0	-3
1890	0	-4	1	-2	0	-2
1891	0	-12	0	-10	0	-12
1892	0	-1	0	-1	0	0
1893	0	-9	0	-8	0	-12
1894	0	0	0	0	0	-1
1895	0	-1	0	0	0	0
1896	0	0	0	0	0	0
1897	0	-1	0	0	0	-1
1898	0	0	0	0	0	0
1899	0	0	0	0	0	0
1900	0	0	0	0	0	0
1901	0	-1	0	0	0	0
1902	0	0	0	0	0	0
1903	2	0	1	0	2	0
1904	1	0	0	0	0	0
1905	0	-1	0	0	0	-1
1906	0	-1	0	0	0	0
1907	0	0	0	0	0	0
1908	0	0	0	0	1	-1
1909	0	0	0	0	0	0
1910	1	-2	0	0	0	0
1911	0	0	0	0	0	-3
1912	0	0	0	0	0	-1
1913	0	-1	0	-1	0	0
1914	0	0	0	-1	0	-2
1915	0	0	0	0	0	0
1916	0	-5	0	-7	0	-8
1917	0	0	0	0	0	-1
1918	0	0	0	0	0	0
1919	0	-2	0	-1	0	-7
1920	0	-1	0	0	0	0
1921	9	-2	14	-3	11	-4
1922	0	0	0	0	4	0
1923	0	0	0	0	3	0
1924	0	0	0	0	0	0
1925	0	0	0	0	0	-1
1926	0	0	1	0	0	0
1927	0	0	0	0	0	0
1928	0	0	2	0	0	-1
1929	0	-2	0	-1	0	-1
1930	0	0	0	0	0	-1
1931	0	0	1	0	1	0
1932	1	0	1	0	2	0
1933	0	0	0	-1	0	0
1934	0	0	0	0	0	-1
1935	0	-3	0	-2	0	-2
1936	1	-1	0	-1	0	0
1937	0	-15	0	-19	0	-16
1938	0	-2	0	-1	0	-2
1939	1	-2	2	-5	1	-3
1940	0	0	0	0	0	0
1941	0	-2	0	-1	0	0
1942	0	0	0	0	0	0
1943	0	0	0	0	0	0
1944	0	-23	7	-16	0	-20
1945	1	0	2	-1	1	0
1946	0	0	1	0	0	0
1947	1	-1	0	0	0	0
1948	0	0	1	0	0	0
1949	0	0	2	0	0	0
1950	0	0	0	0	0	0
1951	0	0	1	0	2	0
1952	0	0	0	0	0	0
1953	23	0	19	0	20	0
1954	4	0	2	0	1	0
1955	0	0	0	0	0	0
1956	1	0	0	0	0	0
1957	0	-1	0	-3	0	-1
1958	0	0	0	0	0	-1
1959	1	0	0	0	0	-2
1960	0	0	0	0	0	0
1961	0	0	0	0	0	0
1962	0	0	0	0	0	0
1963	0	-1	0	0	0	0
1964	2	0	1	0	3	0
1965	1	0	0	-2	0	0
1966	0	0	0	0	0	0
1967	0	0	0	-2	0	0
1968	0	0	0	0	0	0
1969	3	0	0	0	1	0
1970	2	0	1	0	2	0
1971	2	0	5	0	2	0
1972	4	0	0	0	3	0
1973	2	0	0	0	0	0
1974	1	0	0	0	0	0
1975	2	0	1	-1	0	0
1976	1	0	0	0	0	0
1977	2	0	2	0	0	0
1978	7	0	7	0	4	0
1979	3	0	0	0	4	0
1980	0	0	0	0	1	0
1981	0	0	0	0	0	0
1982	0	0	0	0	0	0
1983	1	0	0	0	0	0
1984	0	0	0	0	0	0
1985	0	0	0	0	0	0
1986	0	0	0	0	0	0
1987	0	0	0	0	0	0
1988	0	0	0	0	0	0
1989	0	0	0	-1	1	-1
1990	0	0	0	-1	0	0
1991	0	0	0	0	0	0
1992	1	0	2	0	4	0
1993	0	0	0	0	0	0
1994	0	0	2	0	0	0
1995	2	0	0	0	3	0
1996	0	0	0	0	0	0
1997	0	0	0	0	0	0
1998	0	0	0	0	0	0
[truncated: 8,725 more rows]

## Sheet: Fig 1D right
DENV2 genome position	raw read cound 1		raw read cound 2		raw read cound 3
	(+) strand	(-) strand	(+) strand	(-) strand	(+) strand	(-) strand
1	0	0	0	0	0	0
2	0	0	0	0	0	0
3	0	0	0	0	0	0
4	0	0	0	0	0	0
5	0	0	0	0	0	0
6	0	0	0	0	0	0
7	0	0	0	0	0	0
8	0	0	0	0	1	0
9	0	0	0	0	0	0
10	0	0	0	0	0	0
11	0	0	0	0	1	0
12	0	0	0	0	0	0
13	0	0	1	0	0	0
14	0	0	0	0	0	0
15	0	0	0	0	0	0
16	0	0	0	0	0	0
17	0	0	0	0	0	0
18	0	0	0	0	0	0
19	0	0	0	0	0	0
20	0	0	0	0	0	0
21	0	0	0	0	0	0
22	0	0	0	0	0	0
23	0	0	0	0	0	0
24	0	0	0	0	0	0
25	0	0	0	0	0	0
26	0	0	0	0	0	0
27	0	0	0	0	0	0
28	0	0	0	0	0	0
29	0	0	0	0	0	0
30	0	0	0	0	0	0
31	0	0	0	0	0	0
32	0	0	0	0	0	0
33	0	0	0	0	0	0
34	0	0	0	0	0	0
35	0	0	0	0	0	0
36	0	0	0	0	0	0
37	0	0	0	0	0	0
38	0	0	0	0	0	0
39	0	0	0	0	0	0
40	0	0	0	0	0	0
41	0	0	0	0	0	0
42	0	0	0	0	0	0
43	0	0	0	0	0	0
44	0	0	0	0	0	0
45	0	0	0	0	0	0
46	0	0	0	0	0	0
47	0	0	0	0	0	0
48	0	0	0	0	0	0
49	0	0	0	0	0	0
50	0	0	0	0	1	0
51	0	0	1	0	1	0
52	0	0	0	0	0	0
53	0	0	0	0	0	0
54	0	0	0	0	0	0
55	0	0	0	0	0	0
56	0	0	0	0	0	0
57	0	0	0	0	0	0
58	0	0	0	0	0	0
59	0	0	0	0	0	0
60	0	0	0	0	0	0
61	0	0	0	0	0	0
62	0	0	0	0	0	0
63	0	0	0	0	0	0
64	0	0	0	0	0	0
65	0	0	0	0	0	0
66	0	0	0	0	0	-1
67	0	-1	0	-1	0	-4
68	0	0	0	-3	0	0
69	0	0	0	-2	0	-2
70	0	0	0	-2	0	-1
71	0	0	0	0	0	0
72	0	0	0	0	0	0
73	0	0	0	0	0	0
74	0	0	0	-1	0	0
75	0	0	0	0	0	0
76	0	0	0	0	0	0
77	0	0	0	0	0	0
78	0	0	0	0	0	0
79	0	0	0	0	0	0
80	1	0	1	0	0	0
81	0	0	0	0	1	0
82	0	0	1	0	2	0
83	0	0	0	0	0	0
84	0	0	0	0	0	0
85	1	0	2	0	3	0
86	1	0	2	0	4	0
87	0	0	0	0	0	0
88	0	0	0	0	0	0
89	0	0	0	0	0	0
90	0	0	0	0	0	0
91	0	0	0	0	0	0
92	0	0	0	0	0	0
93	0	0	0	0	1	0
94	0	0	0	0	0	0
95	1	0	0	0	0	0
96	0	0	0	0	0	0
97	0	0	0	0	0	0
98	0	0	0	0	0	0
99	0	0	0	0	0	0
100	0	0	0	0	0	0
101	0	0	0	0	0	0
102	0	0	0	0	0	0
103	0	0	0	0	0	0
104	0	0	0	0	0	0
105	0	0	0	0	0	0
106	0	0	0	0	0	0
107	0	0	0	0	0	0
108	0	0	0	0	0	0
109	0	0	0	0	0	0
110	0	0	0	0	0	0
111	0	0	0	0	0	0
112	0	0	0	0	0	0
113	0	0	0	0	0	0
114	0	0	0	0	0	0
115	0	0	0	0	0	0
116	0	0	0	0	0	0
117	0	0	0	-1	0	0
118	0	0	0	-1	0	0
119	0	0	1	0	0	0
120	0	0	0	0	0	0
121	0	0	0	0	0	0
122	0	0	0	0	0	0
123	0	0	0	0	0	0
124	0	0	0	0	0	0
125	0	0	0	0	0	0
126	0	0	0	0	0	0
127	0	0	0	0	0	0
128	0	0	0	0	0	0
129	0	0	0	0	0	0
130	0	0	0	0	0	0
131	0	0	0	0	0	0
132	0	0	0	0	0	0
133	0	0	0	0	0	0
134	0	0	0	0	0	0
135	0	0	0	0	0	0
136	0	0	1	0	0	0
137	0	0	0	0	0	0
138	0	0	0	0	0	0
139	0	0	0	0	0	0
140	0	0	0	0	0	0
141	0	0	0	0	0	0
142	0	0	0	0	0	-1
143	0	0	0	0	0	0
144	1	0	1	0	0	0
145	0	0	1	0	1	0
146	0	0	0	0	0	0
147	0	0	1	0	0	0
148	1	0	0	0	0	0
149	3	0	1	0	0	0
150	0	0	0	0	0	0
151	0	0	2	0	0	0
152	3	0	1	0	2	0
153	0	0	4	0	2	0
154	2	0	2	0	2	0
155	1	0	2	0	1	0
156	0	0	1	0	0	0
157	2	0	0	0	0	0
158	2	0	6	0	2	0
159	1	0	1	0	2	0
160	0	0	0	0	0	0
161	1	0	0	0	0	0
162	0	0	0	0	0	0
163	0	0	0	0	0	0
164	0	0	0	0	0	0
165	0	0	0	0	0	0
166	2	0	0	0	1	0
167	1	0	0	0	1	0
168	0	0	0	0	0	0
169	0	0	0	0	0	0
170	0	0	0	0	0	0
171	0	0	0	0	1	0
172	0	0	0	0	0	0
173	0	0	3	0	0	0
174	1	0	0	-1	0	0
175	0	0	0	0	0	0
176	0	0	1	0	2	0
177	1	0	0	0	2	0
178	0	0	0	0	1	0
179	1	0	1	0	4	0
180	0	0	0	0	0	0
181	0	0	0	0	0	0
182	0	0	1	0	0	0
183	0	0	0	0	0	0
184	0	0	0	0	0	0
185	0	0	0	0	0	0
186	0	0	0	0	0	0
187	0	0	0	0	0	0
188	0	0	0	0	0	0
189	0	0	0	0	0	0
190	0	0	0	-1	0	0
191	0	0	0	0	0	0
192	0	0	0	0	1	0
193	0	0	0	0	0	0
194	1	0	0	0	0	0
195	0	0	0	-1	0	0
196	0	0	0	0	1	0
197	0	0	0	0	0	0
198	2	0	0	0	3	0
199	1	0	6	0	3	-1
200	3	0	0	0	0	0
201	0	0	0	0	0	0
202	0	0	2	0	0	0
203	0	0	0	0	0	0
204	0	0	0	0	0	0
205	0	-1	0	0	0	0
206	0	-1	0	0	0	0
207	0	0	0	0	0	-1
208	0	0	0	0	0	0
209	0	0	0	0	1	0
210	0	0	0	0	0	0
211	0	0	0	0	0	0
212	0	0	1	0	1	0
213	0	0	0	0	0	0
214	0	0	0	0	0	0
215	0	0	0	0	0	0
216	0	0	2	0	0	0
217	0	0	1	0	1	0
218	1	0	2	0	1	0
219	0	0	0	0	0	0
220	0	0	0	0	0	0
221	0	0	0	0	0	-1
222	0	0	0	0	0	0
223	0	0	0	0	0	0
224	0	0	0	0	0	0
225	0	0	0	0	0	0
226	0	0	0	0	0	0
227	0	0	0	0	0	0
228	0	0	0	0	0	0
229	0	0	0	0	0	0
230	0	0	0	0	0	0
231	0	0	0	0	0	0
232	0	0	0	0	0	0
233	0	0	0	0	0	0
234	1	0	1	0	1	0
235	0	0	0	0	0	0
236	0	0	0	0	0	0
237	0	0	0	0	0	0
238	0	0	0	0	1	0
239	0	0	1	0	0	0
240	1	0	0	0	0	0
241	2	0	0	0	1	0
242	0	0	0	0	0	0
243	0	0	0	0	0	0
244	0	0	0	0	0	0
245	0	0	0	0	0	0
246	0	0	0	0	0	0
247	0	0	0	0	0	0
248	0	0	0	0	0	0
249	0	0	0	0	0	0
250	0	0	0	0	0	0
251	0	0	0	0	0	0
252	0	0	0	0	0	0
253	0	0	0	0	0	0
254	0	0	0	0	0	0
255	0	0	0	0	0	0
256	0	0	0	0	0	0
257	0	0	0	0	0	0
258	0	-1	0	0	0	0
259	0	0	0	0	0	0
260	0	0	0	0	0	0
261	0	0	0	0	0	0
262	0	0	0	0	0	0
263	0	0	0	0	0	0
264	0	0	0	0	0	0
265	0	0	0	0	0	0
266	0	0	0	0	0	0
267	0	0	0	0	0	-1
268	0	0	0	0	0	-1
269	0	0	0	0	0	0
270	0	0	0	0	0	0
271	0	0	0	0	0	0
272	0	0	0	0	0	-1
273	0	-1	0	0	1	-1
274	0	0	0	0	0	0
275	0	0	0	0	0	0
276	0	0	0	0	0	0
277	0	0	0	0	0	0
278	0	0	0	0	0	0
279	0	0	0	0	0	0
280	0	0	0	0	0	0
281	0	0	0	0	0	0
282	0	0	0	0	0	0
283	0	0	1	0	1	0
284	1	0	0	0	0	0
285	1	0	0	0	0	0
286	1	0	0	0	0	0
287	0	0	0	0	0	0
288	1	0	0	0	0	0
289	0	0	0	0	0	0
290	0	0	0	0	0	0
291	0	0	0	0	0	0
292	0	0	0	0	0	0
293	0	0	0	0	0	0
294	0	0	0	0	0	0
295	0	0	0	0	0	0
296	0	0	0	0	0	0
297	0	0	0	0	0	0
298	0	0	0	0	0	0
299	0	0	0	0	0	0
300	0	0	0	0	0	0
301	0	0	0	0	0	0
302	0	0	0	0	0	0
303	0	0	0	0	0	0
304	0	0	0	0	0	0
305	0	0	0	0	0	0
306	0	0	0	0	0	0
307	0	0	0	0	0	0
308	0	0	0	0	0	0
309	0	0	0	0	0	0
310	0	0	0	0	0	0
311	0	0	0	0	0	0
312	0	0	0	0	0	0
313	0	0	0	0	0	0
314	0	0	0	0	0	0
315	0	0	0	0	0	0
316	0	0	0	0	0	0
317	0	0	0	0	0	0
318	0	0	0	0	0	0
319	0	0	0	0	0	0
320	0	0	0	0	0	0
321	0	0	0	0	0	0
322	1	0	0	0	0	0
323	0	0	0	0	0	0
324	0	0	0	0	0	0
325	0	0	0	0	0	0
326	0	0	0	0	0	0
327	0	0	0	0	0	0
328	0	0	0	0	0	0
329	0	0	0	0	0	0
330	0	0	0	0	0	0
331	0	0	0	0	0	0
332	0	0	0	0	0	0
333	0	0	1	0	0	0
334	0	0	0	0	0	0
335	0	0	0	0	0	0
336	0	0	1	0	0	0
337	0	0	1	0	0	0
338	0	0	0	0	0	0
339	0	0	0	0	1	0
340	0	0	0	0	0	0
341	0	0	0	0	0	0
342	1	0	0	0	1	0
343	0	0	1	0	0	0
344	0	0	0	0	0	0
345	0	0	0	0	0	0
346	0	0	0	0	0	0
347	1	0	0	0	1	0
348	0	0	0	0	0	0
349	0	0	1	0	3	0
350	13	0	32	0	5	0
351	1	0	4	0	2	0
352	4	0	2	0	0	-1
353	2	0	2	0	0	0
354	6	0	15	0	6	0
355	2	0	4	0	2	0
356	1	0	0	0	0	0
357	1	0	0	0	0	0
358	2	0	4	0	2	0
359	0	0	2	0	2	0
360	0	0	0	0	0	0
361	2	0	0	0	1	-1
362	0	0	1	0	0	0
363	1	0	1	0	1	0
364	1	0	1	0	0	0
365	0	0	0	0	0	0
366	1	0	2	0	0	-1
367	4	0	1	0	1	0
368	2	0	0	0	0	0
369	5	0	5	0	3	0
370	1	0	0	0	0	0
371	1	0	0	0	0	0
372	1	0	0	0	0	0
373	0	0	0	0	0	0
374	1	0	2	0	3	0
375	0	0	0	0	0	0
376	0	0	1	0	0	0
377	1	0	0	0	1	0
378	1	0	1	0	2	0
379	0	0	0	0	1	0
380	1	0	3	0	0	0
381	0	0	3	0	1	0
382	1	0	1	0	0	0
383	1	0	3	0	1	0
384	0	0	2	0	1	0
385	358	0	543	0	361	0
386	3	0	4	0	3	0
387	1	0	9	0	4	0
388	0	0	0	0	0	0
389	0	0	0	0	0	0
390	0	0	0	0	0	0
391	0	0	0	0	0	0
392	0	0	0	0	0	0
393	0	0	1	0	1	0
394	1	0	0	0	1	0
395	0	0	0	0	0	0
396	0	0	1	0	0	0
397	0	0	0	0	0	0
398	0	0	0	0	0	0
399	0	0	0	0	0	0
400	0	0	0	0	0	0
401	0	0	0	0	0	0
402	0	0	0	0	0	0
403	0	0	0	0	0	0
404	0	0	0	0	0	0
405	0	0	0	0	0	0
406	0	0	0	0	0	0
407	0	0	0	0	0	0
408	0	0	0	0	0	0
409	0	0	0	0	0	0
410	0	0	0	0	0	0
411	0	0	0	0	0	0
412	0	0	0	0	0	0
413	0	0	0	0	0	0
414	0	0	0	0	0	0
415	0	0	0	0	0	0
416	0	0	0	0	0	0
417	0	0	3	0	2	0
418	0	0	0	0	0	0
419	0	0	0	0	0	0
420	0	0	0	0	0	0
421	0	0	0	0	0	0
422	0	0	0	0	0	0
423	0	0	0	0	0	0
424	0	0	0	0	0	0
425	0	0	0	0	0	0
426	0	0	0	0	0	0
427	0	0	0	0	0	0
428	0	0	0	0	0	0
429	0	0	0	0	0	0
430	0	0	0	0	0	0
431	0	0	0	0	0	0
432	0	0	0	0	0	0
433	0	0	0	0	0	0
434	0	0	0	0	0	0
435	0	0	0	0	0	0
436	0	0	0	0	0	0
437	0	0	0	0	0	0
438	0	0	0	0	0	0
439	0	0	0	0	0	0
440	0	0	0	0	0	0
441	0	0	0	0	0	0
442	0	0	0	0	0	0
443	0	0	0	0	0	0
444	0	0	0	0	0	0
445	0	0	0	0	0	0
446	0	0	0	0	0	0
447	0	0	0	0	0	0
448	0	0	0	0	0	0
449	0	0	0	0	0	0
450	0	0	0	0	0	0
451	2	0	0	0	1	0
452	1	0	4	0	0	0
453	0	0	2	0	5	0
454	0	0	0	0	2	0
455	4	0	3	0	4	0
456	1	0	0	0	3	0
457	2	0	3	0	0	0
458	5	0	2	0	4	0
459	2	0	2	0	8	0
460	2	0	5	0	1	0
461	0	0	9	0	4	-1
462	0	0	2	0	5	0
463	0	0	0	0	3	0
464	1	-1	1	0	1	0
465	1	0	1	0	2	0
466	1	0	1	0	2	0
467	1	0	1	0	0	0
468	1	0	3	0	0	0
469	0	0	0	0	0	0
470	0	0	0	0	1	0
471	0	0	0	0	0	0
472	0	0	0	0	0	0
473	0	0	0	0	0	0
474	0	0	0	0	0	0
475	0	0	0	0	0	0
476	0	0	0	0	0	0
477	0	0	0	0	0	0
478	0	0	0	0	0	0
479	0	0	1	0	0	0
480	0	0	0	0	1	0
481	1	0	0	0	0	0
482	0	0	0	0	0	0
483	1	0	0	0	0	0
484	0	0	0	0	0	0
485	0	0	0	0	0	0
486	0	0	2	0	2	0
487	0	0	0	0	0	0
488	0	0	0	0	0	0
489	0	0	0	0	0	0
490	0	0	0	0	0	0
491	0	0	0	0	0	0
492	0	0	0	0	0	0
493	0	0	0	0	0	0
494	0	0	0	0	0	0
495	0	0	0	0	0	0
496	0	0	0	0	0	0
497	0	0	0	0	0	0
498	0	0	0	0	0	0
499	0	0	0	0	0	0
500	0	0	0	0	0	0
501	0	0	0	0	0	0
502	0	0	0	0	0	0
503	0	0	0	0	0	0
504	0	0	0	0	0	0
505	0	0	0	0	0	0
506	0	0	1	0	0	0
507	0	0	0	0	0	0
508	0	0	0	0	0	0
509	0	0	0	0	0	0
510	0	0	1	0	0	0
511	0	0	0	0	0	0
512	0	0	0	0	0	0
513	0	0	0	0	0	0
514	0	0	0	0	0	0
515	0	0	0	0	1	0
516	1	0	2	0	3	0
517	0	0	3	0	3	0
518	2	0	0	0	1	0
519	2	0	0	0	1	0
520	1	0	1	0	7	0
521	0	0	1	0	0	0
522	0	0	0	0	0	0
523	0	0	0	0	0	0
524	0	0	0	0	0	0
525	0	0	0	0	0	0
526	0	0	0	0	0	0
527	0	0	0	0	0	0
528	0	0	0	0	0	0
529	0	0	0	0	1	0
530	0	0	0	0	0	0
531	0	0	0	0	0	0
532	0	0	0	0	0	0
533	0	0	0	0	0	0
534	1	0	0	0	0	0
535	1	0	0	0	0	0
536	2	0	1	0	1	0
537	0	0	0	0	0	0
538	2	0	0	0	0	0
539	0	0	0	0	0	0
540	0	0	0	0	0	0
541	0	0	0	0	0	0
542	0	0	0	0	0	0
543	0	0	0	0	0	0
544	0	0	0	0	0	0
545	0	0	0	0	0	0
546	0	0	0	0	0	0
547	2	0	0	0	0	0
548	0	0	0	0	0	0
549	0	0	0	0	0	0
550	0	0	0	0	0	0
551	0	0	0	0	0	0
552	0	0	0	0	0	0
553	0	0	1	0	0	0
554	0	0	0	0	0	0
555	0	0	0	0	0	0
556	0	0	0	0	0	0
557	0	0	0	0	0	0
558	0	0	0	0	0	0
559	0	0	0	0	0	0
560	0	0	0	0	0	0
561	0	0	0	0	0	0
562	0	0	0	0	0	0
563	0	0	0	0	0	0
564	0	0	0	0	0	0
565	0	0	0	0	0	0
566	0	0	0	0	0	0
567	0	0	0	0	0	0
568	0	0	0	0	0	0
569	0	0	0	0	0	0
570	0	0	0	0	0	0
571	0	0	0	0	0	0
572	0	0	0	0	0	0
573	0	0	0	0	0	0
574	0	0	0	0	0	0
575	0	0	0	0	0	0
576	0	0	0	0	0	0
577	0	0	0	0	0	0
578	0	0	0	0	0	0
579	0	0	0	0	0	0
580	0	0	0	0	0	0
581	0	0	0	0	0	0
582	0	0	0	0	0	0
583	0	0	0	0	0	0
584	1	0	0	0	0	0
585	0	0	0	0	0	0
586	0	0	0	0	0	0
587	2	0	0	0	0	0
588	0	0	0	0	0	0
589	0	0	0	0	0	0
590	0	0	0	0	0	0
591	0	0	0	0	0	0
592	0	0	0	0	0	0
593	0	0	0	0	0	0
594	0	0	0	0	0	0
595	0	0	0	0	0	0
596	0	0	1	0	0	0
597	14	0	9	0	3	0
598	0	0	1	0	0	0
599	1	0	0	0	1	0
600	0	0	2	0	0	0
601	0	0	0	0	0	0
602	0	0	0	0	0	0
603	0	0	1	0	0	0
604	1	0	0	0	2	0
605	0	0	2	0	1	0
606	0	0	0	0	3	0
607	0	0	1	0	0	0
608	0	0	0	0	0	0
609	0	0	2	0	0	0
610	0	0	1	0	0	0
611	3	0	4	0	0	0
612	0	0	1	0	1	0
613	0	0	0	-1	0	0
614	1	-1	1	0	0	0
615	1	0	0	0	2	0
616	2	0	1	0	1	0
617	3	0	0	0	0	0
618	4	0	2	0	3	0
619	2	0	5	0	7	0
620	3	0	2	0	0	0
621	2	0	2	0	4	0
622	9	0	7	-1	6	0
623	16	0	19	0	20	0
624	5	0	7	0	5	0
625	2	0	4	0	2	0
626	1	0	0	0	1	0
627	0	0	0	0	0	0
628	1	0	0	0	3	0
629	1	0	2	0	1	0
630	0	0	0	0	0	0
631	0	0	0	0	2	0
632	6	0	4	0	6	0
633	0	0	1	0	2	0
634	0	0	0	0	0	0
635	0	0	0	0	0	0
636	0	0	0	0	0	0
637	0	0	0	0	0	0
638	0	0	0	0	1	0
639	0	0	0	0	0	0
640	0	0	0	0	0	0
641	0	0	0	0	0	0
642	0	0	0	0	0	0
643	0	0	0	0	0	0
644	0	0	0	0	0	0
645	0	0	0	0	0	0
646	0	0	0	0	0	0
647	0	0	0	0	0	0
648	0	0	0	0	0	0
649	0	0	0	0	0	0
650	0	0	0	0	0	0
651	0	0	0	-2	0	0
652	0	0	0	0	0	0
653	0	0	0	0	0	0
654	0	0	0	0	0	0
655	0	0	0	0	0	0
656	0	0	0	0	0	-1
657	0	0	0	0	0	0
658	0	0	0	0	0	0
659	0	0	0	0	0	-1
660	0	0	0	0	0	0
661	0	0	0	0	0	0
662	0	0	0	-1	0	-2
663	0	-1	0	0	0	0
664	0	0	0	0	0	0
665	0	0	0	0	0	0
666	0	0	0	0	0	0
667	1	0	1	0	0	0
668	0	0	0	0	1	0
669	0	0	0	0	0	0
670	0	0	0	0	0	0
671	0	0	0	0	0	0
672	0	0	0	0	0	0
673	0	0	0	0	0	0
674	0	0	0	0	0	0
675	0	0	0	0	0	0
676	0	0	0	0	0	0
677	0	0	0	0	0	0
678	0	0	0	0	0	0
679	0	0	0	0	0	0
680	0	0	0	0	0	0
681	0	0	0	0	0	0
682	0	0	0	0	0	0
683	1	0	0	0	0	0
684	0	0	0	0	0	0
685	0	0	0	0	0	0
686	1	0	0	0	0	0
687	0	0	0	0	0	0
688	0	0	0	0	0	0
689	0	0	0	0	0	0
690	0	0	0	0	0	0
691	0	0	0	0	0	0
692	0	0	0	0	0	0
693	0	0	0	0	0	0
694	0	0	0	0	0	0
695	1	0	1	0	2	0
696	0	0	1	0	0	0
697	0	0	0	0	1	0
698	2	0	1	0	0	0
699	0	0	0	0	0	0
700	0	0	0	0	0	-1
701	0	0	0	0	0	0
702	0	0	0	0	0	0
703	0	0	0	0	0	0
704	0	0	0	0	0	-1
705	0	0	0	0	0	0
706	0	0	0	0	0	0
707	0	0	0	0	0	0
708	0	0	0	0	0	0
709	0	0	0	0	0	0
710	0	0	0	0	0	0
711	0	0	0	0	0	0
712	0	0	0	0	0	0
713	1	0	1	0	0	0
714	0	0	0	0	0	0
715	1	0	0	0	0	0
716	0	0	0	-1	0	0
717	0	0	0	0	0	0
718	0	0	0	0	0	0
719	1	0	0	0	0	0
720	2	0	5	0	3	0
721	7	0	3	0	3	0
722	18	0	13	0	19	0
723	1	0	0	0	1	0
724	0	0	0	0	1	0
725	1	0	0	0	0	0
726	0	0	0	0	0	0
727	0	0	0	0	1	0
728	2	0	0	0	0	0
729	1	0	1	0	1	0
730	0	0	0	0	0	0
731	1	0	0	0	0	0
732	1	0	0	0	0	0
733	0	0	0	0	1	0
734	0	0	0	0	0	0
735	1	0	0	0	1	0
736	0	0	1	0	1	0
737	0	0	1	0	0	0
738	2	0	1	0	0	0
739	1	0	0	0	2	0
740	4	0	2	0	5	0
741	0	-1	0	0	2	0
742	0	0	0	0	0	0
743	0	0	0	0	0	0
744	0	0	5	0	0	0
745	0	0	1	0	0	0
746	0	0	3	0	1	0
747	0	0	1	0	1	0
748	0	0	0	0	0	0
749	0	0	0	0	0	0
750	0	0	0	0	0	0
751	1	0	0	0	1	0
752	0	0	0	0	0	0
753	0	0	0	0	0	0
754	0	0	0	0	0	0
755	0	0	0	0	0	0
756	0	0	0	0	0	0
757	1	0	0	0	0	0
758	0	0	0	0	0	0
759	0	0	0	0	1	0
760	0	0	0	0	0	0
761	0	0	0	0	0	0
762	1	0	0	0	0	0
763	0	0	3	0	0	0
764	0	0	0	0	0	0
765	0	0	1	0	0	0
766	0	0	0	0	0	0
767	0	0	0	0	0	0
768	0	0	0	0	0	0
769	0	0	1	0	0	0
770	0	0	0	0	0	0
771	1	0	0	0	0	0
772	0	0	0	0	0	0
773	0	0	0	0	0	0
774	0	0	0	0	0	0
775	0	0	0	0	0	0
776	0	0	0	0	0	0
777	0	0	0	0	0	0
778	1	0	0	0	1	0
779	0	0	0	0	0	0
780	0	0	0	0	0	0
781	0	0	1	0	0	0
782	0	0	0	0	0	0
783	0	0	0	0	0	0
784	0	0	0	0	0	0
785	0	0	0	0	0	0
786	1	0	0	0	0	0
787	0	0	0	0	0	0
788	0	0	0	0	0	0
789	0	0	0	0	0	0
790	0	0	0	0	0	0
791	0	0	0	0	0	0
792	0	0	0	0	0	0
793	0	0	0	0	0	0
794	0	0	0	0	0	0
795	0	0	0	0	0	0
796	0	0	0	0	0	0
797	0	0	0	0	0	0
798	0	0	0	0	1	0
799	0	0	0	0	0	0
800	0	0	0	0	2	0
801	0	0	1	0	1	0
802	0	0	0	0	0	0
803	0	0	0	0	0	0
804	0	0	0	0	0	0
805	0	0	0	0	0	0
806	0	0	0	0	0	0
807	0	0	0	0	0	0
808	0	0	0	0	0	0
809	0	0	0	0	0	0
810	0	0	0	0	0	0
811	0	0	0	-1	0	0
812	0	0	0	0	0	0
813	0	0	0	0	3	-1
814	0	0	0	0	0	0
815	0	0	0	0	0	0
816	0	0	0	0	0	0
817	0	0	0	0	0	0
818	0	0	0	0	0	0
819	0	0	0	0	0	0
820	0	0	0	0	0	0
821	0	0	0	0	0	0
822	0	0	0	0	0	0
823	0	0	0	0	0	0
824	0	0	0	0	0	0
825	0	0	0	0	0	0
826	0	0	0	0	0	0
827	0	0	0	0	0	0
828	0	0	0	0	0	0
829	0	0	0	0	0	0
830	0	0	0	0	0	0
831	0	0	0	0	0	0
832	0	0	0	0	0	0
833	0	0	0	0	0	0
834	0	0	0	0	0	0
835	0	0	0	0	0	0
836	0	0	0	0	0	0
837	0	0	0	0	0	0
838	0	0	0	0	0	0
839	0	0	0	0	0	0
840	0	0	0	0	0	0
841	0	0	0	0	0	0
842	0	0	0	0	0	0
843	0	0	0	0	0	0
844	0	0	0	0	1	0
845	0	0	0	0	0	0
846	0	0	0	0	0	0
847	0	0	0	0	0	0
848	0	0	0	0	0	0
849	0	0	0	0	0	0
850	0	0	0	0	0	0
851	0	0	0	0	0	0
852	0	0	0	0	0	0
853	0	0	0	0	0	0
854	0	0	0	0	0	0
855	1	0	0	0	0	0
856	0	0	0	0	0	0
857	0	0	0	0	0	0
858	0	0	0	0	0	0
859	0	0	0	0	0	0
860	0	0	0	0	0	0
861	0	0	0	0	0	0
862	0	0	0	0	0	0
863	0	0	0	0	0	0
864	0	0	0	0	0	0
865	0	0	0	0	0	0
866	0	0	0	0	0	0
867	0	0	0	0	0	0
868	1	0	0	0	0	0
869	0	0	1	0	0	0
870	0	0	0	0	0	0
871	0	0	0	0	0	0
872	0	0	1	0	1	0
873	1	0	5	0	1	0
874	0	0	1	0	1	0
875	1	0	3	0	3	0
876	0	0	0	0	0	0
877	0	0	0	0	0	0
878	0	0	0	0	0	0
879	0	0	0	0	2	0
880	1	0	0	0	0	0
881	0	0	2	0	1	0
882	0	0	2	0	0	0
883	0	0	1	0	2	0
884	0	0	0	0	1	0
885	0	0	1	0	0	0
886	0	0	0	0	0	0
887	0	0	1	0	1	0
888	0	0	0	0	0	0
889	0	0	0	0	0	0
890	0	0	0	0	0	0
891	0	0	0	0	0	0
892	0	0	1	0	0	0
893	0	0	0	0	0	0
894	0	0	0	0	0	0
895	0	0	0	0	0	0
896	0	0	0	0	0	0
897	0	0	0	0	0	0
898	0	0	0	0	0	0
899	0	0	0	0	0	0
900	0	0	0	0	0	0
901	0	0	0	0	0	0
902	0	0	0	0	0	0
903	0	0	0	0	0	0
904	0	0	0	0	0	0
905	0	0	0	0	0	0
906	0	0	0	0	0	0
907	0	0	0	0	0	0
908	0	0	0	0	0	0
909	0	0	0	0	0	0
910	0	0	0	0	1	0
911	0	0	0	0	1	0
912	0	0	0	0	1	0
913	0	0	0	0	0	0
914	0	0	0	0	0	0
915	0	0	0	0	0	0
916	0	0	0	-1	0	0
917	0	-1	0	0	0	0
918	0	0	0	-1	0	-1
919	0	0	0	0	1	0
920	0	0	0	0	0	0
921	0	0	0	0	0	0
922	0	0	0	0	0	0
923	0	0	0	0	0	0
924	0	0	0	0	0	0
925	0	0	0	0	0	0
926	0	0	0	0	0	0
927	0	0	0	0	0	0
928	0	0	0	0	0	0
929	0	0	0	0	0	0
930	0	0	0	0	0	0
931	0	0	0	0	0	0
932	0	0	0	0	0	0
933	0	0	0	0	0	0
934	0	0	0	0	0	0
935	0	0	0	0	0	0
936	0	0	0	0	0	0
937	0	0	0	-1	0	0
938	0	0	0	0	0	0
939	0	0	0	0	0	0
940	0	0	0	0	2	0
941	0	0	0	0	0	0
942	1	0	1	0	1	0
943	2	0	0	0	4	0
944	1	0	0	0	2	0
945	0	0	1	0	0	0
946	0	0	0	0	0	0
947	0	0	0	0	0	-1
948	0	0	0	0	0	0
949	0	0	0	0	0	0
950	0	0	0	0	0	0
951	0	0	0	0	0	-1
952	0	0	0	0	1	0
953	0	0	0	0	0	0
954	0	0	0	0	0	0
955	0	0	0	0	0	0
956	0	0	0	0	0	0
957	0	0	0	0	0	0
958	0	0	0	0	0	0
959	0	0	2	0	0	0
960	0	0	0	0	0	0
961	0	0	2	0	0	0
962	2	0	6	0	3	0
963	1	0	1	0	3	0
964	0	0	0	0	0	0
965	0	0	0	0	0	0
966	0	0	0	0	0	0
967	2	0	0	0	3	0
968	0	0	0	0	0	0
969	0	0	0	0	1	0
970	0	0	0	0	0	0
971	0	0	0	0	0	0
972	0	0	1	0	0	0
973	0	0	0	0	0	0
974	0	0	0	-1	0	0
975	0	0	0	0	0	0
976	0	0	0	0	0	0
977	0	0	0	0	0	0
978	0	0	0	0	0	0
979	0	0	0	0	0	0
980	0	0	0	0	0	0
981	0	0	0	0	0	0
982	0	0	0	0	0	0
983	0	0	0	0	2	0
984	0	0	0	0	0	0
985	1	0	0	0	0	0
986	0	0	0	0	0	0
987	0	0	0	0	1	0
988	0	0	0	-1	0	0
989	0	0	1	-1	0	0
990	0	0	1	0	0	0
991	0	0	1	0	2	0
992	0	0	1	0	0	0
993	0	0	0	0	0	0
994	0	0	0	0	0	0
995	0	0	1	0	0	0
996	2	0	0	0	0	0
997	1	0	0	0	1	0
998	2	0	0	0	0	0
999	3	0	1	0	2	0
1000	1	-1	1	0	0	0
1001	0	-1	0	0	0	0
1002	0	0	0	0	0	0
1003	0	0	0	0	0	0
1004	0	0	0	-1	0	0
1005	0	0	0	0	1	-1
1006	0	0	0	0	0	-1
1007	0	0	0	0	0	0
1008	1	0	0	0	0	0
1009	0	0	0	0	0	0
1010	0	0	0	0	0	0
1011	0	0	1	0	1	0
1012	1	0	0	0	0	0
1013	1	0	0	0	0	0
1014	0	0	2	0	2	0
1015	0	0	2	-1	0	0
1016	2	0	0	0	2	0
1017	0	0	0	0	0	0
1018	0	0	0	0	0	0
1019	1	0	0	0	0	0
1020	0	0	0	0	0	0
1021	0	0	0	0	0	0
1022	0	-1	0	0	0	0
1023	0	0	0	0	1	0
1024	0	0	0	0	0	0
1025	0	0	0	0	0	0
1026	0	0	0	0	0	0
1027	0	0	1	0	0	0
1028	0	0	0	0	0	0
1029	0	0	0	0	0	0
1030	0	0	0	0	0	0
1031	0	0	0	0	0	0
1032	0	0	0	0	0	0
1033	0	0	0	0	0	0
1034	0	0	0	0	0	0
1035	0	0	0	0	0	0
1036	0	0	0	0	0	0
1037	0	0	0	0	0	0
1038	0	0	0	0	0	0
1039	0	0	0	0	0	0
1040	0	0	0	0	0	0
1041	0	0	0	0	0	0
1042	0	0	2	0	0	0
1043	0	0	0	0	0	0
1044	0	0	0	0	0	0
1045	0	0	0	0	0	0
1046	2	0	0	-1	4	0
1047	0	0	0	0	0	0
1048	1	0	1	0	0	0
1049	1	0	1	0	2	0
1050	0	-2	0	-1	1	0
1051	0	0	0	0	0	0
1052	0	0	0	0	1	0
1053	0	0	0	0	1	0
1054	0	0	0	0	0	0
1055	0	0	0	0	0	0
1056	0	0	1	0	0	0
1057	0	0	0	0	0	0
1058	0	0	0	0	0	0
1059	0	0	0	0	0	0
1060	0	0	1	0	0	0
1061	0	0	0	0	0	0
1062	0	0	0	0	0	0
1063	0	0	0	0	0	0
1064	0	0	0	0	0	0
1065	0	0	0	0	0	0
1066	0	0	0	0	0	0
1067	0	0	0	0	0	0
1068	0	0	0	0	0	0
1069	0	0	0	0	0	0
1070	0	0	0	0	0	0
1071	0	0	0	0	0	-1
1072	0	0	0	0	0	0
1073	0	0	0	0	0	0
1074	0	0	0	0	0	0
1075	0	0	0	0	0	0
1076	0	0	0	0	0	0
1077	0	0	0	0	0	0
1078	0	0	0	0	0	0
1079	0	0	0	0	0	0
1080	0	0	0	0	0	0
1081	0	0	0	0	0	0
1082	1	0	1	0	1	0
1083	0	0	0	0	0	0
1084	0	0	0	0	0	0
1085	0	0	0	0	0	0
1086	0	0	0	0	0	0
1087	0	0	1	0	0	0
1088	1	0	0	0	1	0
1089	0	0	0	0	0	0
1090	0	0	0	0	0	0
1091	0	0	0	0	1	0
1092	0	0	0	0	0	0
1093	0	0	0	0	0	0
1094	0	0	0	0	0	0
1095	0	0	0	0	2	0
1096	0	0	0	0	0	0
1097	0	0	0	0	0	0
1098	0	0	0	0	0	0
1099	0	0	0	0	0	0
1100	1	0	0	0	0	0
1101	0	0	0	0	0	0
1102	0	0	0	0	1	0
1103	0	0	0	0	0	0
1104	0	0	0	0	0	0
1105	0	-1	1	0	1	0
1106	0	0	0	0	0	0
1107	0	0	0	0	0	0
1108	0	0	0	0	1	0
1109	0	0	0	-1	0	0
1110	0	0	0	0	0	0
1111	0	0	0	0	0	0
1112	0	0	0	0	0	0
1113	0	0	0	0	0	0
1114	0	0	0	0	0	0
1115	0	0	0	0	0	0
1116	0	0	0	0	0	0
1117	0	0	0	0	1	0
1118	0	0	0	0	0	0
1119	0	0	0	0	0	0
1120	0	0	0	0	0	0
1121	0	0	0	0	0	0
1122	0	0	0	0	0	0
1123	0	0	0	0	0	0
1124	0	0	0	0	0	0
1125	0	0	0	0	0	0
1126	0	0	0	0	0	0
1127	0	0	0	0	0	0
1128	1	0	0	0	0	0
1129	0	0	0	0	0	0
1130	0	0	1	0	0	0
1131	0	0	0	0	0	0
1132	0	0	0	0	0	0
1133	2	0	1	0	2	0
1134	0	0	0	0	1	0
1135	0	0	0	0	0	0
1136	1	0	0	0	1	0
1137	0	0	0	0	0	0
1138	0	0	0	0	0	0
1139	0	0	0	0	0	0
1140	0	0	0	0	0	0
1141	0	0	0	0	0	0
1142	0	0	0	0	0	0
1143	0	0	0	0	0	0
1144	0	0	0	0	0	0
1145	0	-1	0	-1	0	0
1146	0	-4	0	-7	0	-1
1147	0	0	0	0	0	0
1148	0	-1	0	0	0	0
1149	0	0	0	0	0	0
1150	0	0	0	0	0	0
1151	1	0	1	0	0	0
1152	0	0	0	0	0	0
1153	0	0	0	0	0	-1
1154	0	0	0	0	0	0
1155	0	0	0	0	0	0
1156	0	0	0	0	0	-1
1157	0	0	0	0	0	0
1158	0	0	0	0	0	0
1159	0	0	0	0	0	0
1160	0	0	0	0	0	0
1161	0	0	0	0	0	0
1162	0	0	0	0	0	0
1163	0	0	0	0	0	0
1164	0	0	0	0	0	0
1165	0	0	0	0	0	0
1166	0	0	0	0	0	0
1167	0	0	0	0	0	0
1168	0	0	0	-1	0	-1
1169	0	0	0	0	0	0
1170	0	0	0	0	0	0
1171	0	0	0	-2	0	0
1172	0	0	0	-1	0	0
1173	0	0	0	0	0	0
1174	0	0	0	0	0	0
1175	0	0	0	0	0	0
1176	1	0	0	0	0	0
1177	0	0	0	0	0	0
1178	0	0	0	0	0	0
1179	0	0	0	0	1	0
1180	0	0	0	0	0	0
1181	0	0	0	0	0	0
1182	0	0	0	0	1	-1
1183	0	0	0	0	0	0
1184	0	0	1	0	1	0
1185	0	0	1	-1	2	0
1186	2	0	1	0	1	0
1187	0	0	0	0	1	0
1188	0	0	1	0	0	0
1189	1	0	1	0	1	0
1190	0	0	0	0	0	0
1191	1	0	0	0	0	0
1192	0	0	0	0	2	0
1193	1	0	0	0	1	0
1194	0	0	0	0	0	0
1195	0	0	1	0	0	0
1196	0	0	1	0	0	0
1197	0	0	0	0	0	0
1198	0	0	0	0	0	0
1199	0	0	0	0	1	0
1200	0	0	2	0	0	0
1201	0	0	0	0	0	0
1202	0	0	0	0	0	0
1203	0	0	0	0	0	0
1204	1	0	0	0	2	0
1205	0	0	0	0	0	0
1206	0	0	0	0	0	0
1207	0	0	0	0	0	0
1208	0	0	0	0	0	0
1209	0	0	0	0	0	0
1210	0	0	0	0	0	0
1211	0	0	0	0	0	0
1212	1	0	0	0	0	0
1213	0	0	0	0	0	0
1214	1	0	0	0	0	0
1215	0	0	0	0	0	0
1216	0	0	0	0	0	-1
1217	0	0	0	0	0	0
1218	0	0	0	0	0	0
1219	0	0	0	0	0	0
1220	0	0	0	-1	0	0
1221	0	0	0	0	0	0
1222	2	0	0	0	1	0
1223	0	0	2	0	0	0
1224	0	0	1	0	2	0
1225	0	0	0	0	0	0
1226	0	0	0	0	0	0
1227	0	0	0	0	0	0
1228	0	0	1	0	0	0
1229	1	0	0	0	0	0
1230	0	0	0	0	0	0
1231	1	0	0	0	0	0
1232	0	0	0	0	0	0
1233	0	0	0	0	0	0
1234	0	0	0	0	0	0
1235	0	0	0	0	0	0
1236	0	0	0	0	0	0
1237	0	0	0	0	0	0
1238	0	0	0	0	0	0
1239	0	0	0	0	0	0
1240	0	0	0	0	0	0
1241	0	0	1	-2	0	0
1242	0	0	0	0	0	0
1243	0	0	1	0	1	0
1244	0	0	0	0	0	0
1245	0	0	0	0	0	0
1246	0	0	0	0	0	0
1247	0	0	0	0	0	0
1248	0	0	0	0	0	-1
1249	0	0	0	0	0	0
1250	0	0	0	0	0	0
1251	0	0	0	0	0	0
1252	0	0	0	0	0	0
1253	0	0	0	0	0	0
1254	0	0	0	0	0	0
1255	0	0	0	0	0	0
1256	0	0	0	0	0	0
1257	0	0	0	0	0	0
1258	0	0	0	0	1	0
1259	0	0	0	0	2	0
1260	0	0	0	0	0	0
1261	3	0	0	0	0	0
1262	1	0	0	0	0	0
1263	0	0	0	0	1	0
1264	9	0	14	0	9	0
1265	0	0	0	0	0	0
1266	0	0	0	0	0	0
1267	0	0	0	0	1	0
1268	0	0	0	0	0	0
1269	0	0	0	0	0	0
1270	0	0	0	0	0	0
1271	0	0	2	0	0	0
1272	0	0	0	0	0	0
1273	0	0	0	0	0	0
1274	0	0	0	0	0	0
1275	0	0	0	0	1	0
1276	0	0	0	0	0	0
1277	0	0	0	0	0	0
1278	0	0	0	0	0	0
1279	0	0	0	0	0	0
1280	0	0	0	0	0	0
1281	0	0	0	0	0	0
1282	0	0	0	0	0	0
1283	0	0	0	0	0	0
1284	0	0	0	0	0	0
1285	0	0	0	0	0	0
1286	0	0	0	0	0	0
1287	0	0	0	0	0	0
1288	0	0	0	0	0	0
1289	0	0	0	0	0	0
1290	0	0	0	0	0	0
1291	0	0	0	0	0	0
1292	0	0	0	0	0	0
1293	0	0	0	0	0	0
1294	0	0	0	0	0	0
1295	0	0	0	0	0	0
1296	0	0	0	0	0	0
1297	2	0	0	0	2	0
1298	0	0	0	0	0	0
1299	0	0	0	0	0	0
1300	0	0	0	0	0	0
1301	0	0	0	0	0	0
1302	0	0	0	0	0	0
1303	1	0	0	0	0	0
1304	3	0	0	-1	1	0
1305	0	0	0	0	1	0
1306	0	0	0	0	0	0
1307	0	0	0	0	0	0
1308	0	0	0	0	0	0
1309	0	0	0	0	0	0
1310	0	0	0	0	1	0
1311	0	0	0	0	0	0
1312	0	0	0	0	0	0
1313	0	0	0	0	0	0
1314	0	0	0	0	0	0
1315	1	0	1	0	0	0
1316	0	0	0	0	0	0
1317	1	0	0	0	0	0
1318	0	0	1	0	3	0
1319	0	0	0	0	1	0
1320	0	0	1	0	0	0
1321	0	0	1	0	0	0
1322	0	0	0	0	0	0
1323	0	0	0	0	0	0
1324	0	0	0	0	0	0
1325	0	0	0	0	0	0
1326	0	0	0	0	0	0
1327	0	0	0	0	0	0
1328	0	0	0	0	0	0
1329	0	0	0	0	0	0
1330	0	0	0	0	0	0
1331	0	0	0	0	0	0
1332	0	0	0	0	0	0
1333	0	0	0	0	0	0
1334	0	0	0	0	0	0
1335	0	0	0	0	0	0
1336	0	0	0	0	0	0
1337	0	0	0	0	0	0
1338	0	0	0	0	0	0
1339	0	0	0	0	0	0
1340	0	0	0	0	0	0
1341	0	0	0	0	0	0
1342	0	0	0	0	0	0
1343	0	0	0	0	0	0
1344	0	0	0	0	0	0
1345	0	0	0	0	0	-1
1346	0	0	0	0	0	0
1347	0	0	0	0	0	0
1348	0	0	0	0	0	0
1349	0	0	0	0	0	0
1350	0	0	0	0	0	0
1351	0	0	0	0	0	0
1352	0	0	0	0	0	0
1353	0	0	0	0	0	0
1354	0	0	0	0	0	0
1355	0	0	0	0	0	0
1356	0	0	0	0	0	0
1357	0	0	0	0	0	0
1358	0	0	0	0	0	0
1359	0	0	0	0	0	0
1360	0	0	0	0	0	0
1361	0	0	0	0	0	0
1362	0	0	0	0	0	0
1363	0	0	0	0	0	0
1364	0	0	0	0	0	0
1365	0	0	2	0	0	0
1366	0	0	0	0	0	0
1367	0	0	1	0	0	0
1368	1	0	0	0	0	0
1369	0	0	0	0	0	0
1370	1	0	0	0	0	0
1371	1	0	0	0	0	0
1372	0	0	0	0	0	0
1373	0	0	0	0	0	0
1374	0	0	0	0	0	0
1375	0	0	0	0	0	0
1376	2	0	0	0	0	0
1377	0	0	0	0	1	0
1378	1	0	2	0	0	0
1379	1	0	0	0	0	0
1380	0	0	0	0	2	0
1381	0	0	0	0	0	0
1382	0	0	0	0	0	0
1383	0	0	1	0	1	0
1384	0	0	0	0	0	0
1385	0	0	0	0	0	0
1386	0	0	0	0	0	0
1387	1	0	0	0	0	0
1388	1	0	0	0	0	0
1389	1	0	0	0	0	0
1390	0	0	0	-1	0	0
1391	0	0	0	-2	0	0
1392	0	0	0	0	0	0
1393	0	0	0	0	0	0
1394	0	0	0	-1	0	-1
1395	0	0	0	0	1	0
1396	0	0	0	0	0	0
1397	0	0	0	0	0	0
1398	0	0	0	0	0	0
1399	0	0	0	0	0	0
1400	0	0	0	0	0	0
1401	0	0	0	0	0	0
1402	0	0	0	0	0	0
1403	0	0	0	0	0	-1
1404	0	0	0	0	0	0
1405	0	-2	0	0	0	0
1406	0	0	0	0	1	0
1407	0	0	0	0	0	0
1408	0	0	0	0	0	-2
1409	0	0	1	0	0	0
1410	0	0	0	0	0	0
1411	0	0	0	0	0	0
1412	0	0	0	0	0	0
1413	0	0	0	0	0	0
1414	0	0	1	0	0	0
1415	0	0	0	0	0	0
1416	0	0	0	0	0	0
1417	0	0	0	0	0	0
1418	0	0	0	0	0	0
1419	0	0	0	0	0	0
1420	0	0	0	0	0	0
1421	0	0	0	0	0	0
1422	0	0	0	0	0	0
1423	0	0	0	0	0	0
1424	0	0	0	0	0	0
1425	0	0	0	0	0	0
1426	0	0	0	0	0	0
1427	0	0	0	0	0	0
1428	0	0	0	0	0	0
1429	0	0	0	0	0	0
1430	0	0	0	0	0	0
1431	0	0	0	0	0	0
1432	0	0	0	0	0	0
1433	0	0	0	0	0	0
1434	0	0	0	0	0	0
1435	0	0	0	0	0	0
1436	0	0	0	0	0	0
1437	0	0	0	0	0	0
1438	0	0	0	0	0	0
1439	0	0	0	0	0	0
1440	0	0	0	0	0	0
1441	0	0	0	0	0	0
1442	0	0	0	0	1	0
1443	0	0	0	0	0	0
1444	0	0	0	0	0	0
1445	0	0	0	0	0	0
1446	0	0	0	0	0	0
1447	0	0	0	0	0	0
1448	0	0	0	0	1	0
1449	0	0	1	0	0	0
1450	0	0	0	0	0	0
1451	1	0	0	0	0	0
1452	0	0	0	0	1	0
1453	0	0	0	0	0	0
1454	0	0	0	0	0	0
1455	0	0	0	0	0	0
1456	0	0	0	0	0	0
1457	0	0	0	0	0	0
1458	0	0	0	0	0	0
1459	0	0	0	0	0	0
1460	0	0	0	0	0	0
1461	0	0	0	0	0	0
1462	0	0	0	0	0	-1
1463	0	0	0	0	0	0
1464	0	0	0	0	1	0
1465	0	0	0	0	1	0
1466	0	0	1	0	1	0
1467	0	-1	0	0	1	0
1468	1	0	0	0	0	-1
1469	3	0	2	0	1	0
1470	0	0	0	0	0	0
1471	0	0	0	0	0	0
1472	0	0	0	0	1	0
1473	2	0	0	0	0	0
1474	5	0	7	0	9	0
1475	1	0	5	-1	3	0
1476	1	0	0	-1	2	0
1477	0	0	0	0	1	0
1478	0	0	0	0	0	0
1479	1	0	2	0	1	0
1480	0	0	4	0	1	0
1481	1	0	0	0	4	0
1482	1	0	2	0	1	0
1483	0	0	1	0	2	0
1484	0	0	0	0	0	0
1485	5	0	6	0	4	0
1486	0	0	0	0	0	0
1487	0	0	0	0	0	0
1488	0	0	0	0	0	0
1489	0	0	0	-1	0	0
1490	0	0	0	0	0	0
1491	0	0	0	0	0	0
1492	0	0	0	0	0	0
1493	0	0	0	0	0	0
1494	0	0	0	0	0	0
1495	0	0	0	0	0	0
1496	0	0	0	0	1	0
1497	0	0	0	0	0	0
1498	0	0	0	0	0	0
1499	0	0	0	0	1	0
1500	0	-1	0	0	0	0
1501	0	0	0	0	0	0
1502	0	0	0	0	0	0
1503	0	0	0	0	0	0
1504	0	0	0	0	0	0
1505	0	0	0	0	0	0
1506	0	0	0	-1	0	-2
1507	0	0	0	0	0	0
1508	1	0	1	0	0	0
1509	1	0	0	0	0	0
1510	2	0	0	0	1	0
1511	1	0	1	0	3	-1
1512	2	0	0	0	0	0
1513	0	0	0	0	0	0
1514	0	0	0	0	0	0
1515	0	0	0	0	0	0
1516	0	0	2	0	0	0
1517	1	-1	0	-1	0	0
1518	0	0	1	-3	1	0
1519	0	0	0	0	1	0
1520	0	0	0	0	0	0
1521	0	0	0	0	0	0
1522	0	0	0	0	0	0
1523	0	0	0	0	0	0
1524	0	0	0	0	0	0
1525	0	0	0	0	0	0
1526	0	0	0	0	0	0
1527	0	0	0	0	0	0
1528	0	0	0	0	0	0
1529	0	0	0	0	0	0
1530	0	0	0	0	0	-1
1531	0	0	0	0	1	0
1532	0	0	0	0	0	0
1533	0	0	0	0	0	-1
1534	0	-1	0	0	0	0
1535	0	0	0	0	0	0
1536	0	0	0	0	0	0
1537	2	0	0	0	0	0
1538	0	0	0	0	0	0
1539	0	0	0	0	0	0
1540	0	0	0	0	0	0
1541	0	0	0	0	0	0
1542	0	0	0	0	0	0
1543	0	0	0	0	0	0
1544	0	0	0	0	0	0
1545	0	0	0	0	0	0
1546	0	0	0	0	0	0
1547	0	0	0	0	0	0
1548	0	0	0	0	0	0
1549	0	0	0	0	1	0
1550	0	0	0	0	0	0
1551	1	0	4	0	3	0
1552	0	0	0	0	2	0
1553	0	0	0	0	0	0
1554	0	0	0	0	0	0
1555	0	0	0	0	0	0
1556	0	0	0	0	0	0
1557	0	0	0	0	0	0
1558	0	0	0	0	0	0
1559	0	0	0	0	0	0
1560	0	0	0	0	0	0
1561	0	0	0	0	0	0
1562	0	0	0	0	0	0
1563	0	0	0	0	0	0
1564	0	0	0	0	0	0
1565	0	0	0	0	0	0
1566	0	0	0	0	0	0
1567	0	0	1	0	1	0
1568	0	0	1	0	1	0
1569	0	0	0	0	0	0
1570	0	0	0	0	0	0
1571	0	0	0	0	0	0
1572	0	0	0	0	0	0
1573	0	0	0	0	0	0
1574	0	0	0	0	0	0
1575	2	0	1	0	2	0
1576	0	0	0	0	0	0
1577	1	0	0	0	0	0
1578	0	0	0	0	0	0
1579	0	0	0	0	0	0
1580	0	0	0	0	0	0
1581	0	0	0	0	0	-3
1582	1	0	0	0	1	0
1583	3	-1	2	0	3	0
1584	4	0	1	-1	2	-1
1585	0	0	0	0	0	0
1586	0	0	1	0	1	0
1587	1	0	1	0	0	0
1588	0	0	0	0	0	0
1589	0	0	0	0	0	0
1590	0	0	0	0	0	0
1591	0	0	0	0	1	0
1592	0	0	2	0	2	0
1593	0	0	0	0	2	0
1594	0	0	0	0	0	0
1595	0	0	0	0	0	0
1596	1	0	2	0	1	0
1597	0	0	0	0	0	-1
1598	1	-1	0	0	0	0
1599	0	0	0	-1	0	0
1600	0	0	0	0	0	0
1601	0	0	0	0	0	0
1602	0	0	1	0	0	0
1603	0	0	0	0	0	0
1604	1	0	0	0	0	0
1605	0	0	0	0	2	0
1606	0	0	0	0	0	0
1607	1	0	1	0	0	0
1608	0	0	0	0	0	0
1609	0	0	0	-1	0	0
1610	3	0	0	0	0	0
1611	0	0	0	0	0	0
1612	0	0	1	0	0	0
1613	0	0	0	0	0	0
1614	0	0	0	0	0	0
1615	0	0	0	0	0	0
1616	0	0	0	0	1	0
1617	0	0	0	-2	0	0
1618	0	0	0	0	0	0
1619	0	0	0	0	0	0
1620	0	0	0	0	0	0
1621	0	0	0	0	0	0
1622	0	0	0	0	0	0
1623	0	0	0	0	0	0
1624	1	0	1	0	0	0
1625	0	0	2	0	2	0
1626	1	0	0	0	0	0
1627	0	0	0	0	0	-1
1628	0	0	0	0	0	0
1629	0	0	0	0	0	0
1630	0	0	0	0	0	0
1631	0	0	0	0	0	0
1632	0	0	0	0	0	0
1633	0	0	0	0	0	0
1634	0	0	0	0	0	0
1635	0	0	0	0	0	0
1636	0	0	0	0	0	0
1637	0	0	0	0	0	0
1638	1	0	0	0	0	0
1639	0	0	0	0	0	0
1640	0	0	0	0	0	0
1641	0	0	0	0	0	0
1642	0	0	0	0	0	0
1643	0	0	0	0	0	0
1644	0	0	0	0	0	0
1645	0	-1	0	0	0	0
1646	0	0	0	0	0	0
1647	0	0	0	0	0	0
1648	0	0	0	0	0	0
1649	0	0	0	0	0	0
1650	0	0	0	0	0	0
1651	0	0	0	0	0	0
1652	0	0	0	0	0	0
1653	0	0	0	0	0	0
1654	0	0	0	0	0	0
1655	0	0	0	0	0	0
1656	0	0	0	0	0	0
1657	0	0	0	0	0	0
1658	0	0	0	0	0	0
1659	0	0	0	0	0	0
1660	0	0	0	0	0	0
1661	0	0	0	-2	0	0
1662	0	-1	0	0	0	0
1663	1	0	0	0	0	-1
1664	0	0	0	-1	1	0
1665	0	0	0	0	0	0
1666	0	0	0	0	0	0
1667	0	0	0	0	1	0
1668	0	0	0	0	0	0
1669	0	0	0	0	0	0
1670	0	0	0	0	0	0
1671	0	0	0	0	0	0
1672	0	0	0	0	0	0
1673	0	0	0	0	0	0
1674	0	0	0	0	0	0
1675	0	0	1	0	2	0
1676	1	0	1	0	0	0
1677	1	0	0	0	0	0
1678	0	0	1	0	0	0
1679	0	0	0	0	0	0
1680	0	0	0	0	0	0
1681	0	0	0	0	0	0
1682	0	0	0	0	0	0
1683	0	0	0	0	0	0
1684	0	0	0	0	0	0
1685	0	0	0	0	0	0
1686	0	0	0	0	0	0
1687	0	0	0	0	0	0
1688	0	0	0	0	0	0
1689	0	0	0	0	0	0
1690	0	0	0	0	0	0
1691	0	0	0	0	0	0
1692	0	0	0	0	0	0
1693	0	0	0	0	0	0
1694	0	0	0	0	0	0
1695	0	0	0	0	0	0
1696	0	0	0	0	0	0
1697	0	0	0	0	0	0
1698	0	0	0	0	0	0
1699	0	0	0	0	0	0
1700	0	0	0	0	0	0
1701	0	0	0	0	0	0
1702	0	0	0	0	0	0
1703	0	0	0	0	0	0
1704	0	0	0	0	0	0
1705	1	0	0	0	0	0
1706	0	0	0	0	0	0
1707	0	0	0	0	0	0
1708	0	0	0	0	0	0
1709	0	0	0	0	0	0
1710	0	0	0	0	0	0
1711	0	0	0	0	0	0
1712	0	0	0	0	0	0
1713	0	0	0	0	0	0
1714	0	0	0	0	0	0
1715	0	0	0	0	0	0
1716	0	0	0	0	0	0
1717	0	0	0	0	0	0
1718	0	0	0	0	0	0
1719	0	0	0	0	0	0
1720	0	0	0	0	0	0
1721	0	0	0	0	0	0
1722	0	0	1	0	0	0
1723	0	0	0	0	0	0
1724	0	0	0	0	0	0
1725	0	0	0	0	0	0
1726	0	0	0	0	0	0
1727	0	0	0	0	0	0
1728	0	0	0	0	0	0
1729	0	0	2	0	3	0
1730	0	0	0	0	0	0
1731	0	0	0	0	0	0
1732	0	-1	1	-1	0	0
1733	0	-2	0	0	0	0
1734	0	0	0	-1	0	0
1735	0	0	0	0	0	-1
1736	0	0	0	0	0	0
1737	0	0	0	0	0	0
1738	0	0	0	0	0	0
1739	0	0	0	0	0	0
1740	0	0	0	0	0	0
1741	0	0	0	0	0	0
1742	0	0	2	0	0	0
1743	0	0	0	0	0	0
1744	0	0	0	0	0	0
1745	0	0	0	0	0	0
1746	0	0	1	0	0	0
1747	0	0	0	0	1	0
1748	0	0	0	0	0	0
1749	0	0	0	0	0	0
1750	1	-1	0	-1	0	0
1751	0	0	0	0	0	0
1752	0	0	0	0	0	0
1753	0	0	0	0	0	0
1754	1	0	1	0	1	0
1755	0	0	0	0	0	0
1756	0	0	1	0	0	-2
1757	1	0	2	-1	2	0
1758	0	0	2	-1	1	0
1759	1	0	1	-2	2	-1
1760	0	0	0	-1	0	0
1761	0	0	0	0	0	0
1762	0	0	0	0	0	0
1763	0	0	0	0	0	0
1764	0	0	0	0	0	0
1765	0	0	0	0	0	0
1766	1	0	0	0	0	0
1767	0	0	0	0	0	0
1768	0	0	0	0	0	0
1769	0	0	0	0	2	0
1770	2	0	1	0	0	0
1771	1	0	5	0	3	0
1772	1	0	3	0	0	0
1773	0	0	0	0	0	0
1774	1	0	2	0	1	0
1775	0	0	0	0	0	0
1776	1	0	3	0	0	0
1777	1	0	1	0	0	0
1778	0	0	0	0	0	0
1779	0	0	0	0	0	0
1780	0	0	2	0	0	0
1781	0	0	3	0	1	0
1782	1	0	2	0	0	0
1783	0	0	0	0	0	0
1784	1	-1	0	-1	0	0
1785	1	0	0	0	4	0
1786	1	0	4	0	3	0
1787	10	0	11	0	10	0
1788	2	0	1	-4	0	-1
1789	1	0	0	0	3	0
1790	0	0	1	0	0	0
1791	0	0	0	0	0	0
1792	0	0	0	0	0	0
1793	0	0	0	0	0	0
1794	0	0	0	0	0	0
1795	1	0	0	0	0	0
1796	0	0	0	0	0	0
1797	0	0	0	0	1	0
1798	0	0	0	0	0	0
1799	0	0	0	0	0	0
1800	0	0	0	0	0	0
1801	3	0	1	0	0	0
1802	0	0	0	0	0	0
1803	0	0	0	0	0	0
1804	0	0	0	0	0	0
1805	0	0	0	0	0	0
1806	0	0	0	0	0	0
1807	0	0	0	0	0	0
1808	0	0	0	0	0	0
1809	1	0	1	0	0	0
1810	0	0	0	0	1	0
1811	0	0	0	0	0	0
1812	0	0	0	0	1	0
1813	0	0	0	0	0	0
1814	0	0	0	0	3	0
1815	2	0	0	0	1	0
1816	1	0	0	0	0	0
1817	0	0	0	0	0	0
1818	0	0	0	0	0	0
1819	0	0	2	0	0	0
1820	4	0	1	0	0	0
1821	1	0	0	0	0	-1
1822	0	0	0	0	0	0
1823	0	0	0	0	0	0
1824	0	0	0	0	0	0
1825	0	-2	0	0	0	-1
1826	0	0	0	0	0	0
1827	0	0	0	0	0	0
1828	0	0	0	0	0	0
1829	0	0	0	0	0	0
1830	0	0	0	0	0	0
1831	0	0	0	0	0	0
1832	0	0	0	0	0	0
1833	0	0	0	-1	0	0
1834	0	0	0	0	0	0
1835	1	0	0	0	0	0
1836	0	0	0	0	0	0
1837	0	0	0	0	0	0
1838	0	0	0	0	0	0
1839	0	0	0	0	0	0
1840	1	0	0	0	0	0
1841	0	0	0	0	0	0
1842	0	0	0	0	0	0
1843	0	0	0	0	0	0
1844	0	0	0	0	0	0
1845	0	0	0	0	0	0
1846	0	0	0	0	0	0
1847	0	0	0	0	0	0
1848	0	0	0	0	0	0
1849	0	0	0	0	0	0
1850	0	0	0	0	0	0
1851	0	0	0	0	0	0
1852	0	0	0	0	0	0
1853	0	0	0	0	0	0
1854	0	0	0	0	0	0
1855	0	0	0	0	1	0
1856	0	0	0	0	0	0
1857	0	0	0	0	0	0
1858	0	0	0	0	0	0
1859	0	0	0	0	0	0
1860	0	0	0	0	0	0
1861	0	0	0	0	0	0
1862	0	0	0	0	0	0
1863	0	0	0	0	0	0
1864	0	0	0	0	1	0
1865	0	0	0	0	0	0
1866	0	0	0	0	0	0
1867	0	0	0	0	0	0
1868	0	0	0	0	0	0
1869	0	0	0	0	0	0
1870	0	0	0	0	0	0
1871	0	0	0	0	0	0
1872	0	0	0	0	0	0
1873	0	0	0	0	0	0
1874	0	0	0	0	0	0
1875	0	0	0	0	0	0
1876	0	0	0	0	0	0
1877	0	0	0	0	0	0
1878	0	0	0	0	0	0
1879	0	0	0	0	0	0
1880	0	0	0	0	0	0
1881	0	0	0	0	0	0
1882	0	0	0	0	0	0
1883	0	0	0	0	0	0
1884	0	0	0	0	0	0
1885	0	0	0	0	0	0
1886	0	0	0	0	0	0
1887	0	0	0	0	0	0
1888	0	0	0	0	0	0
1889	0	0	0	0	0	0
1890	0	0	0	0	0	0
1891	0	0	0	0	0	0
1892	0	0	0	0	0	0
1893	0	0	0	0	0	0
1894	0	0	0	0	0	0
1895	0	0	0	0	0	0
1896	0	0	0	0	0	0
1897	0	0	0	0	0	0
1898	0	0	0	0	0	0
1899	0	0	0	0	0	0
1900	0	0	0	0	0	0
1901	0	0	0	0	0	0
1902	0	0	0	0	0	0
1903	0	0	0	0	0	0
1904	0	0	0	0	0	0
1905	0	0	0	0	0	0
1906	0	0	0	0	0	0
1907	0	0	0	0	0	0
1908	0	0	0	0	0	0
1909	0	0	0	0	0	0
1910	0	0	0	0	0	0
1911	0	0	0	0	0	0
1912	0	0	0	0	0	0
1913	0	0	0	0	0	0
1914	0	0	0	0	0	0
1915	0	0	1	0	1	0
1916	0	0	0	0	0	0
1917	0	0	0	0	0	0
1918	1	0	0	0	0	0
1919	0	-1	0	0	0	0
1920	0	0	0	0	0	0
1921	0	0	0	0	0	0
1922	0	0	0	0	0	0
1923	0	0	0	-1	0	0
1924	0	0	0	0	0	0
1925	0	0	0	0	0	0
1926	0	0	0	0	0	0
1927	0	0	0	0	0	0
1928	0	0	0	0	0	0
1929	0	0	0	0	0	0
1930	0	0	0	0	0	0
1931	0	0	0	0	0	0
1932	1	0	0	0	0	0
1933	0	0	0	0	1	0
1934	0	0	0	0	1	0
1935	0	0	0	0	0	0
1936	0	0	0	0	0	0
1937	0	0	0	0	0	0
1938	0	0	0	0	0	0
1939	0	0	0	0	0	0
1940	1	0	0	0	0	0
1941	0	0	0	0	0	0
1942	0	0	1	0	0	0
1943	0	0	1	0	0	0
1944	0	0	3	0	0	0
1945	0	0	1	0	0	0
1946	0	0	0	0	0	0
1947	0	0	0	0	0	0
1948	0	0	0	0	0	0
1949	0	0	2	0	0	0
1950	0	0	0	0	0	0
1951	1	0	0	0	0	0
1952	0	0	0	0	0	0
1953	0	0	0	0	0	0
1954	0	0	0	0	0	0
1955	0	0	0	0	0	0
1956	0	0	0	0	0	0
1957	0	0	0	0	0	0
1958	0	0	1	0	0	0
1959	0	0	0	0	0	0
1960	0	0	0	0	0	0
1961	0	0	0	0	0	0
1962	0	0	0	0	0	0
1963	0	0	0	0	0	0
1964	0	0	0	0	0	0
1965	0	0	0	0	0	0
1966	0	0	1	0	3	0
1967	1	0	1	0	0	0
1968	0	0	0	0	3	0
1969	0	0	0	0	0	0
1970	0	0	1	0	0	0
1971	0	0	1	0	0	0
1972	0	0	0	0	0	0
1973	0	0	0	0	0	0
1974	0	0	0	0	0	0
1975	0	0	0	0	0	0
1976	0	0	1	0	0	0
1977	0	0	0	0	0	0
1978	2	0	0	0	2	0
1979	1	0	0	0	0	0
1980	0	0	0	0	0	0
1981	0	0	0	0	0	0
1982	0	0	0	0	0	0
1983	0	0	0	0	0	0
1984	0	0	0	0	0	0
1985	0	0	0	0	0	0
1986	0	0	0	0	0	0
1987	0	0	0	0	0	0
1988	0	0	0	0	0	0
1989	0	0	0	0	0	0
1990	0	0	0	0	0	0
1991	0	0	0	0	0	0
1992	0	0	0	0	0	0
1993	0	0	0	0	0	0
1994	0	0	0	0	0	0
1995	0	0	0	0	0	0
1996	0	0	0	0	0	0
1997	0	0	0	0	0	0
1998	0	0	0	0	0	0
[truncated: 8,725 more rows]

## Sheet: Fig 2E
		raw Ct values
Knockdown	measured gene	Ct 1	Ct 2	Ct 3
dsLuc	Piwi4	22.82	24.19	22.5
	Piwi5	21.56	22.08	21.43
	Piwi6	22.97	24.13	22.97
	Ago3	20.87	20.88	20.73
	LAP (Housekeeping)	21.71	21.37	20.93
dsPiwi4	Piwi4	25.96	26.47	25.96
	LAP (Housekeeping)	21.32	20.95	21.22
dsPiwi5	Piwi5	24.54	25.76	25.4
	LAP (Housekeeping)	21.34	21.77	21.38
dsPiwi6	Piwi6	26.52	25.58	26.17
	LAP (Housekeeping)	21.57	20.31	20.84
dsAgo3	Ago3	23.71	24.2	23.48
	LAP (Housekeeping)	21.51	21.27	20.81

## Sheet: Fig 2F
Quantification of NB83 (displayed in the manuscript)
	piRNA band	rRNA band
dsLuc -	10.121	8617.56
dsLuc+	60382.6	8805.39
dsPiwi1/3	46988.7	7921.27
dsPiwi2	74798.3	9909.56
dsPiwi4	70080.7	8532.44
dsPiwi5	1141.48	9239.22
dsPiwi6	22278.2	9572.56
dsPiwi7	72080.7	8375.15
dsAgo3	2415.79	7907.44
Quantification of NB77 (to the right)
	piRNA band	rRNA band
dsLuc -	4.121	2045.46
dsLuc+	45022.5	2428.16
dsPiwi1/3	33326.6	2799.87
dsPiwi2	37000.5	2955.99
dsPiwi4	26784	2626.41
dsPiwi5	9284.45	3040.82
dsPiwi6	16050.8	3038.41
dsPiwi7	27225.3	3183.41
dsAgo3	3746.76	3446.11

## Sheet: Fig 3A
DENV2 genome position	raw read cound 1		raw read cound 2		raw read cound 3
	(+) strand	(-) strand	(+) strand	(-) strand	(+) strand	(-) strand
1	0	0	0	0	0	0
2	0	0	0	0	0	0
3	0	0	0	0	0	0
4	0	0	0	0	0	0
5	0	0	0	0	0	0
6	0	0	0	0	0	0
7	0	0	0	0	0	0
8	1	0	5	0	9	0
9	1	0	1	0	2	0
10	0	0	0	0	2	0
11	0	0	0	0	0	0
12	1	0	0	0	0	0
13	0	0	1	0	0	0
14	0	0	1	0	5	0
15	0	0	0	0	0	0
16	0	0	0	0	1	0
17	0	0	0	0	0	0
18	0	0	0	0	0	0
19	0	0	0	0	0	0
20	0	0	0	0	0	0
21	0	0	0	0	0	0
22	0	0	0	0	0	0
23	0	0	0	0	0	0
24	0	0	0	0	1	0
25	1	0	0	0	0	0
26	1	0	0	0	2	0
27	2	0	1	0	2	0
28	0	0	0	0	0	0
29	0	0	0	-1	1	-1
30	0	-1	0	0	0	0
31	0	0	0	0	0	0
32	0	0	0	0	0	0
33	0	0	0	0	0	0
34	0	0	0	0	0	0
35	0	0	0	0	0	-1
36	0	0	0	0	0	0
37	0	0	0	-2	0	0
38	0	0	0	-2	0	-1
39	0	0	0	0	0	0
40	0	0	0	-1	0	0
41	0	0	0	0	0	0
42	0	0	0	0	0	0
43	0	0	0	0	0	0
44	0	0	0	0	0	0
45	0	0	0	0	0	0
46	0	0	0	0	0	0
47	0	0	0	0	0	0
48	1	0	1	0	0	0
49	0	0	0	0	0	0
50	0	0	0	0	0	0
51	1	0	2	0	1	0
52	1	0	2	0	0	0
53	0	0	0	0	2	0
54	0	0	1	0	0	0
55	0	0	0	0	0	0
56	0	0	0	0	0	0
57	0	0	0	0	0	0
58	0	0	0	0	0	0
59	0	0	0	0	0	0
60	0	0	0	0	0	0
61	0	0	0	-1	0	0
62	0	-2	0	-2	0	-2
63	0	-1	0	0	0	0
64	0	0	0	0	0	0
65	0	0	0	0	0	-1
66	0	0	0	0	0	0
67	0	-2	0	-2	0	-1
68	0	0	0	0	0	-1
69	0	0	0	0	0	0
70	0	0	0	0	0	0
71	0	0	0	-5	0	-3
72	0	-1	0	-1	0	0
73	0	-1	0	-1	0	0
74	0	0	0	0	0	0
75	0	0	0	0	0	-1
76	0	0	0	-1	0	0
77	0	0	0	0	0	0
78	0	0	0	0	0	0
79	0	0	0	0	0	0
80	0	0	0	0	0	0
81	0	0	0	0	0	0
82	0	0	1	0	0	0
83	0	0	0	0	0	0
84	0	0	1	0	0	0
85	1	0	1	0	2	0
86	0	-1	0	0	0	0
87	0	0	0	0	0	0
88	0	0	0	0	0	0
89	0	0	0	0	0	0
90	0	0	1	0	0	0
91	0	0	0	0	0	0
92	0	0	0	0	0	0
93	2	0	6	0	0	0
94	0	0	0	0	0	0
95	0	0	0	0	0	0
96	0	0	0	0	0	0
97	0	0	0	0	0	0
98	0	0	0	0	0	0
99	1	0	1	0	1	0
100	0	0	0	0	0	0
101	0	0	0	0	0	0
102	0	0	0	0	0	0
103	0	0	0	0	0	0
104	0	0	0	0	0	-1
105	0	0	0	0	0	0
106	0	-1	0	-2	0	-1
107	0	0	0	0	0	0
108	0	0	0	0	0	0
109	0	0	0	0	0	0
110	0	0	0	0	0	0
111	0	0	0	0	0	0
112	0	0	0	0	0	0
113	0	0	0	0	0	0
114	0	0	0	0	0	0
115	0	0	0	0	0	0
116	0	0	0	0	0	0
117	0	0	0	0	0	0
118	0	0	0	0	0	0
119	0	0	0	0	0	0
120	0	0	0	0	0	0
121	0	0	0	0	0	0
122	0	0	0	0	0	0
123	0	0	0	0	0	0
124	0	-2	0	0	0	0
125	0	0	0	0	0	0
126	0	0	0	0	0	0
127	0	0	0	0	0	0
128	0	0	0	0	0	0
129	0	0	0	0	0	0
130	0	0	0	0	0	0
131	0	0	0	0	0	0
132	0	0	0	0	0	0
133	0	0	0	0	0	0
134	0	0	0	0	0	0
135	0	0	0	0	0	0
136	0	0	0	0	0	0
137	0	0	2	0	0	-1
138	0	-1	0	0	0	-3
139	0	0	0	0	0	0
140	0	0	0	0	0	0
141	0	0	0	0	0	0
142	0	0	0	0	0	0
143	0	0	0	0	0	0
144	0	0	0	0	0	0
145	0	0	0	0	0	0
146	0	0	0	0	0	0
147	0	0	0	0	0	0
148	3	0	5	0	1	0
149	2	0	5	0	2	0
150	3	0	14	0	9	0
151	2	0	1	0	1	0
152	3	0	2	0	3	0
153	1	0	3	0	0	0
154	3	0	2	0	1	0
155	2	0	4	0	3	0
156	0	0	2	0	0	0
157	0	0	2	0	0	0
158	4	0	1	0	7	0
159	0	0	0	0	0	0
160	0	0	3	0	1	0
161	0	0	1	0	2	-1
162	0	0	1	0	1	0
163	1	0	2	0	0	0
164	0	0	1	0	1	0
165	1	0	0	0	0	0
166	0	0	0	0	0	0
167	0	0	0	0	0	0
168	1	0	0	0	0	0
169	0	0	0	0	0	0
170	0	0	0	0	0	0
171	1	0	0	0	0	0
172	0	0	0	0	0	0
173	0	0	0	-1	0	0
174	1	0	0	0	0	0
175	0	0	0	0	0	0
176	0	0	0	0	0	0
177	0	0	1	0	0	0
178	1	0	2	0	3	0
179	0	0	5	0	2	0
180	0	0	1	0	0	0
181	1	0	1	0	1	0
182	1	0	1	0	2	0
183	0	0	0	0	0	0
184	0	0	0	0	0	0
185	0	0	0	0	0	0
186	0	0	0	0	0	0
187	0	0	0	0	0	0
188	0	0	0	0	1	0
189	0	0	0	-1	0	0
190	0	0	0	-1	0	0
191	1	0	0	0	0	0
192	0	-1	0	0	0	0
193	0	0	1	0	0	0
194	0	-1	0	-1	0	0
195	0	0	0	0	1	0
196	0	0	1	0	0	0
197	1	-5	0	-1	1	-1
198	0	0	3	0	3	0
199	0	0	0	0	1	-1
200	0	0	2	0	0	0
201	0	0	0	-3	0	-4
202	3	-1	1	0	1	-1
203	0	0	0	0	0	0
204	1	0	1	0	0	0
205	0	0	0	0	1	-1
206	0	-1	0	0	0	-1
207	0	0	0	-1	0	0
208	0	0	0	0	0	0
209	0	0	0	0	0	0
210	1	0	0	0	0	0
211	0	0	1	0	1	0
212	0	0	0	0	5	0
213	0	0	0	-1	0	0
214	0	0	0	0	0	0
215	0	0	0	0	0	0
216	0	0	1	0	0	0
217	5	0	2	0	1	0
218	0	0	0	0	0	0
219	0	0	0	0	0	0
220	0	0	0	0	0	0
221	0	0	0	0	0	0
222	0	-1	0	0	1	0
223	0	0	0	0	0	0
224	0	0	0	0	1	0
225	1	0	0	0	0	0
226	0	0	0	0	0	0
227	0	0	0	0	0	0
228	1	-1	0	-1	0	0
229	0	0	0	0	0	0
230	0	0	0	0	0	0
231	0	0	0	0	0	0
232	0	0	0	0	0	0
233	0	0	0	0	0	0
234	0	-1	0	-2	0	0
235	0	0	0	0	0	-1
236	0	0	0	0	0	0
237	0	0	0	0	0	0
238	0	-1	0	0	0	-1
239	0	0	0	0	1	0
240	6	0	3	0	0	-1
241	0	0	1	0	0	0
242	0	0	0	0	0	0
243	0	0	0	0	0	0
244	0	0	0	0	0	0
245	0	0	0	0	0	0
246	0	0	0	-2	0	0
247	0	0	0	0	0	0
248	0	-1	0	0	0	0
249	0	-7	0	-3	0	0
250	0	0	0	0	0	0
251	0	0	0	0	0	0
252	0	0	0	-2	0	-1
253	0	0	0	0	0	0
254	0	0	0	0	0	0
255	0	0	0	0	0	0
256	0	0	0	0	0	0
257	0	0	0	0	0	0
258	0	0	0	0	0	0
259	0	0	0	0	0	0
260	0	0	0	0	0	-1
261	0	0	0	0	0	0
262	0	0	0	0	0	0
263	0	0	0	0	0	0
264	0	0	0	0	0	0
265	0	0	0	0	0	0
266	0	0	0	-1	0	0
267	0	-1	0	0	0	-1
268	0	0	0	0	0	-1
269	0	-2	0	0	0	0
270	0	-2	0	0	0	0
271	0	0	0	-2	0	0
272	0	-2	0	0	0	0
273	0	0	0	0	0	0
274	0	0	0	0	0	0
275	0	0	0	0	0	0
276	0	0	0	0	0	0
277	0	0	0	0	0	0
278	0	0	0	0	0	0
279	0	0	0	0	0	0
280	0	0	0	0	0	-1
281	0	0	0	0	0	0
282	0	0	0	0	0	0
283	0	0	0	0	0	0
284	0	0	0	0	0	0
285	1	-1	2	0	1	0
286	2	0	3	0	3	0
287	0	0	0	0	0	0
288	0	0	1	0	0	0
289	0	0	0	0	0	0
290	0	0	0	0	0	0
291	0	0	0	0	0	0
292	0	0	0	0	0	0
293	0	0	0	0	0	0
294	0	0	0	0	0	0
295	0	0	0	0	0	0
296	0	0	0	0	0	0
297	0	0	0	0	0	0
298	0	0	0	0	0	0
299	0	0	0	0	0	0
300	0	0	0	0	0	0
301	0	0	0	0	0	0
302	0	0	0	0	0	-2
303	0	0	0	0	0	0
304	0	0	0	0	0	0
305	0	0	0	0	0	0
306	0	0	0	0	0	0
307	0	0	0	0	0	0
308	0	0	0	0	0	0
309	0	0	0	0	0	0
310	0	0	0	0	0	0
311	0	0	0	0	0	0
312	0	0	0	0	0	0
313	0	0	0	0	0	0
314	0	0	0	0	0	0
315	0	0	0	0	0	0
316	0	0	0	0	0	0
317	0	0	0	0	0	0
318	0	0	0	0	0	0
319	0	0	0	0	0	0
320	0	0	0	0	0	0
321	0	0	0	0	0	0
322	0	0	0	0	0	0
323	0	0	0	0	0	0
324	0	0	0	0	0	0
325	0	0	0	-1	0	0
326	0	0	0	0	0	0
327	0	0	0	0	0	0
328	0	0	0	0	0	0
329	0	0	0	0	0	0
330	0	0	0	0	0	0
331	1	0	0	0	1	0
332	2	0	0	0	0	0
333	2	0	0	0	2	0
334	1	0	0	0	0	0
335	0	0	1	0	1	0
336	0	0	0	0	0	0
337	0	0	0	0	0	0
338	0	0	0	0	0	0
339	0	0	1	0	0	0
340	4	0	2	0	0	0
341	0	0	0	0	0	0
342	1	0	0	0	0	0
343	0	-1	0	0	0	0
344	0	0	0	0	0	0
345	0	0	0	0	0	0
346	0	0	0	0	1	0
347	0	0	0	0	0	0
348	0	0	0	0	0	0
349	0	0	1	0	0	0
350	0	0	0	0	0	0
351	0	0	1	0	1	0
352	2	0	1	0	1	-1
353	3	0	2	0	0	0
354	3	0	5	0	2	0
355	1	-1	5	0	2	0
356	1	0	1	0	1	0
357	1	0	0	0	1	0
358	0	0	0	0	1	0
359	1	0	2	0	2	0
360	0	0	0	0	0	0
361	2	0	0	-1	0	0
362	0	-1	1	0	0	0
363	0	0	0	-1	0	-1
364	2	-5	1	-2	0	0
365	0	0	0	-2	0	-3
366	0	0	1	0	0	0
367	10	0	13	0	5	0
368	0	0	3	0	0	0
369	7	0	13	-2	6	0
370	0	0	0	0	1	0
371	2	0	0	0	0	0
372	0	0	0	0	0	0
373	0	0	0	0	0	0
374	0	0	0	0	0	0
375	0	0	0	0	0	0
376	0	0	0	0	0	0
377	1	0	1	0	0	0
378	1	0	4	0	1	0
379	1	0	2	0	3	0
380	1	0	3	0	4	0
381	1	0	1	0	1	0
382	1	0	0	0	0	0
383	0	0	0	0	0	0
384	0	0	0	0	1	0
385	155	0	225	0	129	0
386	4	0	5	0	0	0
387	3	0	5	0	3	0
388	1	0	8	0	6	0
389	0	0	0	0	1	0
390	1	0	0	0	2	0
391	0	0	0	0	0	0
392	0	0	0	0	0	0
393	0	0	1	0	0	0
394	0	0	2	0	0	0
395	0	0	0	0	0	0
396	0	0	0	0	0	0
397	0	0	0	0	0	0
398	0	0	0	0	0	0
399	0	0	0	0	0	0
400	0	0	0	0	0	0
401	0	0	0	0	0	0
402	0	0	0	0	0	0
403	0	-1	0	0	0	-3
404	0	-1	0	0	0	-2
405	0	0	0	0	0	0
406	0	0	0	0	0	0
407	0	-1	0	-4	0	-1
408	0	0	0	0	0	0
409	0	0	0	-2	0	-2
410	0	0	0	0	0	0
411	0	-2	0	-1	0	0
412	0	0	0	0	0	0
413	0	0	0	-1	0	0
414	0	0	0	-1	0	0
415	0	0	0	-2	0	0
416	0	0	0	0	0	0
417	0	0	0	0	0	0
418	0	0	0	0	0	0
419	0	0	0	0	0	0
420	0	0	0	0	0	0
421	0	0	0	0	0	0
422	0	0	0	0	0	0
423	1	0	0	0	0	0
424	0	0	0	0	0	0
425	0	0	0	0	0	0
426	0	0	0	0	0	0
427	0	0	0	0	0	0
428	0	0	0	0	0	0
429	0	0	0	0	0	0
430	0	0	0	0	0	0
431	0	0	0	0	0	0
432	0	0	0	0	0	0
433	0	0	0	0	0	-1
434	0	0	0	0	0	0
435	0	0	0	0	0	0
436	0	0	0	0	0	0
437	0	0	0	0	0	0
438	0	-1	0	-2	0	-1
439	0	0	0	0	0	0
440	0	0	0	-1	0	0
441	0	0	0	-1	0	-1
442	0	0	0	0	0	0
443	0	0	0	0	0	0
444	0	0	0	0	0	0
445	0	0	0	0	0	0
446	0	0	0	0	0	0
447	0	0	0	0	0	0
448	0	-1	0	0	0	-1
449	1	0	0	0	0	0
450	1	0	0	0	0	0
451	0	0	0	0	0	0
452	0	0	0	0	0	0
453	0	-1	0	0	1	0
454	0	0	0	0	0	0
455	0	0	0	0	0	0
456	1	0	0	0	1	0
457	0	0	1	0	1	0
458	7	0	1	0	2	0
459	5	0	12	0	7	0
460	4	0	6	0	4	0
461	7	0	2	0	2	0
462	0	0	2	0	1	0
463	2	0	1	0	2	0
464	1	0	2	0	1	0
465	3	0	4	0	2	0
466	0	0	1	0	1	0
467	2	0	0	0	3	0
468	1	0	0	0	0	0
469	0	0	0	0	0	0
470	0	0	0	0	0	0
471	0	0	0	0	0	0
472	0	0	0	0	0	0
473	0	0	0	0	0	0
474	0	0	0	0	0	0
475	0	0	0	0	0	0
476	0	0	0	0	0	0
477	0	0	0	0	2	0
478	0	0	0	0	1	0
479	0	0	1	0	0	0
480	0	0	0	0	0	0
481	0	-1	0	0	0	0
482	0	-1	1	0	0	0
483	0	0	0	0	0	0
484	0	0	0	0	0	0
485	0	0	0	0	0	0
486	0	0	0	0	0	0
487	0	0	0	0	0	0
488	0	0	0	0	0	0
489	0	0	0	0	0	0
490	0	0	0	0	0	0
491	0	0	0	0	0	0
492	0	0	0	0	0	0
493	0	0	0	0	0	0
494	0	-1	0	0	0	0
495	0	0	0	-1	0	0
496	0	0	0	0	0	0
497	0	0	0	0	0	0
498	0	-1	0	0	0	-3
499	0	0	0	0	0	0
500	0	0	0	0	0	0
501	0	0	0	0	0	0
502	0	0	0	0	0	0
503	0	0	0	0	0	0
504	0	0	0	0	0	0
505	1	0	0	0	0	0
506	0	0	0	0	0	0
507	0	0	0	0	0	0
508	0	0	0	0	0	0
509	0	0	0	0	0	0
510	0	0	0	0	0	0
511	1	0	1	0	0	0
512	1	0	1	0	0	0
513	0	0	1	0	1	0
514	0	0	0	0	1	0
515	1	0	2	0	1	0
516	2	0	1	-1	0	0
517	1	0	0	0	0	0
518	0	0	0	0	0	0
519	0	0	0	0	3	0
520	4	0	3	0	7	0
521	1	0	2	0	2	0
522	0	0	1	0	0	0
523	0	0	0	0	0	0
524	0	0	2	0	1	0
525	0	0	0	0	0	0
526	0	0	0	0	0	0
527	0	0	0	0	0	0
528	0	0	0	0	0	0
529	0	0	0	0	0	0
530	1	0	0	0	0	0
531	0	0	0	0	0	0
532	0	0	0	0	0	0
533	0	0	0	0	0	0
534	0	0	0	0	0	0
535	1	0	0	0	1	0
536	1	0	3	0	4	0
537	0	0	0	0	4	0
538	1	0	3	0	2	0
539	0	0	0	0	0	0
540	0	0	0	0	0	0
541	0	0	0	-1	0	0
542	0	0	0	0	0	0
543	0	0	0	0	0	0
544	0	0	0	0	0	0
545	0	0	0	0	0	0
546	0	0	0	0	0	0
547	0	-1	0	0	0	0
548	0	0	0	0	0	0
549	0	0	0	0	0	0
550	0	0	0	0	0	0
551	0	0	0	0	0	0
552	0	0	0	0	0	0
553	0	0	0	0	0	0
554	0	0	0	0	0	0
555	0	0	0	0	0	0
556	0	0	0	0	0	0
557	0	0	0	0	0	0
558	0	0	0	0	0	0
559	0	0	0	0	0	0
560	0	0	0	0	0	0
561	0	0	0	-1	0	0
562	0	0	0	0	0	-1
563	0	0	0	0	0	0
564	0	0	0	0	0	0
565	0	0	0	0	0	0
566	0	0	0	0	0	0
567	0	0	0	-1	0	0
568	0	0	0	0	0	0
569	0	0	0	0	0	0
570	0	-1	0	0	0	-1
571	0	0	0	0	0	0
572	0	0	0	0	0	0
573	0	0	0	0	0	0
574	0	0	0	0	0	0
575	0	0	0	0	0	0
576	0	-1	0	0	0	0
577	0	0	0	0	0	0
578	0	0	0	0	0	0
579	0	0	0	0	0	0
580	0	0	0	0	0	0
581	0	0	0	0	0	0
582	0	0	0	0	0	0
583	0	0	0	0	0	0
584	0	0	0	0	0	0
585	0	0	0	0	0	0
586	0	0	0	0	0	0
587	0	0	0	0	1	0
588	0	0	0	0	0	0
589	0	0	0	0	0	0
590	0	0	0	0	0	0
591	0	0	0	0	0	0
592	0	0	0	0	0	0
593	0	0	0	0	0	0
594	0	0	0	-1	0	0
595	0	0	0	0	0	0
596	0	0	0	0	0	0
597	0	0	1	-2	0	-2
598	0	0	2	0	1	-2
599	1	0	4	0	2	0
600	0	0	1	0	0	0
601	1	-1	0	0	0	0
602	2	0	0	0	0	0
603	2	0	1	0	0	0
604	0	0	0	0	0	0
605	3	0	0	0	1	0
606	2	0	1	0	3	0
607	0	0	1	-1	1	0
608	0	0	0	0	0	0
609	0	0	0	0	0	0
610	0	0	0	0	1	0
611	1	0	0	0	1	0
612	0	0	1	0	0	0
613	0	0	0	0	0	0
614	1	0	2	0	1	-2
615	1	0	0	0	0	0
616	0	0	0	0	0	0
617	0	0	0	0	1	0
618	0	0	0	0	0	0
619	0	0	1	-2	0	0
620	0	0	0	0	0	0
621	1	0	1	0	2	0
622	1	0	0	0	0	0
623	1	0	1	0	1	0
624	1	0	2	0	2	0
625	1	0	5	0	4	0
626	0	0	4	-1	0	0
627	1	0	0	0	1	0
628	0	0	0	-4	1	-1
629	0	-1	0	0	0	0
630	1	0	0	0	0	-1
631	0	0	0	0	0	0
632	3	0	0	0	2	0
633	5	0	6	0	3	0
634	1	0	0	0	1	0
635	4	0	1	0	1	0
636	2	0	1	0	2	0
637	0	0	0	0	0	0
638	0	0	0	0	0	0
639	2	0	0	0	0	0
640	0	0	0	0	0	0
641	0	0	0	0	0	0
642	0	0	0	0	0	0
643	0	0	0	0	0	0
644	0	0	0	0	0	0
645	0	0	0	0	0	0
646	0	0	0	0	0	0
647	0	0	0	0	1	0
648	0	0	0	0	0	0
649	0	0	0	0	0	0
650	0	0	0	0	0	0
651	0	0	0	0	0	0
652	0	0	0	0	0	0
653	0	0	0	0	0	0
654	1	0	0	0	0	0
655	0	0	0	0	0	0
656	0	0	0	0	0	-1
657	0	0	0	0	0	0
658	0	0	0	0	0	0
659	0	0	0	0	0	0
660	0	0	0	0	0	0
661	0	-3	0	-3	0	-2
662	0	-1	0	0	0	-1
663	0	0	0	0	0	0
664	0	-1	0	0	0	-1
665	1	0	0	0	0	0
666	0	0	0	0	0	0
667	2	0	0	0	0	0
668	0	0	0	0	0	0
669	1	0	0	0	0	0
670	0	0	0	0	0	0
671	0	0	0	0	0	0
672	0	0	0	0	0	0
673	0	0	0	0	0	0
674	0	0	0	0	0	0
675	0	0	0	0	0	0
676	0	0	0	0	0	0
677	0	0	0	0	0	0
678	0	0	0	0	0	0
679	0	0	0	0	0	0
680	0	0	0	0	0	0
681	0	0	0	0	1	0
682	0	0	0	0	0	0
683	1	0	0	0	0	0
684	0	0	1	0	0	0
685	1	0	1	0	0	0
686	0	0	1	0	0	0
687	1	0	1	0	0	0
688	0	0	0	0	0	0
689	0	0	0	0	0	0
690	0	0	0	0	0	0
691	0	0	0	0	0	0
692	0	0	0	0	0	0
693	0	0	0	0	0	0
694	0	0	0	0	1	0
695	0	0	0	0	0	0
696	1	0	0	0	0	0
697	0	0	0	0	0	0
698	1	0	0	0	1	0
699	1	0	0	0	0	0
700	0	-1	5	-1	1	-1
701	0	-1	0	0	3	0
702	2	0	0	-1	2	0
703	0	-1	0	-2	2	0
704	0	-1	1	0	0	0
705	1	0	0	0	0	-1
706	0	0	0	0	1	0
707	0	0	0	0	0	0
708	0	0	0	0	0	0
709	0	0	0	-1	0	-1
710	0	0	0	0	0	0
711	0	0	0	0	0	-1
712	0	0	0	0	0	-1
713	0	0	0	0	0	0
714	0	0	0	0	0	0
715	0	0	0	-1	0	0
716	0	0	0	0	0	0
717	0	0	0	0	0	0
718	0	0	0	-1	0	0
719	0	0	0	-1	0	0
720	0	0	0	0	0	0
721	0	0	0	0	0	0
722	1	0	0	-2	1	0
723	9	0	15	0	9	0
724	0	0	0	-1	1	0
725	2	0	3	0	3	0
726	0	0	0	0	0	0
727	0	0	0	0	0	0
728	0	0	3	0	0	0
729	2	0	1	0	0	0
730	0	0	0	0	0	0
731	5	0	1	0	1	0
732	2	0	2	0	1	0
733	1	0	0	0	0	0
734	0	0	0	0	4	0
735	2	0	1	0	0	-1
736	1	0	2	0	1	0
737	0	0	2	0	2	0
738	3	0	9	-1	8	0
739	2	-1	4	0	2	0
740	0	0	1	0	0	0
741	1	0	5	0	3	0
742	0	0	0	0	0	0
743	0	0	0	0	0	0
744	4	0	0	0	6	0
745	0	0	0	0	1	0
746	0	0	0	0	0	0
747	0	0	0	0	0	0
748	0	0	0	0	0	0
749	0	0	4	0	1	0
750	0	0	1	0	2	0
751	2	0	0	0	2	0
752	1	0	1	0	0	0
753	5	0	6	0	2	0
754	0	0	0	0	0	0
755	0	0	0	0	0	0
756	0	0	0	0	0	0
757	0	0	0	0	0	0
758	0	0	0	0	0	0
759	0	0	0	0	0	0
760	1	0	0	0	0	0
761	0	0	0	0	0	0
762	0	0	0	-1	0	0
763	0	-1	1	0	0	-1
764	0	0	2	0	2	0
765	1	0	4	0	6	0
766	0	0	0	0	0	0
767	0	0	0	0	0	0
768	0	0	0	0	0	0
769	0	0	0	-1	0	0
770	0	0	0	0	0	-1
771	0	0	1	0	1	0
772	0	0	0	0	0	0
773	0	0	1	0	0	0
774	0	0	0	0	0	-1
775	1	0	0	0	0	0
776	0	0	0	0	0	0
777	0	0	2	0	1	0
778	0	0	0	0	0	0
779	0	0	0	0	0	0
780	0	0	0	-1	0	-1
781	0	0	1	0	0	0
782	0	0	0	0	0	0
783	0	0	0	0	0	0
784	0	0	0	0	0	0
785	0	0	0	0	0	0
786	0	0	0	0	0	0
787	0	0	0	0	0	0
788	0	-1	0	0	0	0
789	0	0	0	0	0	0
790	1	0	0	0	0	0
791	0	0	0	0	0	0
792	0	0	0	0	0	0
793	0	0	0	0	0	0
794	0	0	0	0	0	0
795	0	0	0	0	0	0
796	0	0	0	0	0	0
797	0	0	0	0	0	0
798	0	0	0	0	0	0
799	2	0	0	0	3	0
800	0	0	0	0	0	0
801	3	0	2	0	1	0
802	0	0	4	0	0	0
803	0	0	0	0	0	0
804	0	0	0	0	0	0
805	0	0	0	0	1	0
806	0	0	0	0	0	0
807	0	0	0	0	0	0
808	0	-1	1	0	0	0
809	0	0	0	0	0	0
810	0	0	0	0	0	0
811	0	0	0	0	0	0
812	0	0	0	0	0	0
813	0	0	1	0	1	0
814	1	-1	0	-1	0	-2
815	0	-2	0	-1	1	-2
816	0	0	0	0	0	0
817	0	0	0	-1	0	-1
818	0	0	1	0	1	0
819	1	0	0	0	0	0
820	0	0	0	0	0	0
821	0	0	0	0	0	0
822	0	0	0	0	0	0
823	0	0	0	0	0	0
824	0	0	0	0	0	0
825	0	0	0	0	0	0
826	0	0	0	0	0	0
827	0	0	0	0	0	0
828	0	0	0	0	0	0
829	0	0	0	0	0	0
830	0	0	0	0	0	0
831	0	0	0	0	0	0
832	0	0	0	0	0	0
833	0	0	0	0	0	0
834	0	0	0	0	0	0
835	0	0	0	0	0	0
836	0	0	0	0	0	0
837	0	0	0	0	0	0
838	0	0	0	0	0	0
839	0	0	0	0	0	0
840	0	0	0	0	0	0
841	0	0	0	0	0	0
842	0	-1	0	0	0	0
843	0	0	0	0	0	0
844	0	0	0	-1	0	-1
845	0	0	0	-2	0	0
846	0	0	0	0	0	0
847	0	0	0	0	0	0
848	0	0	0	0	0	0
849	0	0	0	0	0	0
850	0	0	0	0	0	0
851	0	0	0	0	0	0
852	0	0	0	0	0	0
853	0	0	0	0	0	0
854	2	0	0	0	0	0
855	0	0	0	0	0	0
856	0	0	0	0	0	0
857	0	0	0	0	0	0
858	0	-2	0	-1	0	-4
859	0	-2	0	0	0	-1
860	0	0	0	0	0	0
861	0	0	0	0	0	0
862	0	0	0	0	0	0
863	0	0	0	0	0	0
864	0	0	0	0	0	0
865	0	0	0	0	0	0
866	0	0	0	0	0	0
867	0	0	0	0	0	0
868	0	0	0	0	0	0
869	0	0	0	0	0	0
870	0	-3	0	-2	0	-1
871	0	0	0	-2	0	0
872	0	0	0	0	0	0
873	1	0	2	0	1	0
874	1	0	0	0	0	0
875	3	0	2	0	3	0
876	0	0	1	0	0	0
877	1	0	0	0	0	0
878	1	0	0	0	0	0
879	0	0	0	0	0	-1
880	0	0	0	0	0	0
881	0	0	1	0	0	0
882	2	0	0	0	1	-1
883	2	0	0	0	1	0
884	1	-3	0	0	2	-1
885	2	0	0	0	0	0
886	2	0	0	0	0	0
887	0	0	0	0	2	0
888	0	0	1	0	1	0
889	0	0	0	0	0	0
890	0	-1	3	0	1	0
891	0	0	0	0	1	0
892	1	0	0	-2	0	-1
893	1	0	0	0	0	0
894	0	0	0	0	0	0
895	0	0	0	0	0	0
896	0	0	0	0	0	0
897	0	0	0	0	0	0
898	0	-2	0	0	0	-1
899	0	0	0	0	0	0
900	0	0	1	0	0	0
901	1	0	0	0	0	0
902	0	0	0	-1	0	0
903	0	0	0	0	0	0
904	0	0	0	0	0	0
905	2	0	0	0	1	0
906	1	0	0	0	0	0
907	1	0	0	0	0	0
908	0	0	1	0	0	0
909	0	0	0	0	0	0
910	0	-1	0	0	0	-3
911	0	0	0	0	0	0
912	0	0	0	-2	0	-1
913	2	-3	0	0	1	-4
914	1	0	1	0	0	0
915	0	0	0	0	1	0
916	0	0	0	0	0	0
917	0	0	0	0	0	0
918	0	0	0	0	0	0
919	0	0	0	0	0	0
920	0	0	0	0	0	0
921	0	0	0	0	0	0
922	0	0	0	0	0	0
923	0	0	0	0	0	0
924	0	0	0	0	0	0
925	0	0	0	0	0	0
926	0	0	0	0	0	0
927	0	0	0	0	0	0
928	0	0	0	0	0	0
929	0	0	0	0	0	0
930	0	0	0	0	0	0
931	0	0	0	0	0	0
932	0	0	0	0	0	0
933	0	0	0	0	0	0
934	0	0	0	0	0	0
935	0	0	0	0	0	0
936	0	0	0	0	0	0
937	0	0	0	0	0	0
938	0	0	0	0	0	0
939	0	0	0	-1	0	-1
940	0	0	0	0	0	0
941	0	0	0	0	0	0
942	0	0	0	0	0	-1
943	0	0	0	-3	0	0
944	0	-1	0	0	0	0
945	0	0	0	0	1	0
946	0	0	0	0	0	0
947	0	0	0	0	0	0
948	0	0	0	0	0	0
949	1	0	0	0	0	0
950	0	0	0	0	0	0
951	0	0	0	0	0	0
952	0	0	0	0	0	0
953	0	0	0	0	0	0
954	0	0	0	0	0	0
955	0	0	0	0	0	0
956	2	0	0	0	0	0
957	1	0	0	0	0	0
958	0	0	1	0	0	0
959	0	0	0	0	0	0
960	0	0	2	0	0	0
961	5	0	5	0	0	0
962	4	0	3	0	1	0
963	2	0	2	0	3	0
964	0	0	3	0	0	0
965	0	0	0	0	0	0
966	1	0	0	0	0	0
967	1	0	0	0	0	0
968	0	0	0	0	1	0
969	0	0	0	0	0	0
970	0	0	0	0	0	0
971	0	0	0	0	0	0
972	0	0	0	0	0	0
973	0	0	0	0	0	0
974	0	0	0	0	0	0
975	0	0	0	0	0	0
976	0	0	0	0	0	0
977	0	0	0	0	0	0
978	1	0	0	0	0	0
979	0	0	0	0	0	0
980	0	0	1	0	0	0
981	0	0	0	0	1	0
982	0	0	0	0	1	0
983	0	0	0	0	1	0
984	0	0	0	0	0	-1
985	0	0	0	0	0	0
986	0	0	0	0	0	0
987	0	0	0	0	0	0
988	0	0	0	0	0	0
989	0	0	0	0	1	0
990	0	0	0	0	0	0
991	0	0	0	0	0	0
992	1	0	1	0	0	0
993	0	0	0	0	0	0
994	0	0	0	0	0	0
995	0	0	0	0	1	0
996	0	0	0	0	0	0
997	0	0	0	0	1	0
998	0	0	0	0	0	0
999	0	0	0	0	0	0
1000	0	0	0	0	0	0
1001	2	0	0	0	0	0
1002	0	0	0	0	1	0
1003	1	0	3	0	0	0
1004	0	0	0	0	0	0
1005	1	0	0	0	0	0
1006	0	-1	0	0	0	0
1007	0	0	0	0	0	0
1008	0	0	0	0	0	0
1009	0	0	0	0	0	0
1010	0	0	0	0	0	0
1011	1	0	0	0	1	0
1012	0	0	0	0	0	0
1013	0	0	3	0	0	0
1014	0	0	0	0	1	0
1015	0	0	0	0	0	0
1016	0	-1	0	0	0	-1
1017	0	0	0	0	0	-1
1018	0	0	1	0	0	-1
1019	0	0	1	0	2	0
1020	3	0	2	0	0	0
1021	0	0	0	0	0	0
1022	0	0	0	0	0	0
1023	0	-1	0	0	0	0
1024	1	-2	0	0	1	0
1025	0	0	0	-1	0	0
1026	0	0	0	0	0	0
1027	0	0	0	0	0	-2
1028	0	0	0	0	0	0
1029	0	0	0	0	0	0
1030	0	0	0	0	1	0
1031	1	0	0	0	1	0
1032	0	0	0	0	0	0
1033	0	0	0	0	0	0
1034	0	0	0	0	0	0
1035	0	0	0	0	0	0
1036	0	0	0	0	0	0
1037	0	0	0	0	0	0
1038	0	0	0	-1	0	0
1039	0	0	0	-1	0	-1
1040	0	0	0	0	0	0
1041	0	0	0	0	0	-1
1042	0	-1	0	-1	0	-1
1043	0	0	0	-4	0	0
1044	0	0	0	0	0	0
1045	0	0	0	-2	0	0
1046	1	0	0	0	0	0
1047	1	0	0	-1	0	-1
1048	0	0	0	0	1	0
1049	4	0	4	0	1	-1
1050	3	-1	0	-1	0	-1
1051	0	0	0	0	0	0
1052	0	0	2	0	0	0
1053	0	0	0	0	1	0
1054	0	0	2	0	0	0
1055	1	0	0	0	0	0
1056	0	0	0	0	0	0
1057	0	0	0	0	0	0
1058	0	0	0	0	0	0
1059	0	0	0	0	0	0
1060	0	0	0	0	0	0
1061	0	0	0	0	0	0
1062	0	0	0	0	0	0
1063	0	0	0	0	0	0
1064	1	0	1	0	0	0
1065	1	0	0	0	0	-1
1066	0	0	0	0	0	0
1067	0	0	0	0	0	0
1068	0	0	0	0	0	0
1069	0	0	0	0	0	0
1070	0	0	0	0	0	0
1071	0	0	0	0	0	0
1072	0	0	0	0	0	0
1073	0	0	0	0	0	0
1074	0	0	0	0	0	0
1075	0	0	0	0	0	0
1076	0	0	0	0	0	0
1077	0	0	0	0	0	0
1078	0	0	0	0	0	0
1079	0	0	0	0	0	0
1080	0	0	0	0	0	0
1081	0	0	0	0	1	0
1082	0	0	0	0	0	0
1083	0	0	0	0	0	0
1084	0	0	0	0	0	0
1085	0	0	0	0	0	0
1086	0	0	0	0	0	0
1087	0	0	0	0	0	0
1088	0	0	0	0	0	0
1089	0	0	0	0	0	0
1090	0	0	0	0	0	0
1091	0	0	0	0	0	0
1092	0	0	0	0	0	0
1093	0	0	0	0	0	-2
1094	0	0	0	0	0	0
1095	0	0	0	0	0	0
1096	0	-1	0	0	0	0
1097	0	0	0	0	0	0
1098	0	-1	0	-1	0	0
1099	0	0	0	0	0	-1
1100	0	0	0	0	0	0
1101	0	-3	0	-2	0	0
1102	1	0	0	0	0	0
1103	0	-1	0	0	0	0
1104	0	0	3	0	0	0
1105	0	0	0	-5	0	-2
1106	0	0	0	0	0	0
1107	0	0	0	0	0	0
1108	1	0	1	0	0	0
1109	1	0	0	0	2	0
1110	0	0	0	0	0	0
1111	0	0	0	0	1	0
1112	0	0	0	0	0	0
1113	0	0	0	0	0	0
1114	0	0	1	0	1	0
1115	0	0	0	0	0	0
1116	0	0	0	0	0	0
1117	0	0	0	0	0	0
1118	0	0	0	0	0	0
1119	0	0	0	0	0	0
1120	0	0	0	0	0	0
1121	0	0	0	0	0	0
1122	0	0	0	0	0	0
1123	0	0	0	0	0	0
1124	0	0	0	0	0	0
1125	0	0	0	0	0	0
1126	0	0	0	0	0	0
1127	0	0	0	0	0	0
1128	0	0	0	0	0	0
1129	0	0	0	0	0	0
1130	2	0	0	0	0	0
1131	0	0	0	0	0	0
1132	0	0	0	0	0	0
1133	0	0	0	0	0	0
1134	0	0	0	0	0	0
1135	0	0	0	0	2	0
1136	0	0	0	0	1	0
1137	0	0	1	0	0	0
1138	1	0	1	0	1	0
1139	0	0	1	0	1	0
1140	0	0	0	0	0	0
1141	0	-1	0	0	0	0
1142	0	0	0	-1	0	0
1143	0	0	0	-4	0	0
1144	0	0	0	-1	0	0
1145	0	0	0	0	0	0
1146	0	0	0	0	0	0
1147	0	0	0	0	0	-1
1148	0	0	0	0	0	-2
1149	0	0	0	-1	0	0
1150	0	0	0	0	0	0
1151	0	-1	0	-1	0	0
1152	0	0	1	0	0	0
1153	0	0	0	-1	1	0
1154	1	-1	1	0	0	-1
1155	0	-1	0	0	0	0
1156	0	0	0	0	0	0
1157	0	0	0	-1	0	0
1158	0	0	0	0	0	0
1159	1	0	0	0	0	0
1160	0	0	0	0	2	0
1161	0	0	0	0	0	0
1162	0	0	0	0	0	0
1163	0	0	0	0	0	0
1164	0	0	0	0	0	0
1165	0	0	0	-1	0	0
1166	0	0	0	-3	0	0
1167	0	0	0	-1	0	-2
1168	0	-3	0	-3	0	-3
1169	0	0	0	-1	0	-1
1170	0	0	0	0	0	0
1171	0	0	0	-1	0	0
1172	0	0	0	0	0	0
1173	0	-1	0	0	0	0
1174	0	0	0	-3	0	0
1175	1	0	0	0	0	0
1176	2	0	0	0	1	0
1177	2	0	0	0	2	0
1178	0	-1	0	-2	0	0
1179	0	0	0	0	0	0
1180	0	0	0	0	0	0
1181	0	0	0	0	0	0
1182	0	0	0	0	0	-1
1183	0	0	0	0	0	0
1184	0	0	0	0	1	0
1185	2	0	2	0	0	-1
1186	1	0	3	0	1	0
1187	0	0	0	0	0	0
1188	0	0	4	0	0	0
1189	0	0	1	-2	1	-2
1190	2	0	0	0	1	0
1191	2	0	2	0	1	0
1192	5	0	5	0	2	0
1193	1	0	0	0	0	0
1194	0	0	0	0	0	0
1195	0	0	0	0	0	0
1196	0	0	0	0	0	0
1197	0	0	1	-2	0	0
1198	2	0	1	0	3	0
1199	0	0	0	0	0	0
1200	1	0	0	0	2	0
1201	0	0	0	-1	0	0
1202	0	0	0	0	0	0
1203	0	0	0	0	0	0
1204	1	0	3	0	1	0
1205	0	0	0	0	0	0
1206	0	0	0	0	0	0
1207	0	0	0	0	0	0
1208	1	0	1	0	0	0
1209	0	0	0	0	1	0
1210	0	0	0	0	0	0
1211	0	0	0	0	0	0
1212	0	0	0	0	0	0
1213	0	0	0	0	0	0
1214	0	0	0	0	0	0
1215	2	0	1	0	2	0
1216	0	0	3	0	1	0
1217	0	0	0	0	0	0
1218	0	0	0	0	0	0
1219	0	0	0	0	0	0
1220	0	0	0	0	0	0
1221	0	0	1	0	1	0
1222	2	0	5	0	2	0
1223	0	-4	3	-4	1	-4
1224	0	-2	0	0	0	-1
1225	2	0	3	0	0	0
1226	0	-1	0	0	0	-1
1227	0	0	0	0	0	0
1228	0	0	0	0	0	0
1229	1	0	0	0	0	0
1230	0	0	0	0	1	0
1231	0	0	1	0	0	0
1232	0	0	0	0	2	0
1233	0	0	0	0	0	0
1234	0	0	0	0	0	0
1235	0	0	0	0	0	0
1236	0	0	0	0	0	0
1237	0	0	0	0	0	0
1238	0	-1	0	0	0	0
1239	0	0	0	-1	0	0
1240	0	0	0	-2	0	-1
1241	0	0	1	0	0	0
1242	0	0	0	0	0	0
1243	0	0	0	0	0	0
1244	0	-1	0	-1	0	0
1245	0	0	0	-1	0	0
1246	0	0	0	0	0	0
1247	0	0	0	0	0	0
1248	0	0	0	0	0	0
1249	0	0	0	0	0	0
1250	0	0	0	0	0	0
1251	0	0	0	0	0	0
1252	0	0	0	0	0	0
1253	0	0	0	0	0	0
1254	0	0	0	0	0	0
1255	0	0	0	0	0	0
1256	0	0	0	0	0	0
1257	0	0	0	0	0	0
1258	2	0	1	0	0	0
1259	1	0	0	0	1	0
1260	0	0	0	0	0	0
1261	0	0	0	0	0	0
1262	0	0	0	0	0	0
1263	0	0	2	0	0	0
1264	49	0	46	0	21	0
1265	1	0	2	0	2	0
1266	2	0	3	0	1	0
1267	2	0	1	0	0	0
1268	1	0	2	0	0	0
1269	0	0	0	0	0	0
1270	0	0	0	0	0	0
1271	0	0	0	0	0	0
1272	0	0	0	0	0	0
1273	0	0	1	0	0	0
1274	1	0	0	0	0	0
1275	0	0	0	0	0	0
1276	0	0	0	0	0	0
1277	0	0	0	0	0	0
1278	0	0	0	0	0	0
1279	0	0	0	0	0	0
1280	0	0	0	0	0	0
1281	0	0	0	0	0	0
1282	0	0	0	0	0	0
1283	0	0	0	0	0	0
1284	0	0	0	0	0	0
1285	0	0	0	0	0	0
1286	0	0	0	0	0	0
1287	0	0	0	0	0	0
1288	0	0	0	0	0	0
1289	0	0	0	0	0	0
1290	0	0	0	0	0	0
1291	0	0	0	0	0	0
1292	0	0	0	0	0	0
1293	0	0	0	0	0	0
1294	0	0	0	0	0	0
1295	0	0	0	0	1	0
1296	2	0	0	0	0	0
1297	0	0	1	0	0	0
1298	0	0	0	0	0	0
1299	0	0	0	0	0	0
1300	0	0	0	0	0	0
1301	2	0	0	0	0	0
1302	1	0	0	0	0	0
1303	0	0	1	0	0	0
1304	0	0	0	0	0	0
1305	0	0	0	0	0	0
1306	0	0	0	0	0	0
1307	1	0	0	0	1	0
1308	1	0	0	0	1	0
1309	0	0	0	0	0	0
1310	2	0	2	0	3	0
1311	0	0	2	0	0	0
1312	0	0	0	0	0	0
1313	0	0	0	0	0	0
1314	0	0	0	0	0	0
1315	0	0	0	0	0	-1
1316	0	-2	0	0	0	0
1317	3	0	0	0	0	0
1318	4	0	1	0	3	0
1319	0	0	2	0	0	0
1320	0	0	0	0	0	0
1321	0	0	0	0	0	0
1322	1	0	0	0	0	0
1323	0	0	1	0	0	0
1324	0	0	0	0	0	0
1325	0	0	0	0	0	0
1326	0	0	0	0	0	0
1327	0	0	0	0	1	0
1328	0	0	0	0	0	0
1329	0	0	0	0	0	0
1330	0	0	0	0	0	0
1331	0	0	0	0	0	0
1332	0	0	0	0	0	0
1333	0	0	0	-1	0	0
1334	0	0	0	0	0	0
1335	0	-1	0	0	0	0
1336	0	0	0	0	0	-1
1337	0	0	0	0	0	0
1338	0	0	0	0	0	-1
1339	0	0	0	0	0	0
1340	0	0	0	0	0	0
1341	0	-1	0	0	0	-1
1342	0	0	0	0	0	0
1343	0	0	0	0	0	0
1344	0	0	0	0	0	0
1345	0	0	0	0	0	0
1346	0	0	1	0	0	0
1347	0	0	0	0	0	0
1348	0	0	0	0	0	0
1349	0	0	0	0	0	0
1350	0	0	0	0	0	0
1351	0	0	0	0	0	0
1352	0	0	0	0	0	0
1353	0	0	0	0	0	0
1354	0	0	0	0	0	0
1355	0	0	0	0	0	0
1356	0	0	0	0	0	0
1357	0	0	0	0	0	0
1358	0	0	0	0	0	0
1359	0	0	0	0	0	0
1360	0	0	0	0	0	0
1361	0	0	0	0	0	0
1362	0	0	0	0	0	0
1363	0	0	0	0	1	0
1364	0	0	0	0	0	0
1365	0	0	0	0	0	0
1366	0	0	0	0	0	0
1367	0	0	0	0	0	0
1368	0	0	0	0	0	0
1369	0	0	0	0	0	0
1370	0	0	0	0	1	0
1371	2	0	1	0	0	0
1372	0	0	0	0	1	0
1373	0	0	0	0	0	0
1374	1	0	0	0	0	0
1375	0	0	1	0	0	0
1376	0	0	1	0	0	0
1377	0	0	2	0	1	0
1378	2	0	3	0	1	0
1379	0	0	1	0	1	0
1380	5	0	5	0	5	0
1381	0	0	0	0	0	0
1382	0	0	0	0	1	0
1383	1	0	0	0	1	0
1384	0	0	0	0	0	-1
1385	0	0	0	0	0	0
1386	0	0	0	0	0	0
1387	0	0	0	0	0	0
1388	1	0	0	0	0	0
1389	0	0	0	0	0	0
1390	0	0	0	0	0	0
1391	0	0	0	0	0	-1
1392	0	0	0	0	0	-1
1393	0	0	0	-1	0	0
1394	0	-1	0	-1	0	-3
1395	1	-1	0	0	0	-1
1396	0	0	0	-1	0	0
1397	0	0	0	-1	0	0
1398	0	-1	0	0	0	0
1399	0	0	0	-1	0	0
1400	0	0	0	0	0	0
1401	0	0	0	0	0	0
1402	0	0	0	0	0	0
1403	0	0	0	0	0	0
1404	0	-1	0	-2	0	0
1405	0	-4	0	-3	0	-1
1406	0	0	0	-1	0	0
1407	0	-1	0	-1	0	0
1408	0	0	0	0	0	0
1409	0	0	0	0	0	0
1410	0	0	0	0	0	0
1411	0	0	0	0	0	0
1412	0	0	0	0	0	0
1413	0	0	0	0	0	0
1414	0	0	0	0	0	0
1415	0	0	0	0	0	0
1416	0	0	0	0	0	0
1417	0	0	0	0	0	0
1418	0	0	0	0	0	0
1419	0	0	0	0	0	0
1420	0	0	0	0	0	0
1421	0	0	0	0	0	0
1422	0	0	0	0	0	0
1423	0	0	0	0	0	0
1424	0	0	0	0	0	0
1425	0	0	0	0	0	0
1426	0	0	0	0	0	0
1427	0	-1	0	0	0	0
1428	0	0	0	0	0	0
1429	0	0	0	0	0	0
1430	0	0	0	0	0	0
1431	0	0	0	0	0	0
1432	0	0	0	0	0	0
1433	0	0	0	0	0	0
1434	0	0	0	0	0	0
1435	0	0	0	0	0	0
1436	0	0	0	0	1	0
1437	0	0	0	0	0	0
1438	0	0	0	0	0	0
1439	0	0	0	0	0	0
1440	0	0	0	0	1	0
1441	0	0	0	0	0	0
1442	0	0	0	0	0	0
1443	0	0	0	0	0	0
1444	0	0	0	0	0	0
1445	0	0	1	0	0	0
1446	0	0	0	0	0	-1
1447	0	0	0	0	1	-1
1448	0	0	0	0	0	0
1449	0	0	0	-2	0	0
1450	0	0	0	0	0	0
1451	0	0	0	0	0	0
1452	0	0	0	0	0	0
1453	0	0	0	0	0	0
1454	1	0	2	0	1	0
1455	1	0	0	0	1	0
1456	1	0	1	0	0	0
1457	0	0	0	-1	0	0
1458	0	0	0	0	0	0
1459	0	-1	0	-1	0	-1
1460	0	0	0	0	0	0
1461	0	0	0	0	0	0
1462	0	0	0	-1	0	0
1463	0	-1	0	0	0	0
1464	0	0	0	0	0	0
1465	0	0	0	0	0	0
1466	0	0	0	0	0	0
1467	0	0	0	0	2	0
1468	0	-1	2	0	0	0
1469	1	0	0	0	2	0
1470	0	-2	1	0	0	0
1471	0	0	0	0	0	0
1472	0	0	1	-1	0	0
1473	3	0	3	-1	1	0
1474	0	-4	3	-3	2	-3
1475	7	0	5	0	5	0
1476	1	-2	2	0	0	0
1477	3	0	0	0	0	0
1478	1	0	3	0	0	0
1479	1	0	4	0	0	0
1480	0	0	8	0	1	0
1481	2	0	0	0	1	0
1482	0	0	0	0	0	0
1483	0	-1	0	-1	1	0
1484	0	-1	0	0	0	0
1485	1	-1	1	-1	2	-1
1486	2	0	2	0	1	0
1487	0	0	0	0	2	0
1488	0	-2	1	0	0	-1
1489	0	0	0	-1	0	-1
1490	0	0	0	0	0	0
1491	3	0	0	0	0	0
1492	1	0	0	0	0	0
1493	2	0	5	0	1	0
1494	0	0	0	0	0	0
1495	0	-2	0	-2	0	0
1496	0	0	0	0	0	0
1497	0	0	0	-1	0	-1
1498	1	-2	0	0	2	0
1499	0	0	0	0	0	0
1500	0	0	1	0	0	0
1501	0	-1	2	0	3	0
1502	2	0	2	0	2	0
1503	0	-1	0	0	0	-1
1504	0	0	0	0	0	0
1505	0	-1	0	-5	0	-6
1506	0	0	0	0	0	0
1507	0	0	0	-2	0	0
1508	2	0	0	-1	0	-1
1509	0	0	0	0	0	0
1510	0	-2	0	0	0	0
1511	1	0	0	0	1	0
1512	0	0	0	0	0	0
1513	1	0	0	0	1	0
1514	0	0	0	0	2	0
1515	0	0	0	0	0	0
1516	0	0	1	0	0	0
1517	1	0	0	-2	0	-2
1518	0	-1	0	-1	0	0
1519	0	0	0	0	0	0
1520	0	0	1	0	0	0
1521	0	0	0	0	0	0
1522	0	-2	0	0	0	-3
1523	0	0	0	0	0	0
1524	0	0	0	0	0	0
1525	0	-3	0	0	0	-2
1526	0	-4	0	-1	0	-1
1527	0	-1	0	-1	0	0
1528	0	0	0	0	0	-1
1529	0	0	0	0	0	0
1530	0	0	0	0	0	0
1531	0	0	0	0	0	0
1532	0	0	0	0	0	0
1533	0	0	0	0	0	0
1534	0	0	1	0	1	0
1535	0	0	0	0	0	0
1536	0	0	0	0	1	0
1537	1	0	0	0	0	0
1538	0	0	0	0	0	0
1539	0	-1	0	0	0	0
1540	0	0	0	0	0	0
1541	0	0	0	0	0	0
1542	0	0	0	0	0	0
1543	0	0	0	0	2	0
1544	0	0	0	0	0	0
1545	0	0	0	0	0	0
1546	0	0	0	0	0	0
1547	0	0	0	0	0	0
1548	0	0	0	0	0	0
1549	0	0	0	0	0	0
1550	0	0	0	0	0	0
1551	3	0	0	0	0	0
1552	0	0	0	0	0	0
1553	0	0	0	0	0	0
1554	0	0	0	0	1	0
1555	0	0	0	0	0	0
1556	0	0	0	0	0	0
1557	0	0	0	0	0	0
1558	0	0	0	0	0	0
1559	0	0	0	0	0	0
1560	0	0	0	0	0	0
1561	0	0	0	0	0	0
1562	0	0	0	0	0	0
1563	0	0	0	0	0	0
1564	0	0	0	0	0	0
1565	1	0	0	0	0	0
1566	0	0	0	0	0	0
1567	0	0	0	0	0	0
1568	0	0	0	0	0	0
1569	1	0	0	0	0	0
1570	1	0	0	0	1	0
1571	0	0	0	0	0	0
1572	0	0	0	0	0	0
1573	0	0	0	0	0	0
1574	0	0	0	0	0	0
1575	0	0	0	0	0	0
1576	0	0	3	0	0	0
1577	0	0	0	0	0	0
1578	1	0	6	0	1	-3
1579	0	0	1	0	0	0
1580	1	0	0	0	2	0
1581	0	0	1	0	0	0
1582	2	0	2	0	1	0
1583	0	-1	1	0	0	-1
1584	1	0	0	0	2	0
1585	0	-1	0	0	0	0
1586	0	0	0	0	0	0
1587	0	0	0	0	0	0
1588	0	0	0	0	0	0
1589	0	0	0	0	0	-1
1590	0	0	0	0	0	0
1591	2	0	1	0	0	0
1592	0	0	1	0	0	0
1593	8	-3	4	-2	6	-2
1594	4	-3	0	0	0	0
1595	0	0	0	0	0	0
1596	0	0	0	0	1	0
1597	0	0	2	0	2	0
1598	0	0	1	0	2	0
1599	1	0	0	0	0	0
1600	0	0	0	0	3	0
1601	0	0	0	0	1	0
1602	2	0	1	0	1	0
1603	0	0	0	0	0	-2
1604	0	0	0	0	0	0
1605	0	0	0	-1	0	0
1606	1	0	0	0	0	0
1607	0	0	0	0	3	0
1608	0	-1	0	0	0	0
1609	0	0	0	0	1	0
1610	0	0	0	0	0	0
1611	0	0	0	0	0	0
1612	0	0	0	0	0	0
1613	0	0	0	0	0	0
1614	1	0	0	0	0	0
1615	0	0	0	0	0	0
1616	0	0	0	0	0	0
1617	0	0	0	0	0	0
1618	0	0	0	0	0	0
1619	0	0	0	0	0	0
1620	0	0	0	-3	0	-1
1621	0	0	0	0	0	0
1622	1	0	0	0	0	0
1623	0	0	0	0	0	0
1624	0	0	1	0	0	0
1625	0	0	0	0	0	0
1626	0	0	0	0	0	0
1627	0	0	0	0	0	0
1628	0	0	0	0	0	0
1629	0	0	0	0	0	0
1630	0	0	0	0	0	0
1631	0	0	0	0	0	0
1632	0	0	0	0	0	0
1633	0	0	0	0	0	0
1634	0	0	0	0	0	0
1635	0	0	0	0	0	0
1636	0	0	0	0	0	0
1637	0	0	0	0	0	0
1638	0	0	0	0	0	-1
1639	0	-1	0	-1	0	0
1640	0	0	0	0	0	0
1641	0	0	0	0	0	0
1642	0	0	0	0	0	0
1643	0	0	0	0	0	0
1644	0	0	0	0	0	0
1645	0	0	0	0	0	0
1646	0	0	0	0	0	0
1647	0	0	0	0	0	0
1648	0	0	0	0	0	0
1649	0	0	0	0	0	0
1650	0	0	0	0	0	0
1651	0	0	0	0	0	-1
1652	1	0	0	0	0	0
1653	0	0	0	0	0	0
1654	0	0	0	0	0	0
1655	0	0	0	0	0	0
1656	0	0	0	0	0	0
1657	0	0	0	0	0	0
1658	0	0	0	0	0	0
1659	0	-2	0	0	0	-1
1660	0	0	0	-1	0	0
1661	0	0	0	0	0	0
1662	1	0	1	0	0	0
1663	2	0	0	0	2	0
1664	0	0	1	0	0	0
1665	0	0	0	0	0	0
1666	0	0	0	0	1	0
1667	0	0	0	0	0	0
1668	1	0	0	0	0	0
1669	0	0	0	0	0	0
1670	0	0	0	0	0	0
1671	0	0	0	0	0	0
1672	1	0	0	0	0	0
1673	0	0	0	0	0	0
1674	0	0	0	0	0	0
1675	0	0	0	0	0	0
1676	0	0	1	0	0	0
1677	0	0	0	0	0	0
1678	1	0	2	0	3	0
1679	4	0	2	0	2	0
1680	2	0	2	0	0	0
1681	3	0	3	0	1	0
1682	0	0	0	0	0	0
1683	0	0	0	0	0	0
1684	1	0	0	0	0	0
1685	0	0	0	0	0	0
1686	0	0	0	0	0	-1
1687	0	0	0	0	0	0
1688	0	0	0	0	0	0
1689	0	0	0	0	1	0
1690	0	0	0	0	0	0
1691	1	0	0	0	0	0
1692	0	0	0	0	1	0
1693	0	0	0	0	0	0
1694	0	0	0	0	0	0
1695	0	0	0	0	0	0
1696	0	0	0	0	0	0
1697	0	0	0	0	0	0
1698	0	0	0	0	0	0
1699	0	0	0	0	0	0
1700	0	0	0	0	0	0
1701	0	0	0	0	0	0
1702	0	0	0	0	0	0
1703	0	0	0	0	0	0
1704	0	0	0	0	0	0
1705	0	0	1	0	0	0
1706	0	0	2	0	0	0
1707	0	0	0	0	0	0
1708	0	0	0	0	0	0
1709	0	0	0	0	0	0
1710	0	0	0	0	0	0
1711	0	0	0	0	0	0
1712	0	0	0	0	0	0
1713	0	0	1	0	0	0
1714	0	0	0	0	0	0
1715	0	0	0	0	0	0
1716	0	0	1	0	0	0
1717	0	0	0	0	0	0
1718	0	0	0	0	0	0
1719	0	0	0	0	0	0
1720	0	0	0	0	0	0
1721	0	0	0	0	0	0
1722	0	0	0	0	0	0
1723	0	0	0	0	1	0
1724	2	0	0	0	1	0
1725	0	0	3	0	1	0
1726	0	0	0	0	0	0
1727	0	-1	0	0	0	0
1728	0	0	0	0	0	0
1729	0	-5	0	-5	0	-5
1730	0	0	0	-1	1	0
1731	1	0	0	0	0	0
1732	0	0	0	-2	0	-2
1733	0	0	0	0	0	0
1734	0	0	0	-1	0	0
1735	0	0	0	0	0	0
1736	0	0	0	0	0	0
1737	0	0	0	0	0	0
1738	0	0	0	0	0	0
1739	0	0	0	0	0	0
1740	0	0	0	0	1	0
1741	0	0	0	0	0	0
1742	0	0	0	0	0	0
1743	0	-1	0	0	0	0
1744	1	0	0	0	0	-1
1745	0	0	0	-1	0	-2
1746	0	0	0	0	0	0
1747	0	0	0	0	2	0
1748	0	0	0	0	0	0
1749	2	-1	0	0	0	0
1750	1	-1	1	-2	0	-2
1751	0	0	0	0	0	0
1752	0	0	0	0	0	0
1753	0	0	0	0	0	0
1754	0	0	0	-1	0	0
1755	0	-1	0	0	0	0
1756	0	0	0	0	0	0
1757	1	-1	3	0	1	0
1758	7	0	6	0	6	0
1759	5	0	7	0	7	0
1760	1	0	1	0	5	0
1761	0	0	2	0	1	0
1762	1	0	1	0	2	0
1763	0	0	1	0	1	0
1764	0	-2	0	-1	0	0
1765	0	-1	0	0	0	-1
1766	0	0	0	0	0	0
1767	0	0	0	0	0	0
1768	0	0	0	0	0	0
1769	0	0	0	0	0	0
1770	0	0	1	0	0	0
1771	0	0	1	0	1	0
1772	0	0	0	0	1	0
1773	0	0	2	0	0	0
1774	2	0	3	0	1	-1
1775	3	0	1	0	0	0
1776	0	0	1	0	0	0
1777	0	0	1	0	0	0
1778	0	0	1	0	0	0
1779	0	0	0	0	1	0
1780	1	0	0	0	1	0
1781	0	0	1	-1	0	0
1782	0	0	0	0	0	-1
1783	1	0	0	0	0	0
1784	1	0	2	0	2	0
1785	5	0	4	0	8	0
1786	4	0	7	0	6	0
1787	13	0	19	0	5	0
1788	7	-6	22	-5	8	-10
1789	4	0	7	-1	1	0
1790	6	-1	6	0	8	0
1791	0	0	1	0	1	0
1792	1	0	3	0	3	0
1793	0	0	0	0	1	0
1794	1	0	0	0	0	0
1795	1	0	4	0	1	0
1796	2	0	4	0	9	0
1797	0	0	0	0	2	0
1798	2	0	2	0	0	0
1799	0	0	0	0	0	0
1800	0	0	0	0	0	0
1801	0	0	1	0	1	0
1802	0	0	0	0	0	-1
1803	0	0	0	0	0	0
1804	0	0	0	0	0	0
1805	0	0	0	0	0	-1
1806	0	0	0	0	0	0
1807	0	0	0	0	0	0
1808	0	-1	0	0	0	0
1809	0	0	0	0	0	-1
1810	0	0	0	0	0	0
1811	0	-3	0	0	0	0
1812	0	0	0	0	0	0
1813	0	0	0	0	0	0
1814	0	0	0	0	0	0
1815	2	0	1	0	2	0
1816	0	0	0	0	0	0
1817	0	0	0	0	0	0
1818	1	0	0	0	0	0
1819	0	0	0	0	1	-1
1820	1	0	1	0	1	0
1821	0	-2	1	0	1	-1
1822	0	0	0	0	0	0
1823	0	0	0	0	0	-1
1824	0	0	0	-1	1	0
1825	0	0	0	0	0	0
1826	0	0	0	-1	0	-1
1827	0	-1	0	-2	0	-1
1828	0	0	0	0	0	0
1829	0	0	0	0	0	0
1830	0	0	0	0	0	0
1831	0	-1	0	0	0	0
1832	0	0	0	0	0	0
1833	0	0	0	0	0	0
1834	0	-1	0	0	0	0
1835	0	-1	0	0	0	0
1836	0	0	0	0	0	0
1837	0	0	0	-1	0	0
1838	0	0	0	0	0	0
1839	0	0	0	0	0	0
1840	0	0	0	0	0	0
1841	0	0	0	0	0	0
1842	0	0	0	0	0	0
1843	0	0	0	0	0	0
1844	0	0	0	0	0	0
1845	0	0	0	0	0	0
1846	0	0	0	0	0	0
1847	0	0	0	0	0	0
1848	0	0	0	0	0	0
1849	0	0	0	0	1	0
1850	1	0	0	0	0	0
1851	0	0	0	0	0	0
1852	0	0	0	0	0	0
1853	0	0	0	0	0	0
1854	0	0	0	0	0	0
1855	0	0	0	0	0	0
1856	0	0	0	0	0	0
1857	0	0	0	0	1	0
1858	0	0	0	0	0	0
1859	1	0	0	0	0	0
1860	0	0	0	0	0	0
1861	0	0	0	0	0	0
1862	0	-1	0	0	0	0
1863	0	0	1	0	0	-1
1864	0	0	0	0	0	0
1865	0	0	0	0	0	0
1866	0	0	0	0	0	0
1867	0	0	0	0	0	0
1868	0	0	0	0	0	0
1869	0	0	0	0	0	0
1870	0	0	0	0	0	0
1871	0	0	0	0	0	0
1872	0	0	0	0	0	0
1873	0	0	0	0	0	0
1874	0	0	0	0	0	0
1875	0	0	0	0	0	0
1876	0	0	0	0	0	0
1877	0	0	0	0	0	0
1878	0	0	0	0	0	0
1879	0	0	0	0	0	0
1880	0	0	0	0	0	0
1881	0	0	0	0	0	0
1882	0	0	0	0	0	0
1883	0	0	0	0	0	0
1884	0	0	0	0	0	0
1885	0	0	0	0	0	0
1886	0	0	0	0	0	0
1887	0	-1	0	0	0	0
1888	0	0	0	0	0	0
1889	0	0	0	0	0	0
1890	0	0	0	0	0	0
1891	0	0	0	-1	0	-1
1892	0	0	0	0	0	0
1893	0	0	0	0	0	0
1894	0	0	0	0	1	0
1895	0	0	0	0	0	0
1896	0	0	0	0	0	0
1897	0	0	0	-1	0	0
1898	0	0	0	0	0	0
1899	0	0	0	0	0	0
1900	0	0	0	0	0	0
1901	0	0	0	0	0	0
1902	0	0	0	0	0	0
1903	0	0	0	0	0	0
1904	0	0	0	0	0	0
1905	0	0	0	0	0	-1
1906	0	0	0	0	0	0
1907	0	0	0	0	0	0
1908	0	0	0	0	0	0
1909	1	0	0	0	0	0
1910	0	0	0	0	0	0
1911	0	0	0	0	0	0
1912	0	0	0	0	0	0
1913	0	0	0	0	0	0
1914	0	0	0	0	0	0
1915	0	0	0	0	0	0
1916	0	0	0	0	0	-1
1917	0	0	0	0	0	0
1918	0	0	0	0	0	0
1919	0	-1	0	0	0	0
1920	0	0	0	0	0	-1
1921	0	0	0	0	1	0
1922	0	-1	0	-2	0	-2
1923	0	0	0	0	0	0
1924	0	0	0	0	0	0
1925	0	0	0	0	0	0
1926	0	0	0	0	0	0
1927	0	0	0	0	0	0
1928	0	0	0	0	0	0
1929	0	0	0	0	0	0
1930	0	0	0	0	0	0
1931	0	0	0	0	0	0
1932	0	0	0	0	0	0
1933	0	0	0	0	1	0
1934	0	0	0	-1	0	-1
1935	1	0	1	0	0	0
1936	0	0	0	0	0	0
1937	0	0	0	0	0	0
1938	0	-1	0	0	0	-1
1939	0	-1	0	0	0	-1
1940	0	0	0	0	0	0
1941	0	0	0	0	0	0
1942	0	0	0	0	0	0
1943	0	0	0	0	0	0
1944	0	0	0	0	0	0
1945	0	-1	0	-1	0	-2
1946	0	0	0	0	0	0
1947	1	0	0	0	0	0
1948	0	0	1	0	0	0
1949	0	0	0	0	0	0
1950	0	0	0	0	0	0
1951	0	0	0	0	0	0
1952	0	0	0	0	0	0
1953	0	0	0	0	0	0
1954	0	0	0	0	0	0
1955	0	0	0	0	0	0
1956	0	0	0	0	0	0
1957	0	0	0	0	0	0
1958	0	0	0	0	0	0
1959	0	0	0	0	0	0
1960	0	0	0	0	0	0
1961	0	0	0	0	0	0
1962	0	0	0	0	0	0
1963	0	0	0	0	0	0
1964	0	0	0	0	0	0
1965	0	0	0	0	0	0
1966	0	0	0	0	0	0
1967	0	0	0	0	0	0
1968	0	0	1	0	0	0
1969	0	0	0	0	1	0
1970	1	0	1	0	0	0
1971	0	0	0	0	1	0
1972	0	0	0	0	0	0
1973	0	0	1	0	0	0
1974	0	0	0	0	1	0
1975	0	0	0	0	0	0
1976	0	0	0	0	1	0
1977	0	0	0	0	0	0
1978	0	0	0	0	2	0
1979	0	0	0	0	0	0
1980	0	0	1	0	0	0
1981	0	0	0	0	0	0
1982	0	0	0	0	0	0
1983	0	0	2	0	3	0
1984	0	0	0	0	0	0
1985	0	0	0	0	0	0
1986	0	0	0	0	0	0
1987	0	0	0	0	0	0
1988	0	0	0	0	0	0
1989	0	0	0	0	0	0
1990	0	0	0	-1	0	0
1991	0	0	0	0	0	0
1992	0	0	0	0	0	0
1993	0	0	0	0	0	0
1994	0	0	0	0	0	0
1995	0	0	0	0	0	0
1996	0	0	0	0	0	0
1997	0	0	0	0	1	0
1998	0	0	0	0	0	0
[truncated: 8,725 more rows]

## Sheet: Fig 3B
DENV 5'UTR genome position	coverage 1	coverage 2	coverage 3		DENV 3'UTR genome position	coverage 1	coverage 2	coverage 3
1	0	0	0		10273	0	1	1
2	0	0	0		10274	0	1	2
3	0	0	0		10275	0	1	2
4	0	0	0		10276	0	1	2
5	0	0	0		10277	0	1	2
6	0	0	0		10278	0	1	2
7	0	0	0		10279	0	1	2
8	1	5	9		10280	0	1	2
9	2	6	11		10281	0	1	2
10	2	6	13		10282	0	1	2
11	2	6	13		10283	0	1	2
12	3	6	13		10284	0	2	2
13	3	7	13		10285	0	2	2
14	3	8	18		10286	1	2	2
15	3	8	18		10287	1	2	2
16	3	8	19		10288	1	2	2
17	3	8	19		10289	1	2	3
18	3	8	19		10290	1	2	3
19	3	8	19		10291	2	3	3
20	3	8	19		10292	4	3	4
21	3	8	19		10293	4	3	4
22	3	8	19		10294	4	3	4
23	3	8	19		10295	4	2	3
24	3	8	20		10296	4	2	3
25	4	8	20		10297	4	2	2
26	5	8	22		10298	4	2	2
27	7	9	24		10299	4	2	2
28	7	9	24		10300	7	9	5
29	7	9	25		10301	9	11	6
30	6	9	25		10302	10	11	8
31	5	5	19		10303	10	11	8
32	5	3	12		10304	10	11	8
33	5	3	12		10305	10	11	8
34	5	3	12		10306	10	11	8
35	4	2	12		10307	11	10	9
36	4	2	8		10308	10	10	9
37	4	2	8		10309	10	10	9
38	4	1	7		10310	10	10	9
39	4	1	7		10311	10	10	9
40	4	1	6		10312	10	10	8
41	4	1	6		10313	10	9	8
42	4	1	6		10314	8	9	8
43	4	1	6		10315	7	9	7
44	4	1	6		10316	7	9	7
45	4	1	6		10317	7	10	7
46	4	1	5		10318	7	10	7
47	4	1	5		10319	7	10	7
48	3	2	4		10320	8	10	7
49	1	1	2		10321	8	10	7
50	1	1	1		10322	8	4	5
51	2	3	2		10323	6	4	4
52	3	5	1		10324	7	4	5
53	3	5	3		10325	7	2	2
54	3	6	3		10326	9	2	3
55	3	6	3		10327	10	2	3
56	3	6	3		10328	11	2	3
57	3	6	3		10329	10	2	2
58	3	6	3		10330	10	2	2
59	3	6	3		10331	10	2	2
60	3	6	3		10332	10	2	2
61	3	6	3		10333	10	2	2
62	3	6	3		10334	10	2	2
63	3	6	3		10335	10	3	3
64	3	6	3		10336	10	3	3
65	3	6	3		10337	10	3	3
66	3	6	3		10338	10	3	3
67	3	6	3		10339	10	3	3
68	3	6	3		10340	10	3	3
69	3	6	3		10341	10	2	3
70	3	5	3		10342	10	2	3
71	3	5	3		10343	11	2	3
72	2	5	3		10344	7	2	3
73	2	4	3		10345	9	2	4
74	0	2	2		10346	13	5	9
75	0	1	0		10347	12	4	9
76	0	1	0		10348	11	4	8
77	0	1	0		10349	10	5	8
78	0	0	0		10350	8	5	8
79	0	0	0		10351	8	5	8
80	0	0	0		10352	8	5	8
81	0	0	0		10353	8	5	8
82	0	1	0		10354	8	5	8
83	0	1	0		10355	8	5	8
84	0	2	0		10356	8	5	8
85	1	3	2		10357	9	4	7
86	1	3	2		10358	12	5	12
87	1	3	2		10359	12	6	13
88	1	3	2		10360	12	6	13
89	1	3	2		10361	12	6	13
90	1	4	2		10362	12	6	14
91	1	4	2		10363	12	6	14
92	1	4	2		10364	12	6	14
93	3	10	2		10365	12	6	14
94	3	10	2		10366	12	6	15
95	3	10	2		10367	10	6	14
96	3	10	2		10368	6	3	9
					10369	4	3	8
					10370	5	3	8
					10371	5	2	8
					10372	5	2	8
					10373	8	2	8
					10374	8	2	8
					10375	8	2	8
					10376	8	2	8
					10377	8	2	8
					10378	8	2	8
					10379	8	2	8
					10380	4	1	3
					10381	4	0	2
					10382	4	0	2
					10383	4	0	2
					10384	4	0	2
					10385	4	0	1
					10386	4	0	1
					10387	4	0	1
					10388	4	0	0
					10389	4	0	0
					10390	4	0	0
					10391	4	0	1
					10392	4	1	1
					10393	4	1	1
					10394	3	1	1
					10395	0	1	1
					10396	0	1	2
					10397	0	1	2
					10398	0	2	2
					10399	0	3	2
					10400	1	3	2
					10401	1	4	2
					10402	6	11	3
					10403	7	12	4
					10404	9	13	4
					10405	9	13	5
					10406	9	13	6
					10407	9	13	7
					10408	11	17	10
					10409	16	17	12
					10410	24	29	14
					10411	28	31	17
					10412	31	37	20
					10413	31	37	20
					10414	32	41	20
					10415	34	42	22
					10416	38	46	24
					10417	38	49	25
					10418	41	51	25
					10419	43	52	26
					10420	43	54	26
					10421	43	53	26
					10422	42	53	27
					10423	42	52	27
					10424	38	45	26
					10425	38	44	25
					10426	35	44	25
					10427	34	43	24
					10428	34	43	24
					10429	34	43	23
					10430	32	41	19
					10431	31	40	17
					10432	28	38	17
					10433	17	28	14
					10434	12	19	9
					10435	12	19	9
					10436	11	17	9
					10437	9	14	7
					10438	6	10	4
					10439	5	7	4
					10440	4	4	2
					10441	2	3	1
					10442	0	1	1
					10443	0	1	1
					10444	0	1	1
					10445	0	0	1
					10446	0	0	1
					10447	0	0	1
					10448	0	0	1
					10449	0	0	1
					10450	0	0	1
					10451	1	0	3
					10452	1	0	3
					10453	1	0	3
					10454	1	0	3
					10455	1	0	3
					10456	1	0	3
					10457	1	0	3
					10458	1	0	3
					10459	1	0	3
					10460	1	0	3
					10461	1	0	3
					10462	1	0	3
					10463	1	0	3
					10464	1	0	3
					10465	1	0	3
					10466	1	0	2
					10467	1	3	3
					10468	3	7	4
					10469	3	7	4
					10470	3	7	4
					10471	3	7	4
					10472	3	7	4
					10473	2	7	4
					10474	4	10	4
					10475	7	12	5
					10476	7	15	10
					10477	7	15	10
					10478	7	15	10
					10479	7	15	10
					10480	7	15	10
					10481	7	15	10
					10482	7	16	10
					10483	7	16	10
					10484	7	17	10
					10485	7	17	10
					10486	7	17	10
					10487	7	17	11
					10488	7	17	11
					10489	7	15	10
					10490	7	14	10
					10491	7	12	10
					10492	5	10	9
					10493	6	10	9
					10494	6	10	9
					10495	8	11	9
					10496	10	11	10
					10497	9	11	10
					10498	5	6	2
					10499	5	7	2
					10500	5	7	2
					10501	5	7	2
					10502	5	7	2
					10503	5	7	2
					10504	5	6	2
					10505	5	6	2
					10506	5	5	2
					10507	5	5	2
					10508	5	5	2
					10509	5	5	2
					10510	5	5	1
					10511	5	5	1
					10512	5	5	1
					10513	5	5	1
					10514	5	5	1
					10515	4	5	1
					10516	4	5	1
					10517	4	4	1
					10518	3	4	1
					10519	2	4	1
					10520	0	1	0
					10521	0	1	0
					10522	0	0	0
					10523	0	0	0
					10524	1	0	0
					10525	1	2	0
					10526	1	3	0
					10527	2	3	3
					10528	2	3	3
					10529	2	3	3
					10530	2	3	3
					10531	2	3	3
					10532	2	3	3
					10533	2	3	3
					10534	2	3	3
					10535	2	3	3
					10536	2	3	4
					10537	2	3	4
					10538	3	3	4
					10539	3	5	4
					10540	3	7	4
					10541	3	7	4
					10542	3	7	4
					10543	3	7	4
					10544	3	7	4
					10545	5	9	11
					10546	5	9	11
					10547	4	8	11
					10548	4	11	14
					10549	3	13	11
					10550	7	13	13
					10551	14	24	15
					10552	18	29	19
					10553	25	33	21
					10554	25	37	25
					10555	27	38	26
					10556	27	41	26
					10557	27	46	26
					10558	27	48	25
					10559	27	49	25
					10560	28	50	25
					10561	30	51	27
					10562	29	50	28
					10563	31	51	30
					10564	31	49	30
					10565	31	50	32
					10566	32	50	35
					10567	30	49	28
					10568	30	49	28
					10569	31	47	28
					10570	32	47	27
					10571	32	44	26
					10572	29	42	23
					10573	25	36	22
					10574	17	26	18
					10575	17	25	17
					10576	10	20	11
					10577	9	20	11
					10578	11	18	11
					10579	13	14	11
					10580	13	14	11
					10581	13	12	11
					10582	12	10	11
					10583	13	10	11
					10584	12	9	11
					10585	10	7	9
					10586	9	7	8
					10587	9	7	8
					10588	8	6	4
					10589	8	6	3
					10590	8	6	3
					10591	8	6	3
					10592	7	5	3
					10593	7	5	3
					10594	6	5	3
					10595	6	5	3
					10596	6	5	3
					10597	6	5	3
					10598	6	3	3
					10599	5	3	3
					10600	3	1	2
					10601	2	1	2
					10602	1	0	2
					10603	1	0	2
					10604	1	0	2
					10605	0	0	2
					10606	0	0	2
					10607	0	0	2
					10608	0	0	0
					10609	0	0	0
					10610	0	0	0
					10611	0	0	0
					10612	0	0	0
					10613	0	0	0
					10614	0	0	0
					10615	0	0	0
					10616	0	0	0
					10617	0	0	0
					10618	0	0	0
					10619	0	0	0
					10620	0	0	0
					10621	0	0	0
					10622	0	0	1
					10623	0	0	2
					10624	0	0	2
					10625	0	0	2
					10626	0	0	2
					10627	0	0	2
					10628	0	0	2
					10629	0	0	2
					10630	0	0	2
					10631	0	0	2
					10632	0	0	2
					10633	0	0	2
					10634	0	0	2
					10635	0	0	2
					10636	1	0	2
					10637	1	0	2
					10638	1	0	2
					10639	1	0	2
					10640	2	0	2
					10641	2	0	2
					10642	2	0	2
					10643	2	0	2
					10644	2	0	1
					10645	2	0	1
					10646	2	1	0
					10647	2	2	2
					10648	2	2	2
					10649	2	2	2
					10650	2	2	2
					10651	2	2	2
					10652	2	2	2
					10653	2	2	2
					10654	2	2	2
					10655	2	3	2
					10656	5	6	5
					10657	5	6	7
					10658	9	12	11
					10659	9	13	11
					10660	9	13	12
					10661	9	13	12
					10662	8	13	12
					10663	8	13	12
					10664	8	13	12
					10665	8	13	12
					10666	8	13	12
					10667	8	13	12
					10668	8	14	12
					10669	8	13	10
					10670	8	12	10
					10671	8	12	10
					10672	8	12	10
					10673	9	12	13
					10674	10	13	14
					10675	10	13	14
					10676	10	13	14
					10677	10	13	14
					10678	8	10	12
					10679	7	10	10
					10680	2	3	6
					10681	2	2	5
					10682	2	2	4
					10683	2	2	4
					10684	2	2	4
					10685	2	2	4
					10686	2	2	4
					10687	2	2	4
					10688	2	2	4
					10689	2	3	4
					10690	5	11	5
					10691	16	18	15
					10692	92	93	70
					10693	116	105	100
					10694	116	105	100
					10695	127	115	105
					10696	136	141	119
					10697	179	219	154
					10698	229	281	180
					10699	229	282	181
					10700	237	298	187
					10701	269	341	205
					10702	288	360	219
					10703	288	360	219
					10704	288	360	219
					10705	288	360	219
					10706	288	360	219
					10707	288	360	219
					10708	288	360	219
					10709	288	360	219
					10710	288	360	219
					10711	288	360	219
					10712	288	360	219
					10713	284	353	218
					10714	253	314	202
					10715	175	259	125
					10716	174	257	124
					10717	172	254	122
					10718	157	237	109
					10719	146	206	83
					10720	131	176	75
					10721	63	81	41
					10722	59	79	39
					10723	58	78	36

## Sheet: Fig 4
ID	Mature	Precursor	Symbol	DENV_1	DENV_2	DENV_3	MOCK_1	MOCK_2	MOCK_3
aae-bantam-5p|aae-bantam|1	aae-bantam-5p	aae-bantam	aae-bantam	14.2857	14.5115	14.2857	15.0133	14.2857	13.5692
aae-bantam-3p|aae-bantam|2	aae-bantam-3p	aae-bantam	aae-bantam	19.4144	19.4144	19.4144	19.4144	19.4144	19.8343
aae-let-7|aae-let-7|3	aae-let-7	aae-let-7	aae-let-7	5.49709	5.25938	6.69742	6.46943	7.2788	6.67414
aae-miR-100|aae-mir-100|4	aae-miR-100	aae-mir-100	aae-mir-100	8.18573	8.41739	8.41739	8.66139	8.18573	7.3788
aae-miR-1000|aae-mir-1000-1|5	aae-miR-1000	aae-mir-1000-1	aae-mir-1000-1	6.26022	6.26022	6.32095	6.26022	6.4934	6.84118
aae-miR-1000|aae-mir-1000-2|6	aae-miR-1000	aae-mir-1000-2	aae-mir-1000-2	6.26022	6.26022	6.32095	6.26022	6.4934	6.84118
aae-miR-11-5p|aae-mir-11|7	aae-miR-11-5p	aae-mir-11	aae-mir-11	14.3894	15.336	14.7767	15.1727	14.6625	13.7589
aae-miR-11-3p|aae-mir-11|8	aae-miR-11-3p	aae-mir-11	aae-mir-11	18.4254	18.1893	18.4254	18.6095	18.6095	18.7031
aae-miR-1174|aae-mir-1174|9	aae-miR-1174	aae-mir-1174	aae-mir-1174	4.66444	5.49709	3.22077	5.37823	6.05815	6.26764
aae-miR-1175-5p|aae-mir-1175|10	aae-miR-1175-5p	aae-mir-1175	aae-mir-1175	7.04475	6.46943	7.04475	6.69742	6.67414	6.59065
aae-miR-1175-3p|aae-mir-1175|11	aae-miR-1175-3p	aae-mir-1175	aae-mir-1175	6.46943	6.05815	6.7863	7.67749	6.67414	6.09944
aae-miR-12-5p|aae-mir-12|12	aae-miR-12-5p	aae-mir-12	aae-mir-12	13.5692	13.5692	13.5692	15.336	14.3894	14.3894
aae-miR-12-3p|aae-mir-12|13	aae-miR-12-3p	aae-mir-12	aae-mir-12	12.3182	12.5829	12.2312	12.6885	12.6885	12.7199
aae-miR-125-5p|aae-mir-125|14	aae-miR-125-5p	aae-mir-125	aae-mir-125	0.367271	3.7995	4.58599	3.22077	3.22077	2.80188
aae-miR-13-5p|aae-mir-13|15	aae-miR-13-5p	aae-mir-13	aae-mir-13	10.3854	10.6169	10.5239	10.5239	11.5919	10.6169
aae-miR-13-3p|aae-mir-13|16	aae-miR-13-3p	aae-mir-13	aae-mir-13	14.2376	14.076	13.8733	13.9829	13.9829	14.5115
aae-miR-133|aae-mir-133|17	aae-miR-133	aae-mir-133	aae-mir-133	7.43734	7.67749	7.67749	6.97041	6.7863	7.17879
aae-miR-137|aae-mir-137-1|18	aae-miR-137	aae-mir-137-1	aae-mir-137-1	0.367271	3.7995	2.62627	1.17278	4.76426	2.09462
aae-miR-137|aae-mir-137-2|19	aae-miR-137	aae-mir-137-2	aae-mir-137-2	0.367271	3.7995	2.62627	1.17278	4.76426	2.09462
aae-miR-14|aae-mir-14|20	aae-miR-14	aae-mir-14	aae-mir-14	16.0871	17.3798	15.4499	16.0871	15.1727	15.6645
aae-miR-184|aae-mir-184|21	aae-miR-184	aae-mir-184	aae-mir-184	19.8343	19.8343	19.8343	20.9803	19.8343	19.4144
aae-miR-1889-5p|aae-mir-1889|22	aae-miR-1889-5p	aae-mir-1889	aae-mir-1889	12.6885	12.7199	12.7199	12.7199	13.5692	13.8733
aae-miR-1889-3p|aae-mir-1889|23	aae-miR-1889-3p	aae-mir-1889	aae-mir-1889	10.1875	9.9035	10.0076	10.4779	10.0076	10.1875
aae-miR-1890|aae-mir-1890|24	aae-miR-1890	aae-mir-1890	aae-mir-1890	8.86578	8.37836	8.5569	8.9097	8.76068	8.66139
aae-miR-1891|aae-mir-1891-1|25	aae-miR-1891	aae-mir-1891-1	aae-mir-1891-1	0.367271	0.183635	0.367271	1.17278	0.367271	0
aae-miR-1891|aae-mir-1891-2|26	aae-miR-1891	aae-mir-1891-2	aae-mir-1891-2	0.367271	0.183635	0.367271	1.17278	0.367271	0
aae-miR-190|aae-mir-190|27	aae-miR-190	aae-mir-190	aae-mir-190	14.076	13.8733	13.7589	13.4313	13.7589	14.076
aae-miR-210|aae-mir-210|28	aae-miR-210	aae-mir-210	aae-mir-210	10.1223	10.2709	10.2709	9.55937	9.55937	9.04442
aae-miR-219|aae-mir-219|29	aae-miR-219	aae-mir-219	aae-mir-219	3.86353	2.7002	0.367271	2.7002	0.367271	3.22077
aae-miR-252-5p|aae-mir-252|30	aae-miR-252-5p	aae-mir-252	aae-mir-252	14.7767	14.7767	15.1727	16.4272	15.6645	15.336
aae-miR-252-3p|aae-mir-252|31	aae-miR-252-3p	aae-mir-252	aae-mir-252	7.43734	7.3788	6.89607	6.97041	7.04475	7.99105
aae-miR-263a-5p|aae-mir-263a|32	aae-miR-263a-5p	aae-mir-263a	aae-mir-263a	7.99105	8.66139	8.66139	9.04442	8.9097	8.41739
aae-miR-263a-3p|aae-mir-263a|33	aae-miR-263a-3p	aae-mir-263a	aae-mir-263a	4.86407	5.84809	4.58599	6.09944	3.7995	4.86407
aae-miR-275-5p|aae-mir-275|34	aae-miR-275-5p	aae-mir-275	aae-mir-275	14.6625	14.2376	14.3894	13.7589	13.3149	13.3149
aae-miR-275-3p|aae-mir-275|35	aae-miR-275-3p	aae-mir-275	aae-mir-275	17.2107	17.1713	17.2107	16.7058	16.5648	16.9801
aae-miR-276-3p|aae-mir-276-1|36	aae-miR-276-3p	aae-mir-276-1	aae-mir-276-1	17.1552	16.496	17.1552	17.1678	17.1678	17.191
aae-miR-276-5p|aae-mir-276-1|37	aae-miR-276-5p	aae-mir-276-1	aae-mir-276-1	9.04442	8.76068	8.37836	7.99105	8.66139	8.5569
aae-miR-276-3p|aae-mir-276-1|38	aae-miR-276-3p	aae-mir-276-1	aae-mir-276-1	17.1552	16.496	17.1552	17.1678	17.1678	17.191
aae-miR-276-3p|aae-mir-276-2|39	aae-miR-276-3p	aae-mir-276-2	aae-mir-276-2	17.1552	16.496	17.1552	17.1678	17.1678	17.191
aae-miR-276-3p|aae-mir-276-2|40	aae-miR-276-3p	aae-mir-276-2	aae-mir-276-2	17.1552	16.496	17.1552	17.1678	17.1678	17.191
aae-miR-2765|aae-mir-2765|41	aae-miR-2765	aae-mir-2765	aae-mir-2765	11.2104	10.7839	11.5919	12.3182	11.0566	10.4779
aae-miR-277-5p|aae-mir-277|42	aae-miR-277-5p	aae-mir-277	aae-mir-277	5.18552	4.86407	5.49709	4.66444	5.49709	5.25938
aae-miR-277-3p|aae-mir-277|43	aae-miR-277-3p	aae-mir-277	aae-mir-277	12.9542	11.9872	12.9542	12.5829	12.9542	12.9542
aae-miR-278-5p|aae-mir-278|44	aae-miR-278-5p	aae-mir-278	aae-mir-278	11.9872	12.9542	12.5829	12.9542	12.5829	12.2312
aae-miR-278-3p|aae-mir-278|45	aae-miR-278-3p	aae-mir-278	aae-mir-278	15.0133	14.6625	14.076	13.5692	13.8733	14.2376
aae-miR-279|aae-mir-279|46	aae-miR-279	aae-mir-279	aae-mir-279	15.4499	15.1727	15.6645	15.7754	15.7754	16.0871
aae-miR-281-5p|aae-mir-281|47	aae-miR-281-5p	aae-mir-281	aae-mir-281	18.1893	18.6095	18.1893	17.5738	17.5738	17.146
aae-miR-281-3p|aae-mir-281|48	aae-miR-281-3p	aae-mir-281	aae-mir-281	10.4779	10.3854	9.9035	9.42798	9.9035	9.9035
aae-miR-282-5p|aae-mir-282-1|49	aae-miR-282-5p	aae-mir-282-1	aae-mir-282-1	11.5191	11.4006	11.4006	10.3281	11.2826	11.6511
aae-miR-282-3p|aae-mir-282-1|50	aae-miR-282-3p	aae-mir-282-1	aae-mir-282-1	8.71104	8.08839	8.81323	8.39788	8.39788	8.88774
aae-miR-282-5p|aae-mir-282-2|51	aae-miR-282-5p	aae-mir-282-2	aae-mir-282-2	11.5191	11.4006	11.4006	10.3281	11.2826	11.6511
aae-miR-282-3p|aae-mir-282-2|52	aae-miR-282-3p	aae-mir-282-2	aae-mir-282-2	8.71104	8.08839	8.81323	8.39788	8.39788	8.88774
aae-miR-283|aae-mir-283|53	aae-miR-283	aae-mir-283	aae-mir-283	17.5738	17.2107	17.3798	17.3798	18.1893	17.5738
aae-miR-285|aae-mir-285|54	aae-miR-285	aae-mir-285	aae-mir-285	2.66323	0.183635	2.62627	3.22077	0.367271	0.778112
aae-miR-286a|aae-mir-286a|55	aae-miR-286a	aae-mir-286a	aae-mir-286a	0.367271	4.33367	3.22077	4.50754	3.22077	3.94626
aae-miR-286b|aae-mir-286b-1|56	aae-miR-286b	aae-mir-286b-1	aae-mir-286b-1	6.46943	6.65086	6.62076	6.69742	6.26022	6.42184
aae-miR-286b|aae-mir-286b-2|57	aae-miR-286b	aae-mir-286b-2	aae-mir-286b-2	6.46943	6.65086	6.62076	6.69742	6.26022	6.42184
aae-miR-2940-5p|aae-mir-2940|58	aae-miR-2940-5p	aae-mir-2940	aae-mir-2940	15.1727	15.0133	15.0133	18.1893	15.0133	14.4743
aae-miR-2940-3p|aae-mir-2940|59	aae-miR-2940-3p	aae-mir-2940	aae-mir-2940	20.9803	20.9803	20.9803	19.8343	20.9803	20.9803
aae-miR-2941|aae-mir-2941-1|60	aae-miR-2941	aae-mir-2941-1	aae-mir-2941-1	10.0076	10.1875	10.6169	10.1223	10.1875	10.3854
aae-miR-2941|aae-mir-2941-2|61	aae-miR-2941	aae-mir-2941-2	aae-mir-2941-2	9.74227	10.1223	10.3854	10.0076	10.1223	10.1223
aae-miR-2942|aae-mir-2942|62	aae-miR-2942	aae-mir-2942	aae-mir-2942	4.33367	2.7002	4.86407	3.22077	3.22077	3.94626
aae-miR-2943|aae-mir-2943-1|63	aae-miR-2943	aae-mir-2943-1	aae-mir-2943-1	3.63829	2.7002	3.7995	3.94626	2.62627	2.80188
aae-miR-2943|aae-mir-2943-2|64	aae-miR-2943	aae-mir-2943-2	aae-mir-2943-2	3.63829	2.7002	3.7995	3.94626	2.62627	3.22077
aae-miR-2944a-5p|aae-mir-2944a|65	aae-miR-2944a-5p	aae-mir-2944a	aae-mir-2944a	5.64758	6.14072	5.18552	5.37823	4.50754	4.66444
aae-miR-2944b-5p|aae-mir-2944b|66	aae-miR-2944b-5p	aae-mir-2944b	aae-mir-2944b	3.22077	2.7002	0.367271	1.17278	2.62627	2.80188
aae-miR-2944b-3p|aae-mir-2944b|67	aae-miR-2944b-3p	aae-mir-2944b	aae-mir-2944b	0.367271	2.7002	3.06128	4.33367	4.18133	3.22077
aae-miR-2945-5p|aae-mir-2945|68	aae-miR-2945-5p	aae-mir-2945	aae-mir-2945	2.66323	0.183635	0.367271	3.22077	3.54111	0
aae-miR-2945-3p|aae-mir-2945|69	aae-miR-2945-3p	aae-mir-2945	aae-mir-2945	12.5829	12.2747	11.9872	11.7104	11.9872	12.3182
aae-miR-2946|aae-mir-2946|70	aae-miR-2946	aae-mir-2946	aae-mir-2946	6.14072	6.65086	6.4934	6.51737	6.37425	6.51737
aae-miR-2a-5p|aae-mir-2a|71	aae-miR-2a-5p	aae-mir-2a	aae-mir-2a	9.9035	9.74227	9.42798	9.22947	9.74227	9.42798
aae-miR-2a-3p|aae-mir-2a|72	aae-miR-2a-3p	aae-mir-2a	aae-mir-2a	16.4272	16.9801	16.4272	16.5648	16.4272	16.7058
aae-miR-2b|aae-mir-2b|73	aae-miR-2b	aae-mir-2b	aae-mir-2b	14.4929	14.4319	14.5518	14.2616	14.4929	14.6273
aae-miR-2c|aae-mir-2b|74	aae-miR-2c	aae-mir-2b	aae-mir-2b	14.4929	14.4319	14.5518	14.2616	14.4929	14.6273
aae-miR-2c|aae-mir-2c|75	aae-miR-2c	aae-mir-2c	aae-mir-2c	14.5921	14.5921	14.6625	14.3894	14.5921	14.7767
aae-miR-305-5p|aae-mir-305|76	aae-miR-305-5p	aae-mir-305	aae-mir-305	15.336	15.4499	15.336	14.6625	14.7767	15.1727
aae-miR-305-3p|aae-mir-305|77	aae-miR-305-3p	aae-mir-305	aae-mir-305	13.8733	13.9829	14.2376	14.076	13.4313	13.9829
aae-miR-306-5p|aae-mir-306|78	aae-miR-306-5p	aae-mir-306	aae-mir-306	18.6095	18.7031	18.6095	18.7031	18.4254	18.6095
aae-miR-306-3p|aae-mir-306|79	aae-miR-306-3p	aae-mir-306	aae-mir-306	9.42798	8.88774	9.55937	7.3788	9.42798	9.74227
aae-miR-307|aae-mir-307|80	aae-miR-307	aae-mir-307	aae-mir-307	6.7863	6.37425	6.4934	4.98787	6.14072	7.04475
aae-miR-308-5p|aae-mir-308|81	aae-miR-308-5p	aae-mir-308	aae-mir-308	10.6169	10.5239	10.7839	10.6169	10.7839	10.7839
aae-miR-308-3p|aae-mir-308|82	aae-miR-308-3p	aae-mir-308	aae-mir-308	9.22947	9.04442	9.22947	8.76068	7.2788	8.76068
aae-miR-309a|aae-mir-309a-1|83	aae-miR-309a	aae-mir-309a-1	aae-mir-309a-1	0.367271	2.7002	4.18133	0	0.367271	3.63829
aae-miR-309a|aae-mir-309a-2|84	aae-miR-309a	aae-mir-309a-2	aae-mir-309a-2	0.367271	2.7002	4.18133	0	0.367271	3.63829
aae-miR-31|aae-mir-31|85	aae-miR-31	aae-mir-31	aae-mir-31	6.89607	6.7863	7.17879	8.86578	6.89607	5.84809
aae-miR-315-5p|aae-mir-315|86	aae-miR-315-5p	aae-mir-315	aae-mir-315	6.69742	7.04475	6.14072	6.37425	6.59065	5.11166
aae-miR-316|aae-mir-316|87	aae-miR-316	aae-mir-316	aae-mir-316	3.22077	3.7995	0.367271	1.17278	0.367271	0
aae-miR-317|aae-mir-317-1|88	aae-miR-317	aae-mir-317-1	aae-mir-317-1	16.6353	17.1552	16.6353	14.4929	16.8429	16.496
aae-miR-317|aae-mir-317-2|89	aae-miR-317	aae-mir-317-2	aae-mir-317-2	16.6353	17.1552	16.6353	14.4929	16.8429	16.496
aae-miR-33|aae-mir-33|90	aae-miR-33	aae-mir-33	aae-mir-33	12.7199	12.2747	12.3182	11.4463	11.7104	11.4463
aae-miR-34-5p|aae-mir-34|91	aae-miR-34-5p	aae-mir-34	aae-mir-34	10.5239	10.4779	10.4779	11.2104	10.6169	10.5239
aae-miR-34-3p|aae-mir-34|92	aae-miR-34-3p	aae-mir-34	aae-mir-34	8.37836	9.22947	8.9097	8.5569	9.04442	9.22947
aae-miR-375|aae-mir-375|93	aae-miR-375	aae-mir-375	aae-mir-375	8.9097	8.88774	8.18573	8.18573	8.86578	8.18573
aae-miR-7|aae-mir-7|94	aae-miR-7	aae-mir-7	aae-mir-7	6.65086	7.17879	6.2528	9.9035	8.5569	7.67749
aae-miR-71-5p|aae-mir-71|95	aae-miR-71-5p	aae-mir-71	aae-mir-71	11.7104	12.6885	11.2104	11.3549	10.5239	11.3549
aae-miR-71-3p|aae-mir-71|96	aae-miR-71-3p	aae-mir-71	aae-mir-71	17.3798	17.5738	17.5738	16.9801	17.3798	18.1893
aae-miR-79-5p|aae-mir-79|97	aae-miR-79-5p	aae-mir-79	aae-mir-79	5.18552	2.7002	5.18552	5.64758	3.7995	5.49709
aae-miR-79-3p|aae-mir-79|98	aae-miR-79-3p	aae-mir-79	aae-mir-79	7.67749	6.89607	7.49588	7.49588	7.99105	8.37836
aae-miR-8-5p|aae-mir-8|99	aae-miR-8-5p	aae-mir-8	aae-mir-8	9.55937	9.42798	10.1223	10.1875	10.3281	10.2709
aae-miR-8-3p|aae-mir-8|100	aae-miR-8-3p	aae-mir-8	aae-mir-8	15.6645	15.7754	15.7754	15.6645	16.0871	15.7754
aae-miR-87|aae-mir-87|101	aae-miR-87	aae-mir-87	aae-mir-87	10.7839	11.0566	10.1875	11.0566	11.4463	11.0566
aae-miR-929|aae-mir-929-1|102	aae-miR-929	aae-mir-929-1	aae-mir-929-1	2.66323	0.183635	2.62627	2.7002	3.22077	0.778112
aae-miR-929|aae-mir-929-2|103	aae-miR-929	aae-mir-929-2	aae-mir-929-2	2.66323	0.183635	2.62627	2.7002	3.22077	0.778112
aae-miR-92a-5p|aae-mir-92a|104	aae-miR-92a-5p	aae-mir-92a	aae-mir-92a	10.2709	10.0076	9.74227	9.74227	9.22947	10.0076
aae-miR-92a-3p|aae-mir-92a|105	aae-miR-92a-3p	aae-mir-92a	aae-mir-92a	13.3149	13.4313	13.4313	13.3149	14.076	14.2857
aae-miR-92b-5p|aae-mir-92b|106	aae-miR-92b-5p	aae-mir-92b	aae-mir-92b	8.41739	8.5569	7.99105	7.17879	7.49588	7.49588
aae-miR-92b-3p|aae-mir-92b|107	aae-miR-92b-3p	aae-mir-92b	aae-mir-92b	18.7031	18.4254	18.7031	18.4254	18.7031	18.4254
aae-miR-932-5p|aae-mir-932|108	aae-miR-932-5p	aae-mir-932	aae-mir-932	0.367271	0.183635	0.367271	0	0.367271	0.778112
aae-miR-957|aae-mir-957|109	aae-miR-957	aae-mir-957	aae-mir-957	7.17879	7.49588	7.3788	6.59065	7.67749	6.67414
aae-miR-965|aae-mir-965|110	aae-miR-965	aae-mir-965	aae-mir-965	6.05815	5.11166	5.74784	5.84809	4.18133	6.2528
aae-miR-970|aae-mir-970|111	aae-miR-970	aae-mir-970	aae-mir-970	13.9829	13.7589	14.4743	14.7767	15.336	15.0133
aae-miR-980-5p|aae-mir-980|112	aae-miR-980-5p	aae-mir-980	aae-mir-980	0.367271	0.183635	0.367271	0	0.367271	0.778112
aae-miR-980-3p|aae-mir-980|113	aae-miR-980-3p	aae-mir-980	aae-mir-980	5.84809	5.64758	6.05815	4.98787	5.74784	6.09944
aae-miR-981|aae-mir-981|114	aae-miR-981	aae-mir-981	aae-mir-981	0.367271	0.183635	0.367271	0	0.367271	0.778112
aae-miR-988-5p|aae-mir-988|115	aae-miR-988-5p	aae-mir-988	aae-mir-988	6.59065	6.51737	5.74784	6.09944	5.74784	5.64758
aae-miR-988-3p|aae-mir-988|116	aae-miR-988-3p	aae-mir-988	aae-mir-988	11.0566	11.2104	11.0566	10.7839	10.3281	11.2104
aae-miR-989|aae-mir-989|117	aae-miR-989	aae-mir-989	aae-mir-989	8.5569	9.55937	9.04442	11.5919	10.4779	9.55937
aae-miR-996|aae-mir-996|118	aae-miR-996	aae-mir-996	aae-mir-996	15.7754	15.6645	16.0871	15.4499	15.4499	15.4499
aae-miR-998|aae-mir-998|119	aae-miR-998	aae-mir-998	aae-mir-998	13.4313	13.3149	13.3149	14.5921	12.3182	12.6885
aae-miR-999|aae-mir-999|120	aae-miR-999	aae-mir-999	aae-mir-999	0.367271	0.183635	0.367271	1.17278	0.367271	0
aae-miR-9a|aae-mir-9a-1|121	aae-miR-9a	aae-mir-9a-1	aae-mir-9a-1	4.33367	4.58599	3.22077	3.22077	5.18552	4.42061
aae-miR-9a|aae-mir-9a-2|122	aae-miR-9a	aae-mir-9a-2	aae-mir-9a-2	4.33367	4.58599	3.22077	3.22077	5.18552	4.42061
aae-miR-9b|aae-mir-9b|123	aae-miR-9b	aae-mir-9b	aae-mir-9b	11.3549	11.5919	11.7104	11.9872	12.2312	11.9872
aae-miR-9c-5p|aae-mir-9c|124	aae-miR-9c-5p	aae-mir-9c	aae-mir-9c	13.7589	14.2857	13.9829	13.8733	14.2376	13.4313
aae-miR-9c-3p|aae-mir-9c|125	aae-miR-9c-3p	aae-mir-9c	aae-mir-9c	12.2312	11.7104	12.6885	12.2312	12.7199	12.5829
aae-miR-iab-4-5p|aae-mir-iab-4-1|126	aae-miR-iab-4-5p	aae-mir-iab-4-1	aae-mir-iab-4-1	3.22077	2.7002	0.367271	0	0.367271	2.09462
aae-miR-iab-4-5p|aae-mir-iab-4-2|127	aae-miR-iab-4-5p	aae-mir-iab-4-2	aae-mir-iab-4-2	3.22077	2.7002	0.367271	0	0.367271	2.09462

## Sheet: S1A Fig
read length	viral read counts
	(+) strand	(-) strand
15	725	-397
16	461	-209
17	494	-193
18	711	-381
19	1327	-645
20	2230	-1120
21	19940	-13503
22	1332	-725
23	438	-73
24	290	-28
25	242	-35
26	279	-10
27	363	-16
28	344	-17
29	339	-17
30	203	-4
31	235	-1
32	105	-5
33	37	0
library size:	14278448

## Sheet: S1B Fig
LEFT PANEL (siRNAs)				RIGHT PANEL (piRNAs)
DENV2 genome position	raw read cound 1			DENV2 genome position	raw read cound 1
	(+) strand	(-) strand			(+) strand	(-) strand
1	0	0		1	0	0
2	0	0		2	0	0
3	0	0		3	0	0
4	0	0		4	0	0
5	0	0		5	0	0
6	1	0		6	0	0
7	0	0		7	0	0
8	0	0		8	0	0
9	0	0		9	0	0
10	0	0		10	0	0
11	4	0		11	0	0
12	2	0		12	0	0
13	1	0		13	0	0
14	1	0		14	0	0
15	0	0		15	0	0
16	0	0		16	0	0
17	0	0		17	0	0
18	0	0		18	0	0
19	0	0		19	0	0
20	0	0		20	0	0
21	0	0		21	0	0
22	0	0		22	0	0
23	0	0		23	0	0
24	0	0		24	0	0
25	0	0		25	0	0
26	7	0		26	0	0
27	31	0		27	3	0
28	14	-2		28	0	0
29	1	-1		29	0	0
30	0	0		30	0	0
31	1	-2		31	0	0
32	11	-1		32	0	0
33	1	-4		33	0	0
34	0	0		34	0	0
35	0	-3		35	0	0
36	0	0		36	0	0
37	0	0		37	0	0
38	1	0		38	0	0
39	0	0		39	0	0
40	3	-1		40	0	0
41	0	0		41	0	0
42	0	0		42	0	0
43	1	0		43	0	0
44	2	0		44	0	0
45	0	0		45	0	0
46	0	0		46	0	0
47	0	0		47	0	0
48	0	0		48	0	0
49	0	0		49	0	0
50	0	0		50	0	0
51	0	0		51	0	0
52	0	0		52	0	0
53	1	0		53	0	0
54	0	0		54	0	0
55	0	0		55	0	0
56	0	0		56	0	0
57	0	0		57	0	0
58	0	0		58	0	0
59	0	0		59	0	0
60	0	0		60	0	0
61	0	-2		61	0	0
62	0	-1		62	0	0
63	0	0		63	0	0
64	0	0		64	0	0
65	1	-2		65	0	0
66	0	0		66	0	0
67	10	0		67	0	0
68	3	0		68	0	0
69	0	0		69	0	0
70	1	-3		70	0	0
71	0	-1		71	0	0
72	0	0		72	0	0
73	0	-3		73	0	0
74	0	0		74	0	0
75	0	0		75	0	0
76	0	0		76	0	0
77	0	0		77	0	0
78	0	0		78	0	0
79	0	0		79	0	0
80	0	0		80	0	0
81	0	0		81	0	0
82	0	0		82	0	0
83	0	0		83	0	0
84	0	0		84	0	0
85	0	0		85	0	0
86	0	0		86	0	0
87	3	0		87	0	0
88	2	0		88	0	0
89	2	0		89	0	0
90	3	0		90	0	0
91	0	0		91	0	0
92	0	0		92	0	0
93	0	0		93	0	0
94	1	0		94	0	0
95	0	0		95	0	0
96	0	0		96	0	0
97	0	0		97	0	0
98	0	0		98	0	0
99	0	0		99	0	0
100	0	0		100	0	0
101	0	0		101	0	0
102	0	0		102	0	0
103	0	0		103	0	0
104	0	0		104	0	0
105	0	0		105	0	0
106	0	0		106	0	0
107	0	-8		107	0	0
108	0	0		108	0	0
109	0	-6		109	0	0
110	0	-1		110	0	0
111	0	0		111	0	0
112	0	0		112	0	0
113	0	0		113	0	0
114	0	0		114	0	0
115	0	0		115	0	0
116	0	0		116	0	0
117	0	0		117	0	0
118	1	0		118	0	0
119	0	0		119	0	0
120	0	-1		120	0	0
121	0	0		121	0	0
122	0	0		122	0	0
123	0	0		123	0	0
124	0	0		124	0	0
125	1	0		125	0	0
126	0	0		126	0	0
127	0	0		127	0	0
128	0	0		128	0	0
129	0	0		129	0	0
130	0	0		130	0	0
131	0	0		131	0	0
132	0	0		132	0	0
133	0	0		133	0	0
134	0	0		134	0	0
135	0	0		135	0	0
136	0	0		136	0	0
137	0	0		137	0	0
138	0	0		138	0	0
139	0	0		139	0	0
140	0	-1		140	0	0
141	0	0		141	0	0
142	2	0		142	0	0
143	0	0		143	0	0
144	0	-2		144	0	0
145	0	-3		145	0	0
146	0	-1		146	0	0
147	0	0		147	0	0
148	0	0		148	0	0
149	2	0		149	0	0
150	0	0		150	0	0
151	0	0		151	0	0
152	2	0		152	0	0
153	0	0		153	0	0
154	1	0		154	0	0
155	0	0		155	0	0
156	3	0		156	0	0
157	12	0		157	0	0
158	3	0		158	0	0
159	3	0		159	0	0
160	0	0		160	0	0
161	0	-1		161	0	0
162	0	0		162	0	0
163	3	0		163	0	0
164	0	0		164	0	0
165	0	0		165	0	0
166	0	0		166	0	0
167	0	0		167	0	0
168	0	0		168	0	0
169	0	0		169	0	0
170	0	0		170	0	0
171	2	0		171	0	0
172	0	0		172	0	0
173	2	0		173	0	0
174	0	0		174	0	0
175	0	-3		175	0	0
176	0	0		176	0	0
177	0	-1		177	0	0
178	0	0		178	0	0
179	0	0		179	1	0
180	0	-1		180	0	0
181	0	0		181	0	0
182	0	-2		182	0	0
183	0	0		183	0	0
184	2	0		184	0	0
185	0	0		185	0	0
186	0	0		186	0	0
187	0	0		187	0	0
188	1	0		188	0	0
189	0	0		189	0	0
190	0	0		190	0	0
191	0	0		191	0	0
192	0	0		192	0	0
193	0	-1		193	0	0
194	0	0		194	0	0
195	0	0		195	0	0
196	0	0		196	0	0
197	0	0		197	0	0
198	2	0		198	0	0
199	5	-1		199	0	0
200	0	-3		200	0	0
201	0	0		201	0	0
202	0	0		202	0	0
203	0	0		203	0	0
204	0	0		204	0	0
205	1	0		205	0	0
206	0	0		206	0	0
207	0	0		207	0	0
208	0	0		208	0	0
209	0	0		209	0	0
210	0	0		210	0	0
211	0	0		211	0	0
212	0	0		212	0	0
213	2	0		213	0	0
214	0	0		214	0	0
215	0	0		215	0	0
216	0	0		216	0	0
217	0	0		217	0	0
218	0	-4		218	0	0
219	0	-1		219	0	0
220	0	0		220	0	0
221	1	0		221	0	0
222	0	0		222	0	0
223	0	0		223	0	0
224	2	0		224	0	0
225	4	-4		225	0	0
226	2	-9		226	0	0
227	2	0		227	0	0
228	3	0		228	0	0
229	1	0		229	0	0
230	0	0		230	0	0
231	0	0		231	0	0
232	0	-4		232	0	0
233	0	-2		233	0	0
234	0	0		234	0	0
235	0	-1		235	0	0
236	0	-5		236	0	0
237	1	0		237	0	0
238	0	0		238	0	0
239	0	0		239	0	0
240	0	-1		240	0	0
241	0	0		241	0	0
242	0	0		242	0	0
243	0	0		243	0	0
244	0	0		244	0	0
245	0	0		245	0	0
246	0	0		246	0	0
247	1	-1		247	0	0
248	0	0		248	0	0
249	0	0		249	0	0
250	2	0		250	0	0
251	0	0		251	0	0
252	1	-3		252	0	0
253	1	0		253	0	0
254	1	-1		254	0	0
255	42	0		255	0	0
256	2	-1		256	0	0
257	0	0		257	0	0
258	3	-5		258	0	0
259	4	-1		259	0	0
260	0	-19		260	0	0
261	0	-45		261	0	0
262	6	-2		262	0	0
263	4	0		263	0	0
264	59	0		264	2	0
265	28	0		265	0	0
266	3	0		266	0	0
267	1	0		267	2	0
268	1	0		268	0	0
269	0	-2		269	0	0
270	0	-2		270	0	0
271	0	0		271	0	0
272	0	0		272	0	0
273	0	0		273	0	0
274	0	-4		274	0	0
275	1	0		275	0	0
276	0	0		276	0	0
277	0	0		277	0	0
278	0	0		278	0	0
279	0	0		279	1	0
280	0	0		280	0	0
281	0	0		281	0	0
282	0	-4		282	1	0
283	0	0		283	5	0
284	4	0		284	3	0
285	9	0		285	5	0
286	1	-1		286	6	0
287	1	0		287	3	0
288	0	0		288	3	0
289	4	0		289	0	0
290	7	0		290	0	0
291	4	0		291	0	0
292	1	0		292	0	0
293	0	0		293	0	0
294	0	0		294	0	0
295	0	0		295	0	0
296	0	0		296	0	0
297	0	0		297	0	0
298	0	0		298	0	0
299	0	0		299	0	0
300	1	0		300	0	0
301	0	0		301	0	0
302	0	0		302	0	0
303	0	-1		303	0	0
304	0	0		304	0	0
305	0	-9		305	0	0
306	0	-30		306	0	0
307	1	0		307	0	0
308	0	0		308	0	0
309	0	0		309	0	0
310	0	0		310	0	0
311	0	0		311	0	0
312	0	0		312	0	0
313	0	0		313	0	0
314	0	0		314	0	0
315	0	0		315	0	0
316	0	0		316	0	0
317	0	0		317	0	0
318	0	0		318	0	0
319	0	0		319	0	0
320	0	0		320	0	0
321	0	-2		321	0	0
322	0	0		322	0	0
323	0	0		323	0	0
324	0	0		324	0	0
325	11	0		325	0	0
326	0	0		326	0	0
327	0	-3		327	0	0
328	1	0		328	0	0
329	0	0		329	0	0
330	2	0		330	0	0
331	0	0		331	0	0
332	0	0		332	0	0
333	1	0		333	0	0
334	0	0		334	0	0
335	0	0		335	0	0
336	0	0		336	0	0
337	0	0		337	0	0
338	0	0		338	0	0
339	0	0		339	0	0
340	0	0		340	0	0
341	0	0		341	1	0
342	0	0		342	0	0
343	0	0		343	0	0
344	0	0		344	0	0
345	0	-3		345	0	0
346	0	0		346	0	0
347	2	-1		347	0	0
348	0	0		348	0	0
349	0	0		349	0	0
350	0	0		350	0	0
351	0	0		351	0	0
352	0	-4		352	0	0
353	0	0		353	0	0
354	0	0		354	0	0
355	0	-1		355	0	0
356	0	0		356	0	0
357	0	0		357	0	0
358	0	0		358	0	0
359	0	0		359	0	0
360	0	-2		360	0	0
361	0	-1		361	0	0
362	0	-12		362	0	0
363	0	0		363	0	0
364	0	0		364	0	0
365	0	-3		365	0	0
366	0	0		366	0	0
367	0	0		367	1	0
368	0	-1		368	0	0
369	0	0		369	0	0
370	4	0		370	0	0
371	0	0		371	0	0
372	7	0		372	0	0
373	5	0		373	0	0
374	2	0		374	0	0
375	2	0		375	0	0
376	0	0		376	0	0
377	3	0		377	0	0
378	0	0		378	0	0
379	0	-1		379	0	0
380	1	0		380	0	0
381	5	0		381	0	0
382	3	0		382	0	0
383	0	0		383	0	0
384	2	0		384	0	0
385	0	0		385	4	0
386	0	0		386	0	0
387	1	0		387	0	0
388	0	0		388	0	0
389	4	0		389	0	0
390	0	0		390	0	0
391	0	0		391	0	0
392	0	0		392	0	0
393	0	0		393	0	0
394	0	0		394	0	0
395	0	0		395	0	0
396	0	-1		396	0	0
397	0	0		397	0	0
398	0	0		398	0	0
399	0	0		399	0	0
400	0	0		400	0	0
401	0	0		401	0	0
402	0	0		402	0	0
403	0	-2		403	1	0
404	0	0		404	0	0
405	0	0		405	0	0
406	1	0		406	0	0
407	0	0		407	0	0
408	0	0		408	0	0
409	0	0		409	0	0
410	0	-1		410	0	0
411	0	0		411	0	0
412	0	0		412	0	0
413	0	0		413	0	0
414	0	0		414	0	0
415	0	0		415	0	0
416	0	0		416	0	0
417	0	0		417	0	0
418	0	-3		418	0	0
419	0	-1		419	0	0
420	0	-13		420	0	0
421	0	0		421	0	0
422	0	-7		422	0	0
423	2	0		423	0	0
424	1	0		424	0	0
425	0	0		425	0	0
426	0	0		426	0	0
427	0	0		427	0	0
428	0	0		428	0	0
429	0	0		429	0	0
430	1	0		430	0	0
431	2	0		431	0	0
432	0	0		432	0	0
433	1	0		433	0	0
434	7	0		434	0	0
435	0	0		435	0	0
436	1	0		436	0	0
437	4	0		437	0	0
438	1	0		438	0	0
439	0	0		439	0	0
440	0	-2		440	0	0
441	0	-2		441	0	0
442	0	0		442	0	0
443	0	0		443	0	0
444	0	0		444	0	0
445	2	0		445	0	0
446	0	0		446	0	0
447	8	0		447	0	0
448	48	-1		448	1	0
449	7	0		449	0	0
450	1	-2		450	0	0
451	6	0		451	0	0
452	3	0		452	0	0
453	3	0		453	0	0
454	0	0		454	0	0
455	0	-2		455	0	0
456	0	-3		456	0	0
457	0	-11		457	0	0
458	3	0		458	0	0
459	0	0		459	0	0
460	0	0		460	3	0
461	0	0		461	1	0
462	0	0		462	0	0
463	0	0		463	0	0
464	0	0		464	1	0
465	0	0		465	1	0
466	4	0		466	1	0
467	4	0		467	0	0
468	17	0		468	0	0
469	9	0		469	0	0
470	0	-1		470	0	0
471	0	0		471	0	0
472	0	0		472	0	0
473	5	0		473	0	0
474	0	0		474	0	0
475	0	0		475	1	0
476	0	0		476	0	0
477	0	0		477	0	0
478	0	-22		478	0	0
479	2	-2		479	0	0
480	0	0		480	0	0
481	0	0		481	0	0
482	0	0		482	0	0
483	0	0		483	0	0
484	0	0		484	0	0
485	0	0		485	0	0
486	0	-15		486	0	0
487	0	0		487	0	0
488	0	0		488	0	0
489	0	0		489	0	0
490	0	-3		490	0	0
491	0	0		491	0	0
492	0	0		492	0	0
493	0	-1		493	0	0
494	1	0		494	0	0
495	0	0		495	0	0
496	0	-7		496	0	0
497	0	-2		497	0	0
498	0	0		498	0	0
499	0	-6		499	0	0
500	0	-4		500	0	0
501	0	-2		501	0	0
502	0	-3		502	0	0
503	0	-3		503	0	0
504	0	-5		504	0	0
505	0	-2		505	0	0
506	0	-3		506	0	0
507	0	0		507	0	0
508	0	0		508	0	0
509	0	0		509	0	0
510	0	0		510	0	0
511	0	0		511	0	0
512	0	0		512	0	0
513	0	0		513	0	0
514	0	0		514	0	0
515	0	0		515	0	0
516	0	0		516	0	0
517	0	0		517	0	0
518	0	0		518	0	0
519	0	0		519	0	0
520	0	0		520	0	0
521	0	0		521	0	0
522	0	0		522	0	0
523	0	0		523	0	0
524	1	0		524	0	0
525	0	0		525	0	0
526	0	0		526	0	0
527	0	0		527	0	0
528	0	0		528	0	0
529	0	0		529	0	0
530	0	0		530	0	0
531	0	0		531	0	0
532	0	0		532	0	0
533	0	0		533	0	0
534	0	0		534	0	0
535	0	0		535	0	0
536	0	0		536	0	0
537	0	-1		537	0	0
538	0	0		538	0	0
539	0	0		539	0	0
540	4	0		540	0	0
541	0	-1		541	0	0
542	0	0		542	0	0
543	0	0		543	0	0
544	0	0		544	0	0
545	0	-9		545	0	0
546	0	0		546	0	0
547	2	0		547	0	0
548	0	0		548	0	0
549	0	0		549	0	0
550	0	0		550	2	0
551	0	0		551	0	0
552	2	0		552	0	0
553	0	0		553	0	0
554	0	0		554	0	0
555	4	-1		555	0	0
556	0	0		556	0	0
557	0	-1		557	0	0
558	0	0		558	0	0
559	0	0		559	1	0
560	1	0		560	0	0
561	0	0		561	0	0
562	0	0		562	0	0
563	0	0		563	0	0
564	0	0		564	0	0
565	0	-13		565	0	0
566	0	-1		566	0	0
567	0	0		567	0	0
568	0	0		568	0	0
569	0	0		569	0	0
570	0	-9		570	0	0
571	0	0		571	0	0
572	0	0		572	0	0
573	0	0		573	0	0
574	0	0		574	0	0
575	0	-2		575	0	0
576	0	0		576	0	0
577	0	0		577	0	0
578	0	0		578	0	0
579	0	0		579	0	0
580	0	-3		580	0	0
581	1	-1		581	0	0
582	0	0		582	0	0
583	0	0		583	0	0
584	0	0		584	0	0
585	0	0		585	0	0
586	9	0		586	0	0
587	4	0		587	2	0
588	0	0		588	0	0
589	0	0		589	0	0
590	0	0		590	1	0
591	3	0		591	0	0
592	2	0		592	0	0
593	0	0		593	0	0
594	0	0		594	0	0
595	0	0		595	0	0
596	0	0		596	0	0
597	0	0		597	0	0
598	0	0		598	0	0
599	0	0		599	0	0
600	0	0		600	0	0
601	3	0		601	0	0
602	0	0		602	0	0
603	0	0		603	0	0
604	4	-1		604	0	0
605	0	0		605	0	0
606	9	0		606	0	0
607	7	0		607	0	0
608	3	0		608	0	0
609	1	0		609	0	0
610	0	0		610	0	0
611	0	0		611	0	0
612	0	0		612	0	0
613	0	0		613	0	0
614	0	0		614	0	0
615	0	-3		615	0	0
616	0	-3		616	1	0
617	0	0		617	0	0
618	0	0		618	0	0
619	0	0		619	0	0
620	0	0		620	0	0
621	1	0		621	0	0
622	3	0		622	0	0
623	0	0		623	0	0
624	0	0		624	0	0
625	0	0		625	0	0
626	0	0		626	0	0
627	3	0		627	0	0
628	1	0		628	0	0
629	0	0		629	0	0
630	0	0		630	0	0
631	0	0		631	0	0
632	1	0		632	0	0
633	0	0		633	0	0
634	0	0		634	0	0
635	0	0		635	0	0
636	0	0		636	0	0
637	0	0		637	0	0
638	6	-1		638	0	0
639	0	-1		639	0	0
640	2	-2		640	0	0
641	0	0		641	0	0
642	0	0		642	0	0
643	0	0		643	0	0
644	1	0		644	0	0
645	0	0		645	0	0
646	3	-2		646	0	0
647	4	0		647	0	0
648	0	0		648	1	0
649	0	0		649	0	0
650	0	0		650	0	0
651	0	0		651	4	0
652	2	0		652	0	0
653	2	0		653	0	0
654	1	0		654	0	0
655	2	0		655	0	0
656	2	0		656	0	0
657	3	0		657	0	0
658	3	0		658	0	0
659	0	0		659	0	0
660	0	0		660	0	0
661	0	0		661	0	0
662	0	-2		662	0	0
663	1	-3		663	0	0
664	0	0		664	0	0
665	0	-6		665	0	0
666	0	0		666	0	0
667	0	0		667	0	0
668	0	0		668	0	0
669	0	0		669	0	0
670	11	0		670	1	0
671	2	0		671	0	0
672	12	-3		672	0	0
673	7	0		673	0	0
674	0	0		674	0	0
675	5	-10		675	0	0
676	0	0		676	0	0
677	0	-5		677	0	0
678	4	-1		678	0	0
679	0	-7		679	0	0
680	0	0		680	0	0
681	0	0		681	0	0
682	0	-3		682	0	0
683	0	0		683	0	0
684	0	0		684	0	0
685	0	0		685	1	0
686	0	0		686	0	0
687	0	0		687	0	0
688	0	0		688	3	0
689	0	0		689	0	0
690	0	-5		690	0	0
691	0	-3		691	2	0
692	0	0		692	1	0
693	0	0		693	0	0
694	2	0		694	1	0
695	0	0		695	0	0
696	0	0		696	0	0
697	0	0		697	0	0
698	0	-1		698	0	0
699	0	0		699	0	0
700	0	-3		700	0	0
701	0	-1		701	0	0
702	2	0		702	0	0
703	0	0		703	0	0
704	0	0		704	0	0
705	0	-2		705	0	0
706	0	0		706	0	0
707	0	0		707	0	0
708	0	0		708	0	0
709	2	0		709	0	0
710	0	0		710	0	0
711	0	-1		711	0	0
712	0	0		712	0	0
713	0	-2		713	0	0
714	0	0		714	0	0
715	0	0		715	0	0
716	1	0		716	0	0
717	0	0		717	0	0
718	5	0		718	0	0
719	0	0		719	0	0
720	0	0		720	0	0
721	0	0		721	0	0
722	2	0		722	0	0
723	0	0		723	0	0
724	1	0		724	0	0
725	0	0		725	0	0
726	0	0		726	0	0
727	0	0		727	0	0
728	3	-1		728	1	0
729	0	0		729	0	0
730	3	0		730	0	0
731	0	0		731	0	0
732	2	0		732	0	0
733	1	0		733	0	0
734	1	0		734	0	0
735	0	0		735	0	0
736	11	0		736	0	0
737	0	0		737	0	0
738	0	-4		738	0	0
739	0	0		739	0	0
740	2	0		740	0	0
741	0	-1		741	0	0
742	1	0		742	0	0
743	0	0		743	0	0
744	0	0		744	0	0
745	1	0		745	0	0
746	0	0		746	0	0
747	0	0		747	0	0
748	2	-1		748	0	0
749	8	-4		749	0	0
750	0	0		750	0	0
751	2	-5		751	0	0
752	1	-1		752	0	0
753	1	0		753	0	0
754	13	-13		754	0	0
755	0	-20		755	0	0
756	0	-5		756	0	0
757	0	0		757	0	0
758	0	-1		758	0	0
759	0	-4		759	0	0
760	0	0		760	0	0
761	0	0		761	0	0
762	0	0		762	0	0
763	3	0		763	0	0
764	16	0		764	0	0
765	1	0		765	0	0
766	2	-1		766	0	0
767	18	0		767	5	0
768	5	0		768	0	0
769	1	0		769	0	0
770	0	0		770	0	0
771	0	-1		771	0	0
772	0	0		772	0	0
773	3	-3		773	0	0
774	2	0		774	0	0
775	0	0		775	0	0
776	0	0		776	0	0
777	0	0		777	0	0
778	0	0		778	0	0
779	0	0		779	0	0
780	0	0		780	0	0
781	0	0		781	2	0
782	0	-1		782	0	0
783	0	0		783	0	0
784	0	0		784	0	0
785	0	0		785	0	0
786	0	0		786	0	0
787	0	-12		787	0	0
788	0	-2		788	3	0
789	0	0		789	0	0
790	0	0		790	0	0
791	0	0		791	0	0
792	0	0		792	0	0
793	2	0		793	0	0
794	0	0		794	0	0
795	1	0		795	0	0
796	0	0		796	0	0
797	0	0		797	0	0
798	0	0		798	0	0
799	2	-1		799	0	0
800	0	0		800	0	0
801	0	-4		801	0	0
802	0	-1		802	0	0
803	0	-2		803	0	0
804	0	-3		804	0	0
805	0	0		805	0	0
806	0	0		806	0	0
807	0	0		807	0	0
808	0	0		808	0	0
809	1	0		809	0	0
810	0	0		810	0	0
811	0	0		811	0	0
812	0	0		812	0	0
813	0	0		813	0	0
814	0	0		814	0	0
815	4	0		815	0	0
816	0	0		816	0	0
817	0	0		817	0	0
818	0	0		818	0	0
819	0	0		819	0	0
820	0	0		820	0	0
821	0	0		821	0	0
822	0	0		822	0	0
823	2	0		823	0	0
824	0	0		824	0	0
825	0	0		825	0	0
826	0	-3		826	0	0
827	4	0		827	0	0
828	0	0		828	0	0
829	9	0		829	6	0
830	2	0		830	3	0
831	0	0		831	0	0
832	1	0		832	0	0
833	0	0		833	0	0
834	0	0		834	0	0
835	0	0		835	0	0
836	5	-1		836	1	0
837	2	-1		837	0	0
838	2	0		838	0	0
839	0	0		839	0	0
840	0	0		840	0	0
841	0	0		841	0	0
842	0	0		842	0	0
843	0	0		843	0	0
844	0	0		844	0	0
845	0	0		845	0	0
846	1	0		846	0	0
847	0	0		847	0	0
848	7	0		848	0	0
849	1	0		849	0	0
850	1	0		850	0	0
851	0	0		851	0	0
852	2	0		852	0	0
853	0	0		853	2	0
854	0	0		854	0	0
855	0	0		855	0	0
856	14	0		856	0	0
857	2	0		857	0	0
858	1	-1		858	0	0
859	0	0		859	1	0
860	0	0		860	0	0
861	1	0		861	0	0
862	3	0		862	0	0
863	0	0		863	0	0
864	0	0		864	0	0
865	0	0		865	0	0
866	0	0		866	0	0
867	0	0		867	0	0
868	0	0		868	0	0
869	0	0		869	0	0
870	0	0		870	0	0
871	0	-1		871	0	0
872	2	0		872	0	0
873	55	0		873	0	0
874	76	0		874	0	0
875	40	0		875	0	0
876	5	0		876	0	0
877	8	0		877	0	0
878	5	0		878	0	0
879	0	-4		879	0	0
880	0	0		880	0	0
881	0	0		881	0	0
882	0	0		882	0	0
883	0	-1		883	0	0
884	0	0		884	0	0
885	0	0		885	0	0
886	0	0		886	0	0
887	0	0		887	0	0
888	0	0		888	0	0
889	0	0		889	0	0
890	0	0		890	0	0
891	0	0		891	0	0
892	0	0		892	0	0
893	2	0		893	0	0
894	0	0		894	0	0
895	0	0		895	0	0
896	1	0		896	0	0
897	5	-6		897	0	0
898	0	0		898	0	0
899	0	0		899	0	0
900	0	0		900	0	0
901	0	0		901	0	0
902	0	0		902	0	0
903	1	0		903	0	0
904	0	0		904	0	0
905	0	0		905	0	0
906	0	0		906	0	0
907	0	0		907	0	0
908	0	0		908	0	0
909	0	0		909	0	0
910	0	-4		910	0	0
911	0	-6		911	0	0
912	0	0		912	2	0
913	0	0		913	1	0
914	1	0		914	0	0
915	0	0		915	0	0
916	0	0		916	0	0
917	0	0		917	0	0
918	0	0		918	0	0
919	0	0		919	0	0
920	3	0		920	0	0
921	0	0		921	0	0
922	0	0		922	0	0
923	0	0		923	0	0
924	0	0		924	0	0
925	2	0		925	0	0
926	0	0		926	0	0
927	0	0		927	0	0
928	0	0		928	0	0
929	0	0		929	0	0
930	0	0		930	0	0
931	2	0		931	0	0
932	0	0		932	0	0
933	1	0		933	0	0
934	0	0		934	0	0
935	0	0		935	0	0
936	0	0		936	0	0
937	0	0		937	0	0
938	0	-1		938	0	0
939	0	-1		939	0	0
940	0	-5		940	0	0
941	0	-9		941	0	0
942	0	-22		942	0	0
943	0	-12		943	0	0
944	0	-6		944	0	0
945	0	0		945	0	0
946	0	0		946	0	0
947	0	0		947	0	0
948	0	0		948	0	0
949	0	0		949	0	0
950	0	0		950	0	0
951	0	0		951	0	0
952	0	0		952	0	0
953	0	0		953	0	0
954	0	0		954	0	0
955	0	0		955	0	0
956	0	0		956	0	0
957	0	0		957	0	0
958	0	-1		958	0	0
959	2	0		959	0	0
960	0	0		960	0	0
961	1	0		961	0	0
962	0	0		962	0	0
963	0	0		963	0	0
964	0	-1		964	0	0
965	0	0		965	0	0
966	0	0		966	0	0
967	0	0		967	0	0
968	0	0		968	0	0
969	0	0		969	0	0
970	0	0		970	0	0
971	0	0		971	0	0
972	0	0		972	0	0
973	0	0		973	1	0
974	2	0		974	0	0
975	1	0		975	0	0
976	0	0		976	0	0
977	0	0		977	2	0
978	0	0		978	0	0
979	0	0		979	0	0
980	0	-3		980	0	0
981	0	0		981	0	0
982	0	-2		982	0	0
983	0	0		983	0	0
984	1	0		984	0	0
985	3	0		985	0	0
986	0	0		986	0	0
987	0	0		987	0	0
988	0	-9		988	0	0
989	0	0		989	0	0
990	0	0		990	0	0
991	0	0		991	0	0
992	0	0		992	2	0
993	0	-1		993	0	0
994	0	-1		994	0	0
995	0	-4		995	0	0
996	0	-53		996	1	0
997	0	-30		997	0	0
998	0	-4		998	0	0
999	0	0		999	0	0
1000	0	-8		1000	0	0
1001	0	-2		1001	0	0
1002	0	0		1002	0	0
1003	0	0		1003	0	0
1004	0	-1		1004	0	0
1005	0	-1		1005	0	0
1006	0	-1		1006	0	0
1007	0	0		1007	0	0
1008	0	0		1008	0	0
1009	0	0		1009	0	0
1010	0	0		1010	0	0
1011	0	0		1011	0	0
1012	0	-1		1012	0	0
1013	0	0		1013	0	0
1014	0	-1		1014	0	0
1015	0	0		1015	0	0
1016	3	0		1016	0	0
1017	1	0		1017	0	0
1018	0	-2		1018	0	0
1019	0	-3		1019	0	0
1020	0	0		1020	0	0
1021	0	-2		1021	0	0
1022	0	-2		1022	0	0
1023	0	0		1023	0	0
1024	0	0		1024	0	0
1025	0	0		1025	0	0
1026	0	0		1026	0	0
1027	0	0		1027	0	0
1028	0	0		1028	0	0
1029	0	0		1029	0	0
1030	0	0		1030	0	0
1031	0	0		1031	0	0
1032	0	0		1032	0	0
1033	0	0		1033	0	0
1034	0	0		1034	0	0
1035	0	0		1035	0	0
1036	0	0		1036	0	0
1037	0	-8		1037	0	0
1038	0	0		1038	0	0
1039	0	0		1039	0	0
1040	0	0		1040	0	0
1041	0	0		1041	0	0
1042	0	0		1042	0	0
1043	0	-3		1043	0	0
1044	0	-1		1044	0	0
1045	0	-4		1045	0	0
1046	0	0		1046	0	0
1047	0	0		1047	0	0
1048	0	-1		1048	0	0
1049	0	0		1049	0	0
1050	0	0		1050	0	0
1051	0	0		1051	0	0
1052	0	0		1052	0	0
1053	0	0		1053	0	0
1054	0	0		1054	0	0
1055	0	0		1055	0	0
1056	0	0		1056	0	0
1057	0	0		1057	0	0
1058	0	0		1058	0	0
1059	0	0		1059	0	0
1060	0	0		1060	0	0
1061	0	0		1061	0	0
1062	0	0		1062	0	0
1063	0	0		1063	0	0
1064	0	0		1064	0	0
1065	0	0		1065	0	0
1066	0	0		1066	3	0
1067	1	0		1067	0	0
1068	0	0		1068	0	0
1069	0	0		1069	0	0
1070	0	0		1070	0	0
1071	0	-1		1071	0	0
1072	0	0		1072	0	0
1073	0	0		1073	0	0
1074	0	0		1074	0	0
1075	0	0		1075	0	0
1076	0	0		1076	0	0
1077	0	0		1077	0	0
1078	0	0		1078	0	0
1079	9	0		1079	0	0
1080	5	0		1080	3	0
1081	31	0		1081	0	0
1082	12	0		1082	0	0
1083	7	0		1083	0	0
1084	25	0		1084	0	0
1085	0	0		1085	0	0
1086	0	0		1086	0	0
1087	0	0		1087	0	0
1088	2	0		1088	0	0
1089	0	0		1089	0	0
1090	1	0		1090	0	0
1091	3	0		1091	0	0
1092	0	0		1092	0	0
1093	1	0		1093	0	0
1094	0	0		1094	0	0
1095	0	0		1095	0	0
1096	0	0		1096	0	0
1097	0	0		1097	1	0
1098	0	0		1098	0	0
1099	0	0		1099	2	0
1100	0	0		1100	1	0
1101	0	0		1101	0	0
1102	0	0		1102	0	0
1103	0	0		1103	0	0
1104	8	0		1104	0	0
1105	0	0		1105	0	0
1106	0	0		1106	0	0
1107	0	0		1107	0	0
1108	0	-1		1108	0	0
1109	0	0		1109	0	0
1110	0	0		1110	3	0
1111	0	-2		1111	0	0
1112	0	0		1112	0	0
1113	0	0		1113	0	0
1114	0	0		1114	0	0
1115	0	0		1115	0	0
1116	0	-5		1116	0	0
1117	0	0		1117	0	0
1118	0	0		1118	0	0
1119	2	0		1119	0	0
1120	0	-2		1120	0	0
1121	0	0		1121	0	0
1122	0	0		1122	0	0
1123	0	0		1123	0	0
1124	3	0		1124	0	0
1125	0	0		1125	0	0
1126	3	0		1126	0	0
1127	1	0		1127	0	0
1128	0	0		1128	0	0
1129	9	0		1129	0	0
1130	0	-3		1130	0	0
1131	0	0		1131	0	0
1132	0	-2		1132	0	0
1133	0	-3		1133	0	0
1134	5	0		1134	0	0
1135	1	0		1135	1	0
1136	0	-3		1136	0	0
1137	0	0		1137	0	0
1138	0	0		1138	0	0
1139	0	0		1139	0	0
1140	0	0		1140	0	0
1141	0	0		1141	0	0
1142	0	0		1142	0	0
1143	0	0		1143	0	0
1144	3	0		1144	0	0
1145	2	0		1145	0	0
1146	2	0		1146	0	0
1147	1	0		1147	0	0
1148	0	0		1148	0	0
1149	0	0		1149	0	0
1150	0	0		1150	0	0
1151	0	0		1151	0	0
1152	0	0		1152	0	0
1153	0	0		1153	0	0
1154	0	0		1154	0	0
1155	0	0		1155	0	0
1156	0	0		1156	0	0
1157	1	0		1157	0	0
1158	0	0		1158	0	0
1159	1	0		1159	0	0
1160	0	0		1160	0	0
1161	0	0		1161	0	0
1162	6	0		1162	0	0
1163	0	0		1163	0	0
1164	0	0		1164	0	0
1165	2	0		1165	3	0
1166	0	0		1166	0	0
1167	4	0		1167	6	0
1168	0	0		1168	1	0
1169	0	0		1169	0	0
1170	0	0		1170	0	0
1171	0	0		1171	2	0
1172	1	-1		1172	0	0
1173	8	0		1173	3	0
1174	3	0		1174	0	0
1175	10	0		1175	0	0
1176	6	0		1176	0	0
1177	4	0		1177	0	0
1178	0	0		1178	0	0
1179	1	0		1179	0	0
1180	1	0		1180	0	0
1181	0	0		1181	0	0
1182	0	0		1182	0	0
1183	0	0		1183	0	0
1184	1	0		1184	0	0
1185	0	0		1185	0	0
1186	0	-1		1186	0	0
1187	0	-2		1187	0	0
1188	0	0		1188	0	0
1189	0	-1		1189	0	0
1190	0	0		1190	0	0
1191	0	0		1191	0	0
1192	0	0		1192	0	0
1193	0	-2		1193	0	0
1194	0	0		1194	0	0
1195	0	0		1195	0	0
1196	1	0		1196	0	0
1197	1	-4		1197	0	0
1198	1	0		1198	0	0
1199	1	0		1199	0	0
1200	0	0		1200	0	0
1201	2	0		1201	0	0
1202	9	0		1202	0	0
1203	6	0		1203	0	0
1204	0	0		1204	0	0
1205	0	0		1205	0	0
1206	1	0		1206	1	0
1207	0	0		1207	0	0
1208	0	0		1208	0	0
1209	4	0		1209	0	0
1210	0	0		1210	0	0
1211	12	0		1211	0	0
1212	5	0		1212	0	0
1213	9	0		1213	0	0
1214	0	0		1214	0	0
1215	0	0		1215	0	0
1216	3	0		1216	0	0
1217	0	0		1217	0	0
1218	0	0		1218	0	0
1219	1	0		1219	0	0
1220	7	-1		1220	0	0
1221	0	-9		1221	0	0
1222	0	0		1222	0	0
1223	0	0		1223	0	0
1224	0	-2		1224	0	0
1225	0	-13		1225	0	0
1226	0	-2		1226	0	0
1227	0	0		1227	0	0
1228	0	0		1228	0	0
1229	0	0		1229	0	0
1230	0	0		1230	0	0
1231	0	0		1231	0	0
1232	0	0		1232	0	0
1233	0	0		1233	0	0
1234	0	0		1234	0	0
1235	0	0		1235	0	0
1236	0	0		1236	0	0
1237	0	0		1237	0	0
1238	0	0		1238	0	0
1239	0	0		1239	0	0
1240	0	0		1240	0	0
1241	0	0		1241	0	0
1242	0	-1		1242	0	0
1243	0	-4		1243	0	0
1244	0	0		1244	0	0
1245	0	0		1245	0	0
1246	0	0		1246	0	0
1247	0	0		1247	0	0
1248	2	0		1248	0	0
1249	0	0		1249	0	0
1250	10	-1		1250	0	0
1251	2	-2		1251	0	0
1252	2	-11		1252	0	0
1253	0	-4		1253	0	0
1254	0	-12		1254	0	0
1255	0	0		1255	0	0
1256	0	-5		1256	0	0
1257	0	-4		1257	0	0
1258	0	0		1258	0	0
1259	0	0		1259	0	0
1260	0	0		1260	0	0
1261	0	0		1261	0	0
1262	0	0		1262	0	0
1263	0	0		1263	0	0
1264	0	-1		1264	2	0
1265	0	0		1265	0	0
1266	0	-1		1266	0	0
1267	2	0		1267	2	0
1268	0	0		1268	0	0
1269	0	0		1269	0	0
1270	0	0		1270	0	0
1271	0	-7		1271	0	0
1272	0	0		1272	0	0
1273	0	0		1273	0	0
1274	0	0		1274	0	0
1275	0	0		1275	0	0
1276	0	-1		1276	0	0
1277	3	0		1277	0	0
1278	0	-1		1278	0	0
1279	0	-5		1279	0	0
1280	0	-2		1280	0	0
1281	0	-1		1281	0	0
1282	0	0		1282	0	0
1283	0	0		1283	0	0
1284	0	0		1284	0	0
1285	0	-1		1285	0	0
1286	0	-13		1286	0	0
1287	0	0		1287	0	0
1288	0	0		1288	0	0
1289	0	0		1289	0	0
1290	0	-4		1290	0	0
1291	0	0		1291	0	0
1292	0	0		1292	0	0
1293	0	0		1293	0	0
1294	0	-1		1294	0	0
1295	0	0		1295	0	0
1296	2	0		1296	0	0
1297	2	0		1297	0	0
1298	0	0		1298	0	0
1299	0	0		1299	0	0
1300	0	0		1300	0	0
1301	0	0		1301	0	0
1302	1	0		1302	0	0
1303	0	0		1303	0	0
1304	2	0		1304	1	0
1305	0	0		1305	0	0
1306	0	0		1306	0	0
1307	0	0		1307	2	0
1308	0	0		1308	1	0
1309	0	0		1309	0	0
1310	0	0		1310	0	0
1311	0	0		1311	1	0
1312	2	0		1312	0	0
1313	0	0		1313	0	0
1314	13	0		1314	0	0
1315	1	0		1315	0	0
1316	0	-1		1316	0	0
1317	0	0		1317	0	0
1318	0	0		1318	0	0
1319	0	0		1319	0	0
1320	0	0		1320	0	0
1321	0	0		1321	0	0
1322	0	0		1322	0	0
1323	0	0		1323	0	0
1324	0	-1		1324	0	0
1325	0	0		1325	0	0
1326	0	0		1326	0	0
1327	0	-5		1327	0	0
1328	0	-1		1328	0	0
1329	0	-2		1329	0	0
1330	2	0		1330	0	0
1331	1	0		1331	0	0
1332	0	0		1332	2	0
1333	0	0		1333	0	0
1334	0	0		1334	0	0
1335	0	0		1335	0	0
1336	0	0		1336	0	0
1337	4	0		1337	0	0
1338	0	0		1338	0	0
1339	0	0		1339	0	0
1340	0	-1		1340	0	0
1341	0	-4		1341	0	0
1342	0	-5		1342	0	0
1343	0	0		1343	0	0
1344	9	-2		1344	0	0
1345	1	-1		1345	0	0
1346	0	0		1346	0	0
1347	0	0		1347	0	0
1348	0	0		1348	0	0
1349	0	0		1349	0	0
1350	0	0		1350	0	0
1351	0	0		1351	0	0
1352	2	0		1352	0	0
1353	0	0		1353	0	0
1354	0	0		1354	0	0
1355	0	0		1355	0	0
1356	2	0		1356	0	0
1357	0	0		1357	0	0
1358	0	0		1358	0	0
1359	0	0		1359	0	0
1360	1	0		1360	0	0
1361	0	0		1361	0	0
1362	0	0		1362	0	0
1363	0	0		1363	0	0
1364	0	0		1364	0	0
1365	0	0		1365	0	0
1366	1	-5		1366	0	0
1367	4	-2		1367	0	0
1368	0	0		1368	0	0
1369	0	0		1369	0	0
1370	0	0		1370	0	0
1371	1	0		1371	0	0
1372	0	0		1372	0	0
1373	0	0		1373	0	0
1374	0	0		1374	0	0
1375	1	0		1375	0	0
1376	2	0		1376	0	0
1377	0	0		1377	0	0
1378	0	0		1378	3	0
1379	0	0		1379	0	0
1380	0	0		1380	2	0
1381	2	0		1381	0	0
1382	2	-3		1382	0	0
1383	0	0		1383	0	0
1384	4	0		1384	0	0
1385	0	-2		1385	0	0
1386	0	-2		1386	0	0
1387	0	-2		1387	0	0
1388	0	-1		1388	0	0
1389	0	0		1389	0	0
1390	0	-2		1390	1	0
1391	0	0		1391	0	0
1392	0	-2		1392	0	0
1393	0	0		1393	0	0
1394	0	0		1394	0	0
1395	0	0		1395	0	0
1396	0	0		1396	0	0
1397	0	-2		1397	0	0
1398	7	0		1398	0	0
1399	1	-2		1399	0	0
1400	0	-1		1400	2	0
1401	0	-3		1401	0	0
1402	3	-6		1402	0	0
1403	0	-3		1403	0	0
1404	0	0		1404	0	0
1405	0	0		1405	0	0
1406	0	0		1406	0	0
1407	0	0		1407	0	0
1408	0	0		1408	0	0
1409	0	0		1409	0	0
1410	0	0		1410	0	0
1411	0	0		1411	1	0
1412	0	-8		1412	0	0
1413	6	0		1413	0	0
1414	0	0		1414	0	0
1415	8	0		1415	0	0
1416	0	0		1416	0	0
1417	0	-2		1417	0	0
1418	0	0		1418	0	0
1419	4	-4		1419	0	0
1420	6	0		1420	0	0
1421	0	0		1421	0	0
1422	0	0		1422	0	0
1423	0	0		1423	0	0
1424	0	0		1424	0	0
1425	3	-1		1425	0	0
1426	0	0		1426	0	0
1427	1	-5		1427	0	0
1428	0	0		1428	1	0
1429	0	0		1429	2	0
1430	0	0		1430	0	0
1431	0	0		1431	0	0
1432	1	0		1432	0	0
1433	0	0		1433	0	0
1434	3	-2		1434	0	0
1435	23	0		1435	0	0
1436	2	0		1436	0	0
1437	0	0		1437	0	0
1438	5	0		1438	0	0
1439	0	0		1439	0	0
1440	0	0		1440	0	0
1441	0	0		1441	0	0
1442	1	0		1442	0	0
1443	0	0		1443	2	0
1444	0	-1		1444	0	0
1445	4	0		1445	2	0
1446	2	0		1446	0	0
1447	3	0		1447	0	0
1448	6	0		1448	0	0
1449	0	0		1449	0	0
1450	0	-1		1450	0	0
1451	0	0		1451	0	0
1452	0	0		1452	0	0
1453	3	0		1453	0	0
1454	4	0		1454	0	0
1455	0	0		1455	0	0
1456	0	0		1456	0	0
1457	0	0		1457	0	0
1458	0	0		1458	0	0
1459	0	0		1459	0	0
1460	0	0		1460	0	0
1461	0	0		1461	0	0
1462	0	0		1462	0	0
1463	2	0		1463	0	0
1464	0	0		1464	0	0
1465	1	0		1465	0	0
1466	0	0		1466	0	0
1467	0	0		1467	0	0
1468	0	0		1468	0	0
1469	3	0		1469	0	0
1470	4	0		1470	0	0
1471	3	0		1471	0	0
1472	0	0		1472	0	0
1473	0	0		1473	0	0
1474	0	0		1474	0	0
1475	0	0		1475	0	0
1476	0	-1		1476	0	0
1477	0	0		1477	1	0
1478	0	0		1478	0	0
1479	0	0		1479	0	0
1480	0	0		1480	0	0
1481	0	0		1481	0	0
1482	4	-2		1482	0	0
1483	5	0		1483	0	0
1484	1	-4		1484	0	0
1485	5	-1		1485	0	0
1486	11	0		1486	0	0
1487	2	0		1487	0	0
1488	0	-5		1488	0	0
1489	0	-1		1489	0	0
1490	0	-4		1490	0	0
1491	0	0		1491	0	0
1492	0	0		1492	0	0
1493	0	-7		1493	0	0
1494	0	0		1494	0	0
1495	0	-2		1495	0	0
1496	0	-1		1496	0	0
1497	0	0		1497	0	0
1498	0	0		1498	0	0
1499	0	0		1499	0	0
1500	0	0		1500	0	0
1501	0	0		1501	0	0
1502	1	0		1502	0	0
1503	0	0		1503	0	0
1504	0	0		1504	0	0
1505	0	0		1505	0	0
1506	0	0		1506	0	0
1507	3	0		1507	0	0
1508	0	-2		1508	0	0
1509	0	-9		1509	0	0
1510	3	0		1510	0	0
1511	0	0		1511	0	0
1512	0	0		1512	0	0
1513	0	0		1513	0	0
1514	1	0		1514	0	0
1515	0	0		1515	0	0
1516	0	0		1516	0	0
1517	0	0		1517	0	0
1518	3	0		1518	0	0
1519	0	-2		1519	1	0
1520	4	0		1520	0	0
1521	1	0		1521	0	0
1522	0	0		1522	0	0
1523	0	-1		1523	0	0
1524	0	-1		1524	0	0
1525	0	-10		1525	0	0
1526	0	0		1526	0	0
1527	0	0		1527	0	0
1528	0	0		1528	0	0
1529	0	0		1529	0	0
1530	0	-8		1530	0	0
1531	0	0		1531	0	0
1532	0	0		1532	0	-2
1533	0	0		1533	0	0
1534	6	0		1534	0	0
1535	0	-3		1535	0	0
1536	0	0		1536	0	0
1537	0	0		1537	0	0
1538	0	0		1538	0	0
1539	0	-2		1539	0	0
1540	0	0		1540	0	0
1541	0	0		1541	0	0
1542	0	-5		1542	0	0
1543	3	-3		1543	0	0
1544	1	-1		1544	0	0
1545	0	-2		1545	0	0
1546	0	0		1546	0	0
1547	0	0		1547	0	0
1548	0	0		1548	0	0
1549	0	0		1549	0	0
1550	0	0		1550	0	0
1551	0	0		1551	0	0
1552	0	0		1552	0	0
1553	0	0		1553	0	0
1554	0	0		1554	0	0
1555	0	0		1555	0	0
1556	0	-1		1556	0	0
1557	0	0		1557	0	0
1558	0	0		1558	0	0
1559	0	0		1559	0	0
1560	0	0		1560	0	0
1561	0	0		1561	0	0
1562	0	0		1562	0	0
1563	10	0		1563	0	0
1564	0	0		1564	0	0
1565	3	0		1565	0	0
1566	0	0		1566	0	0
1567	0	0		1567	0	0
1568	0	0		1568	0	0
1569	0	0		1569	0	0
1570	0	0		1570	0	0
1571	0	0		1571	0	0
1572	0	-8		1572	0	0
1573	0	-1		1573	0	0
1574	3	-2		1574	0	0
1575	10	-2		1575	0	0
1576	0	-2		1576	0	0
1577	2	0		1577	0	0
1578	0	-1		1578	0	0
1579	0	-3		1579	5	0
1580	0	0		1580	1	0
1581	0	0		1581	0	0
1582	0	0		1582	0	0
1583	0	-1		1583	0	0
1584	1	0		1584	0	0
1585	0	0		1585	0	0
1586	8	0		1586	1	0
1587	6	0		1587	0	0
1588	9	0		1588	0	0
1589	0	-3		1589	0	0
1590	14	0		1590	3	0
1591	5	0		1591	0	0
1592	7	0		1592	1	0
1593	1	-1		1593	0	0
1594	7	-4		1594	0	0
1595	0	0		1595	0	0
1596	0	-2		1596	0	0
1597	12	0		1597	0	0
1598	1	-3		1598	0	0
1599	0	-2		1599	0	0
1600	0	-1		1600	0	0
1601	2	0		1601	0	0
1602	0	0		1602	0	0
1603	0	-2		1603	0	0
1604	0	-2		1604	0	0
1605	0	-5		1605	0	0
1606	0	0		1606	0	0
1607	0	0		1607	0	0
1608	0	0		1608	2	0
1609	0	0		1609	4	0
1610	0	0		1610	1	0
1611	0	0		1611	0	0
1612	0	-3		1612	0	0
1613	0	-1		1613	0	0
1614	0	-2		1614	0	0
1615	0	-5		1615	0	0
1616	0	0		1616	0	0
1617	0	0		1617	0	0
1618	0	0		1618	0	0
1619	0	-1		1619	0	0
1620	0	-2		1620	0	0
1621	0	-2		1621	0	0
1622	0	-2		1622	0	0
1623	0	0		1623	0	0
1624	0	0		1624	0	0
1625	0	0		1625	0	0
1626	0	-5		1626	0	0
1627	0	0		1627	0	0
1628	0	0		1628	0	0
1629	0	-2		1629	0	0
1630	0	-1		1630	0	0
1631	0	0		1631	0	-2
1632	0	0		1632	0	0
1633	0	0		1633	0	0
1634	0	0		1634	0	0
1635	0	0		1635	0	0
1636	0	0		1636	0	0
1637	0	0		1637	0	0
1638	0	0		1638	4	0
1639	0	0		1639	5	0
1640	0	0		1640	0	0
1641	0	0		1641	5	0
1642	0	0		1642	0	0
1643	0	0		1643	0	0
1644	1	0		1644	0	0
1645	1	0		1645	0	0
1646	2	0		1646	0	0
1647	6	0		1647	0	0
1648	5	-1		1648	0	0
1649	0	0		1649	0	0
1650	4	0		1650	0	0
1651	7	0		1651	1	0
1652	2	0		1652	0	0
1653	0	0		1653	0	0
1654	0	0		1654	0	0
1655	3	0		1655	0	0
1656	4	0		1656	0	0
1657	0	0		1657	0	0
1658	0	0		1658	0	0
1659	1	0		1659	0	0
1660	3	0		1660	0	0
1661	0	0		1661	0	0
1662	0	0		1662	0	0
1663	0	0		1663	0	0
1664	0	0		1664	0	0
1665	0	-2		1665	0	0
1666	0	-5		1666	0	0
1667	0	-5		1667	0	0
1668	5	0		1668	0	0
1669	0	-2		1669	0	0
1670	0	0		1670	0	0
1671	0	0		1671	0	-1
1672	0	0		1672	0	0
1673	0	0		1673	0	0
1674	0	0		1674	0	0
1675	0	0		1675	0	0
1676	0	0		1676	0	0
1677	0	0		1677	0	0
1678	0	0		1678	0	0
1679	0	0		1679	0	0
1680	3	0		1680	0	0
1681	0	-1		1681	0	0
1682	0	0		1682	0	0
1683	1	-2		1683	0	0
1684	0	-4		1684	0	0
1685	0	-3		1685	0	0
1686	0	0		1686	0	0
1687	0	-1		1687	0	0
1688	0	-2		1688	0	0
1689	0	-1		1689	0	0
1690	0	0		1690	0	0
1691	0	0		1691	0	0
1692	0	0		1692	0	0
1693	0	0		1693	0	0
1694	0	0		1694	0	0
1695	0	0		1695	0	0
1696	0	0		1696	0	0
1697	0	0		1697	4	0
1698	5	0		1698	0	0
1699	0	0		1699	0	0
1700	0	-1		1700	0	0
1701	2	-3		1701	0	0
1702	0	-2		1702	0	0
1703	1	0		1703	0	0
1704	0	-1		1704	0	0
1705	0	-19		1705	0	0
1706	0	0		1706	0	0
1707	1	0		1707	0	0
1708	1	0		1708	0	0
1709	0	0		1709	0	0
1710	0	0		1710	0	0
1711	0	0		1711	0	0
1712	1	0		1712	0	0
1713	2	0		1713	0	0
1714	21	0		1714	0	0
1715	5	-1		1715	0	0
1716	22	-13		1716	0	0
1717	0	0		1717	0	0
1718	0	0		1718	0	0
1719	2	0		1719	0	0
1720	1	0		1720	0	0
1721	0	0		1721	0	0
1722	0	0		1722	0	0
1723	2	0		1723	0	0
1724	0	0		1724	0	0
1725	0	0		1725	0	0
1726	0	-3		1726	0	0
1727	0	-2		1727	0	0
1728	1	-3		1728	0	0
1729	2	0		1729	0	0
1730	0	0		1730	0	0
1731	12	0		1731	0	0
1732	0	-1		1732	0	0
1733	0	0		1733	1	0
1734	0	0		1734	0	0
1735	0	0		1735	1	0
1736	3	0		1736	0	0
1737	0	0		1737	0	0
1738	0	0		1738	0	0
1739	0	0		1739	0	0
1740	0	-1		1740	0	0
1741	0	-2		1741	0	0
1742	0	0		1742	0	0
1743	0	-1		1743	0	0
1744	0	-1		1744	0	0
1745	0	0		1745	0	0
1746	3	-1		1746	0	0
1747	0	0		1747	0	0
1748	0	0		1748	0	0
1749	0	-5		1749	0	0
1750	0	-2		1750	0	0
1751	0	-4		1751	0	0
1752	0	-2		1752	0	0
1753	0	-2		1753	0	0
1754	0	-1		1754	0	0
1755	0	0		1755	0	0
1756	0	-5		1756	0	0
1757	0	0		1757	0	0
1758	0	0		1758	0	0
1759	0	0		1759	0	0
1760	0	0		1760	0	0
1761	1	0		1761	0	0
1762	0	0		1762	0	0
1763	0	0		1763	0	0
1764	0	0		1764	0	0
1765	0	0		1765	0	0
1766	0	0		1766	0	0
1767	0	-1		1767	0	0
1768	0	0		1768	0	0
1769	0	0		1769	0	0
1770	0	-7		1770	0	0
1771	1	-1		1771	0	0
1772	3	0		1772	6	0
1773	6	0		1773	0	0
1774	20	0		1774	0	0
1775	16	0		1775	0	0
1776	18	0		1776	0	0
1777	3	0		1777	0	0
1778	0	0		1778	0	0
1779	0	0		1779	0	0
1780	0	0		1780	0	0
1781	0	0		1781	0	0
1782	0	0		1782	0	0
1783	0	0		1783	0	0
1784	0	0		1784	0	0
1785	0	-2		1785	0	0
1786	0	0		1786	0	0
1787	0	0		1787	0	0
1788	0	0		1788	0	0
1789	0	0		1789	0	0
1790	0	0		1790	0	0
1791	2	0		1791	0	0
1792	0	0		1792	0	0
1793	0	-1		1793	0	0
1794	0	0		1794	0	0
1795	1	0		1795	0	0
1796	1	-2		1796	0	0
1797	0	0		1797	0	0
1798	0	0		1798	0	0
1799	0	0		1799	0	0
1800	1	0		1800	0	0
1801	0	0		1801	0	0
1802	0	0		1802	0	0
1803	0	0		1803	0	0
1804	0	-3		1804	0	0
1805	1	0		1805	0	0
1806	2	-7		1806	0	0
1807	1	-1		1807	0	0
1808	7	0		1808	0	0
1809	0	0		1809	0	0
1810	1	0		1810	0	0
1811	0	0		1811	0	0
1812	0	0		1812	0	0
1813	1	-3		1813	0	0
1814	0	0		1814	0	0
1815	0	0		1815	0	0
1816	0	0		1816	0	0
1817	0	0		1817	0	0
1818	0	0		1818	0	0
1819	0	0		1819	0	0
1820	0	0		1820	0	0
1821	0	0		1821	0	0
1822	0	0		1822	0	0
1823	0	0		1823	0	0
1824	0	0		1824	0	0
1825	0	0		1825	0	0
1826	0	0		1826	0	0
1827	0	-1		1827	0	0
1828	0	0		1828	0	0
1829	0	0		1829	0	0
1830	0	0		1830	0	0
1831	0	0		1831	0	0
1832	1	0		1832	0	0
1833	0	0		1833	0	0
1834	0	0		1834	0	0
1835	0	0		1835	0	0
1836	0	0		1836	0	0
1837	0	0		1837	0	0
1838	0	0		1838	0	0
1839	0	0		1839	0	0
1840	0	-1		1840	0	0
1841	0	0		1841	0	0
1842	0	0		1842	0	0
1843	0	0		1843	0	0
1844	0	0		1844	0	0
1845	0	0		1845	0	0
1846	0	0		1846	0	0
1847	0	0		1847	0	0
1848	0	0		1848	0	0
1849	0	0		1849	0	0
1850	0	0		1850	0	0
1851	0	-2		1851	0	0
1852	0	0		1852	0	0
1853	0	0		1853	0	0
1854	0	0		1854	0	0
1855	0	0		1855	0	0
1856	0	-4		1856	0	0
1857	0	0		1857	0	0
1858	0	-1		1858	0	0
1859	0	0		1859	0	0
1860	0	0		1860	0	0
1861	1	0		1861	0	0
1862	0	0		1862	0	0
1863	0	-3		1863	0	0
1864	2	0		1864	0	0
1865	0	0		1865	0	0
1866	0	0		1866	0	0
1867	0	0		1867	0	0
1868	0	0		1868	0	0
1869	2	0		1869	0	0
1870	6	0		1870	0	0
1871	2	0		1871	0	0
1872	0	0		1872	0	0
1873	5	0		1873	0	0
1874	0	0		1874	0	0
1875	0	0		1875	0	0
1876	0	0		1876	0	0
1877	3	0		1877	0	0
1878	0	0		1878	0	0
1879	0	0		1879	0	0
1880	0	0		1880	0	0
1881	0	0		1881	0	0
1882	0	0		1882	0	0
1883	0	0		1883	0	0
1884	0	0		1884	0	0
1885	0	0		1885	0	0
1886	0	0		1886	0	0
1887	5	0		1887	0	0
1888	0	0		1888	0	0
1889	0	0		1889	0	0
1890	0	0		1890	0	0
1891	1	-1		1891	0	0
1892	0	0		1892	0	0
1893	0	0		1893	0	0
1894	0	-1		1894	0	0
1895	0	0		1895	0	0
1896	0	0		1896	0	0
1897	0	0		1897	0	0
1898	0	0		1898	0	0
1899	0	0		1899	0	0
1900	6	0		1900	0	0
1901	6	0		1901	0	0
1902	32	0		1902	0	0
1903	3	0		1903	0	0
1904	13	-9		1904	1	0
1905	9	0		1905	0	0
1906	4	-1		1906	0	0
1907	1	-1		1907	0	0
1908	0	0		1908	0	0
1909	0	0		1909	0	0
1910	0	0		1910	0	0
1911	0	0		1911	0	0
1912	0	0		1912	0	0
1913	0	0		1913	0	0
1914	0	0		1914	0	0
1915	0	0		1915	0	0
1916	0	0		1916	0	0
1917	0	0		1917	0	0
1918	0	0		1918	0	0
1919	0	0		1919	0	0
1920	0	0		1920	0	0
1921	0	-2		1921	0	0
1922	0	0		1922	0	0
1923	0	-2		1923	0	0
1924	0	-3		1924	0	0
1925	0	0		1925	0	0
1926	0	0		1926	0	0
1927	0	0		1927	0	0
1928	0	0		1928	0	0
1929	0	0		1929	0	0
1930	0	0		1930	0	0
1931	0	-3		1931	0	0
1932	0	0		1932	0	0
1933	0	0		1933	0	0
1934	0	0		1934	0	0
1935	0	0		1935	0	0
1936	0	0		1936	0	0
1937	0	-1		1937	0	0
1938	1	-5		1938	0	0
1939	0	0		1939	0	0
1940	0	-2		1940	0	0
1941	0	0		1941	0	0
1942	0	0		1942	0	0
1943	0	-3		1943	0	0
1944	0	-4		1944	0	0
1945	0	-3		1945	0	0
1946	0	0		1946	0	0
1947	0	0		1947	0	0
1948	0	0		1948	0	0
1949	0	0		1949	0	0
1950	0	0		1950	0	-1
1951	0	0		1951	0	0
1952	0	0		1952	0	0
1953	0	0		1953	0	0
1954	0	0		1954	0	0
1955	1	0		1955	0	0
1956	0	0		1956	0	0
1957	0	0		1957	0	0
1958	3	0		1958	0	0
1959	0	0		1959	0	0
1960	0	0		1960	0	0
1961	0	0		1961	0	0
1962	0	0		1962	0	0
1963	0	0		1963	0	0
1964	0	0		1964	0	0
1965	0	0		1965	0	0
1966	0	0		1966	0	0
1967	0	-1		1967	0	0
1968	0	0		1968	0	0
1969	0	-1		1969	2	0
1970	1	0		1970	0	0
1971	10	0		1971	0	0
1972	4	0		1972	0	0
1973	0	0		1973	0	0
1974	2	-3		1974	0	0
1975	0	-7		1975	0	0
1976	0	-3		1976	0	0
1977	0	-6		1977	0	0
1978	0	0		1978	0	0
1979	0	0		1979	0	0
1980	0	0		1980	0	0
1981	0	0		1981	0	0
1982	1	0		1982	0	0
1983	10	0		1983	0	0
1984	4	0		1984	0	0
1985	0	0		1985	0	0
1986	10	0		1986	0	0
1987	0	0		1987	0	0
1988	0	0		1988	0	0
1989	0	0		1989	0	0
1990	0	0		1990	0	0
1991	0	0		1991	0	0
1992	0	0		1992	0	0
1993	0	0		1993	0	0
1994	3	-4		1994	0	0
1995	0	0		1995	0	0
1996	0	0		1996	0	0
1997	0	0		1997	0	0
[truncated: 8,726 more rows]

[truncated: 4 more sheets: S2A Fig, S2B Fig, S3B Fig, S3C Fig]
